# Supplementary material for: The control of prickle formation in Rubus
Source: bioRxiv. 2026 Mar 12:2025.12.22.695586. Originally published 2025 Dec 23. Preprint. [Version 2] doi: 10.64898/2025.12.22.695586 (PMC12776125; doi:10.64898/2025.12.22.695586)
Supplement: Supplement 3 [file media-3.xlsx]

## Sheet: annotation
Table S6. Predicted proteins in the Burbank Thornless blackberry (R. ulmifolius) genome assembly along with physical positions, closest homolog among the Rubus argutus Hillquist Genome v1.0 genes, and matches obtained from blastp analyses with NCBI nr, Araport11, RefSeq, SwissProt and TrEMBL databases as subjects.
	Position				Hillquist homolog		Blastp Vs. NCBI nr			Blastp Vs. RefSeq			Blastp Vs. SwissProt			Blastp Vs. TrEMBL			Blastp Vs. Araport11
Protein_ID	Chr	Start	End	Orient	Best hit	e-value	Best hit	e-value	Description	Best hit	e-value	Description	Best hit	e-value	Description	Best hit	e-value	Description	Best hit	e-value	Description
Ruulm.1G000100.1	Ru01	9085	16596	-	Ra_g1.t1	0	XP_024183608.1	0	E3 ubiquitin ligase BIG BROTHER-related [Rosa chinensis]<>putative transcription factor C2H2 family [Rosa chinensis]	XP_024183608.1	0	E3 ubiquitin ligase BIG BROTHER-related [Rosa chinensis]	Q9LT17.1	4.37e-111	RecName: Full=E3 ubiquitin ligase BIG BROTHER-related; Short=AtBBR; AltName: Full=RING-type E3 ubiquitin transferase BIG BROTHER-related [Arabidopsis thaliana]	M5VR71	2.95e-168	Uncharacterized protein OS=Prunus persica GN=PRUPE_7G271700 PE=4 SV=1	AT3G19910.1	4.97e-112	RING/U-box superfamily protein
Ruulm.1G000200.1	Ru01	19760	22489	+	Ra_g3.t1	3.58e-180	XP_024180224.1	6.17e-139	aminoacyl tRNA synthase complex-interacting multifunctional protein 1 [Rosa chinensis]<>putative nucleic acid-binding protein [Rosa chinensis]	XP_024180224.1	2.77e-139	aminoacyl tRNA synthase complex-interacting multifunctional protein 1 [Rosa chinensis]	Q12904.2	1.64e-27	RecName: Full=Aminoacyl tRNA synthase complex-interacting multifunctional protein 1; AltName: Full=Multisynthase complex auxiliary component p43; Contains: RecName: Full=Endothelial monocyte-activating polypeptide 2; Short=EMAP-2; AltName: Full=Endothelial monocyte-activating polypeptide II; Short=EMAP-II; AltName: Full=Small inducible cytokine subfamily E member 1 [Homo sapiens]	A0A251NS80	1.74e-103	Uncharacterized protein OS=Prunus persica GN=PRUPE_6G126300 PE=4 SV=1	AT3G59980.1	1.05e-81	Nucleic acid-binding%2C OB-fold-like protein
Ruulm.1G000200.2	Ru01	19654	22692	+	Ra_g3.t1	2e-121	XP_024180224.1	3.21e-86	aminoacyl tRNA synthase complex-interacting multifunctional protein 1 [Rosa chinensis]<>putative nucleic acid-binding protein [Rosa chinensis]	XP_024180224.1	1.44e-86	aminoacyl tRNA synthase complex-interacting multifunctional protein 1 [Rosa chinensis]	Q9ZTS1.2	4.26e-22	RecName: Full=Probable methionine--tRNA ligase; AltName: Full=Methionyl-tRNA synthetase; Short=MetRS [Oryza sativa Japonica Group]	A0A251NS80	2.75e-54	Uncharacterized protein OS=Prunus persica GN=PRUPE_6G126300 PE=4 SV=1	AT3G59980.1	1.79e-39	Nucleic acid-binding%2C OB-fold-like protein
Ruulm.1G000300.1	Ru01	23379	28604	-	Ra_g4.t1	0	XP_024180223.1	0	methylenetetrahydrofolate reductase 2 [Rosa chinensis]<>putative methylenetetrahydrofolate reductase (NAD(P)H) [Rosa chinensis]	XP_024180223.1	0	methylenetetrahydrofolate reductase 2 [Rosa chinensis]	O80585.2	0	RecName: Full=Methylenetetrahydrofolate reductase (NADH) 2; Short=AtMTHFR2 [Arabidopsis thaliana]	M5W952	0	Methylenetetrahydrofolate reductase OS=Prunus persica GN=PRUPE_7G271500 PE=3 SV=1	AT2G44160.1	0	methylenetetrahydrofolate reductase 2
Ruulm.1G000300.2	Ru01	23379	27688	-	Ra_g4.t1	0	XP_024180223.1	0	methylenetetrahydrofolate reductase 2 [Rosa chinensis]<>putative methylenetetrahydrofolate reductase (NAD(P)H) [Rosa chinensis]	XP_024180223.1	0	methylenetetrahydrofolate reductase 2 [Rosa chinensis]	O80585.2	0	RecName: Full=Methylenetetrahydrofolate reductase (NADH) 2; Short=AtMTHFR2 [Arabidopsis thaliana]	M5W952	0	Methylenetetrahydrofolate reductase OS=Prunus persica GN=PRUPE_7G271500 PE=3 SV=1	AT2G44160.1	0	methylenetetrahydrofolate reductase 2
Ruulm.1G000400.1	Ru01	29782	36994	-	Ra_g6.t1	0	XP_024185735.1	0	histone-lysine N-methyltransferase ASHH3 isoform X1 [Rosa chinensis]<>putative histone-lysine N-methyltransferase chromatin remodeling SET family [Rosa chinensis]	XP_024185735.1	0	histone-lysine N-methyltransferase ASHH3 isoform X1 [Rosa chinensis]	Q945S8.2	9.09e-162	RecName: Full=Histone-lysine N-methyltransferase ASHH3; AltName: Full=ASH1 homolog 3; AltName: Full=Protein SET DOMAIN GROUP 7 [Arabidopsis thaliana]	M5W902	0	Uncharacterized protein OS=Prunus persica GN=PRUPE_7G271600 PE=4 SV=1	AT2G44150.1	1.04e-162	histone-lysine N-methyltransferase ASHH3
Ruulm.1G000400.2	Ru01	29782	36994	-	Ra_g6.t1	0	XP_024185735.1	0	histone-lysine N-methyltransferase ASHH3 isoform X1 [Rosa chinensis]<>putative histone-lysine N-methyltransferase chromatin remodeling SET family [Rosa chinensis]	XP_024185735.1	0	histone-lysine N-methyltransferase ASHH3 isoform X1 [Rosa chinensis]	Q945S8.2	5.44e-163	RecName: Full=Histone-lysine N-methyltransferase ASHH3; AltName: Full=ASH1 homolog 3; AltName: Full=Protein SET DOMAIN GROUP 7 [Arabidopsis thaliana]	M5W902	0	Uncharacterized protein OS=Prunus persica GN=PRUPE_7G271600 PE=4 SV=1	AT2G44150.1	6.19e-164	histone-lysine N-methyltransferase ASHH3
Ruulm.1G000400.3	Ru01	29782	36994	-	Ra_g6.t1	0	XP_024185735.1	0	histone-lysine N-methyltransferase ASHH3 isoform X1 [Rosa chinensis]<>putative histone-lysine N-methyltransferase chromatin remodeling SET family [Rosa chinensis]	XP_024185735.1	0	histone-lysine N-methyltransferase ASHH3 isoform X1 [Rosa chinensis]	Q945S8.2	8.72e-168	RecName: Full=Histone-lysine N-methyltransferase ASHH3; AltName: Full=ASH1 homolog 3; AltName: Full=Protein SET DOMAIN GROUP 7 [Arabidopsis thaliana]	M5W902	0	Uncharacterized protein OS=Prunus persica GN=PRUPE_7G271600 PE=4 SV=1	AT2G44150.1	9.93e-169	histone-lysine N-methyltransferase ASHH3
Ruulm.1G000400.4	Ru01	29814	36995	-	Ra_g6.t1	0	XP_024185735.1	0	histone-lysine N-methyltransferase ASHH3 isoform X1 [Rosa chinensis]<>putative histone-lysine N-methyltransferase chromatin remodeling SET family [Rosa chinensis]	XP_024185735.1	0	histone-lysine N-methyltransferase ASHH3 isoform X1 [Rosa chinensis]	Q945S8.2	2.1e-166	RecName: Full=Histone-lysine N-methyltransferase ASHH3; AltName: Full=ASH1 homolog 3; AltName: Full=Protein SET DOMAIN GROUP 7 [Arabidopsis thaliana]	M5W902	0	Uncharacterized protein OS=Prunus persica GN=PRUPE_7G271600 PE=4 SV=1	AT2G44150.1	2.39e-167	histone-lysine N-methyltransferase ASHH3
Ruulm.1G000400.5	Ru01	29947	36972	-	Ra_g6.t1	2.72e-115	XP_011466732.1	2.49e-163	PREDICTED: histone-lysine N-methyltransferase ASHH3-like isoform X3 [Fragaria vesca subsp. vesca]	XP_011466732.1	1.12e-163	PREDICTED: histone-lysine N-methyltransferase ASHH3-like isoform X3 [Fragaria vesca subsp. vesca]	Q945S8.2	1.25e-115	RecName: Full=Histone-lysine N-methyltransferase ASHH3; AltName: Full=ASH1 homolog 3; AltName: Full=Protein SET DOMAIN GROUP 7 [Arabidopsis thaliana]	M5W902	2.7e-152	Uncharacterized protein OS=Prunus persica GN=PRUPE_7G271600 PE=4 SV=1	AT2G44150.1	1.42e-116	histone-lysine N-methyltransferase ASHH3
Ruulm.1G000500.1	Ru01	39877	50010	+	Ra_g7.t1	0	XP_050374702.1	0	LOW QUALITY PROTEIN: MLO-like protein 15 [Potentilla anserina]	XP_050374702.1	0	LOW QUALITY PROTEIN: MLO-like protein 15 [Potentilla anserina]	O49621.1	0	RecName: Full=MLO-like protein 1; Short=AtMlo1; AltName: Full=MLO protein homolog 1; Short=AtMlo-H1 [Arabidopsis thaliana]	M5VTZ7	0	MLO-like protein OS=Prunus persica GN=MLO PE=3 SV=1	AT4G02600.2	0	Seven transmembrane MLO family protein
Ruulm.1G000500.2	Ru01	42050	49917	+	Ra_g7.t1	0	AWN06632.1	0	MLO protein 6 [Rosa longicuspis var. longicuspis]<>MLO protein 3 [Rosa odorata var. gigantea]	XP_024180424.1	0	MLO-like protein 1 [Rosa chinensis]	O49621.1	5.4e-140	RecName: Full=MLO-like protein 1; Short=AtMlo1; AltName: Full=MLO protein homolog 1; Short=AtMlo-H1 [Arabidopsis thaliana]	M5VTZ7	6.77e-170	MLO-like protein OS=Prunus persica GN=MLO PE=3 SV=1	AT4G02600.2	6.15e-141	Seven transmembrane MLO family protein
Ruulm.1G000600.1	Ru01	50212	55211	-	Ra_g8.t1	0	XP_024180425.1	0	guanosine nucleotide diphosphate dissociation inhibitor 2 [Rosa chinensis]<>putative GDP dissociation inhibitor, FAD/NAD(P)-binding domain-containing protein [Rosa chinensis]	XP_024180425.1	0	guanosine nucleotide diphosphate dissociation inhibitor 2 [Rosa chinensis]	O24653.1	0	RecName: Full=Guanosine nucleotide diphosphate dissociation inhibitor 2; Short=AtGDI2 [Arabidopsis thaliana]	M5W1Z4	0	Guanosine nucleotide diphosphate dissociation inhibitor OS=Prunus persica GN=PRUPE_7G271300 PE=3 SV=1	AT3G59920.1	0	RAB GDP dissociation inhibitor 2
Ruulm.1G000600.2	Ru01	50256	54091	-	Ra_g8.t1	0	XP_024180425.1	0	guanosine nucleotide diphosphate dissociation inhibitor 2 [Rosa chinensis]<>putative GDP dissociation inhibitor, FAD/NAD(P)-binding domain-containing protein [Rosa chinensis]	XP_024180425.1	0	guanosine nucleotide diphosphate dissociation inhibitor 2 [Rosa chinensis]	O24653.1	0	RecName: Full=Guanosine nucleotide diphosphate dissociation inhibitor 2; Short=AtGDI2 [Arabidopsis thaliana]	M5W1Z4	0	Guanosine nucleotide diphosphate dissociation inhibitor OS=Prunus persica GN=PRUPE_7G271300 PE=3 SV=1	AT3G59920.1	0	RAB GDP dissociation inhibitor 2
Ruulm.1G000700.1	Ru01	57831	61781	+	Ra_g9.t1	0	XP_024180988.1	0	ankyrin repeat protein SKIP35 [Rosa chinensis]<>putative ankyrin repeat-containing domain-containing protein [Rosa chinensis]	XP_024180988.1	0	ankyrin repeat protein SKIP35 [Rosa chinensis]	Q9M1Y3.1	0	RecName: Full=Ankyrin repeat protein SKIP35; AltName: Full=SKP1-interacting partner 35 [Arabidopsis thaliana]	M5WDH1	0	Uncharacterized protein OS=Prunus persica GN=PRUPE_7G271200 PE=4 SV=1	AT3G59910.2	0	Ankyrin repeat family protein
Ruulm.1G000700.2	Ru01	57719	61744	+	Ra_g9.t1	0	XP_024180988.1	0	ankyrin repeat protein SKIP35 [Rosa chinensis]<>putative ankyrin repeat-containing domain-containing protein [Rosa chinensis]	XP_024180988.1	0	ankyrin repeat protein SKIP35 [Rosa chinensis]	Q9M1Y3.1	0	RecName: Full=Ankyrin repeat protein SKIP35; AltName: Full=SKP1-interacting partner 35 [Arabidopsis thaliana]	M5WDH1	0	Uncharacterized protein OS=Prunus persica GN=PRUPE_7G271200 PE=4 SV=1	AT3G59910.2	0	Ankyrin repeat family protein
Ruulm.1G000800.1	Ru01	62409	62967	-	Ra_g10.t1	2.19e-44	PRQ45995.1	4.15e-56	hypothetical protein RchiOBHm_Chr2g0084361 [Rosa chinensis]	XP_050373381.1	3.57e-54	protein AUXIN-REGULATED GENE INVOLVED IN ORGAN SIZE [Potentilla anserina]	Q8RXL7.1	5.64e-10	RecName: Full=ARGOS-like protein [Arabidopsis thaliana]	M5W3Z1	5.99e-29	Uncharacterized protein OS=Prunus persica GN=PRUPE_7G271100 PE=4 SV=1	AT2G44080.1	6.43e-11	ARGOS-like protein
Ruulm.1G000900.1	Ru01	66284	67978	-	Ra_g11.t1	7.14e-102	XP_024183204.1	2.57e-86	uncharacterized protein LOC112188342 [Rosa chinensis]<>uncharacterized protein LOC112188342 [Rosa chinensis]<>putative Late embryogenesis abundant protein, LEA-14 [Rosa chinensis]	XP_024183204.1	1.15e-86	uncharacterized protein LOC112188342 [Rosa chinensis]<>uncharacterized protein LOC112188342 [Rosa chinensis]				B5LXD3	1.17e-82	Later embryo abundant protein (Fragment) OS=Prunus dulcis PE=4 SV=1	AT2G44060.2	1.28e-73	Late embryogenesis abundant protein%2C group 2
Ruulm.1G000900.2	Ru01	66252	67980	-	Ra_g11.t1	8.54e-102	XP_024183204.1	3.43e-86	uncharacterized protein LOC112188342 [Rosa chinensis]<>uncharacterized protein LOC112188342 [Rosa chinensis]<>putative Late embryogenesis abundant protein, LEA-14 [Rosa chinensis]	XP_024183204.1	1.54e-86	uncharacterized protein LOC112188342 [Rosa chinensis]<>uncharacterized protein LOC112188342 [Rosa chinensis]				B5LXD3	1.3e-82	Later embryo abundant protein (Fragment) OS=Prunus dulcis PE=4 SV=1	AT2G44060.2	1.56e-73	Late embryogenesis abundant protein%2C group 2
Ruulm.1G001000.1	Ru01	69196	70092	-	Ra_g12.t1	3.93e-80	ONI01047.1	1.9e-72	hypothetical protein PRUPE_6G118500 [Prunus persica]	XP_004287189.1	4.53e-72	PREDICTED: uncharacterized protein LOC101306368 [Fragaria vesca subsp. vesca]<>PREDICTED: uncharacterized protein LOC101306368 [Fragaria vesca subsp. vesca]	Q8VZE7.1	4.57e-62	RecName: Full=RAP domain-containing protein, chloroplastic; Short=AtRAP; Flags: Precursor [Arabidopsis thaliana]	M5WJU1	2.72e-73	Uncharacterized protein OS=Prunus persica GN=PRUPE_6G118500 PE=4 SV=1	AT2G31890.1	5.21e-63	RAP
Ruulm.1G001100.1	Ru01	75334	79095	-	Ra_g13.t1	7.8e-162	XP_004290324.1	1.31e-126	PREDICTED: 6,7-dimethyl-8-ribityllumazine synthase, chloroplastic-like [Fragaria vesca subsp. vesca]	XP_004290324.1	5.9e-127	PREDICTED: 6,7-dimethyl-8-ribityllumazine synthase, chloroplastic-like [Fragaria vesca subsp. vesca]	O80575.1	5.27e-97	RecName: Full=6,7-dimethyl-8-ribityllumazine synthase, chloroplastic; Short=DMRL synthase; Short=LS; Short=Lumazine synthase; Flags: Precursor [Arabidopsis thaliana]	M5W380	3.83e-120	6,7-dimethyl-8-ribityllumazine synthase OS=Prunus persica GN=PRUPE_7G270800 PE=3 SV=1	AT2G44050.1	6e-98	6%2C7-dimethyl-8-ribityllumazine synthase / DMRL synthase / lumazine synthase / riboflavin synthase
Ruulm.1G001200.1	Ru01	78653	82712	+	Ra_g14.t1	0	XP_024185649.1	0	4-hydroxy-tetrahydrodipicolinate reductase 2, chloroplastic [Rosa chinensis]<>4-hydroxy-tetrahydrodipicolinate reductase 2, chloroplastic [Rosa chinensis]<>putative 4-hydroxy-tetrahydrodipicolinate reductase [Rosa chinensis]	XP_024185649.1	0	4-hydroxy-tetrahydrodipicolinate reductase 2, chloroplastic [Rosa chinensis]<>4-hydroxy-tetrahydrodipicolinate reductase 2, chloroplastic [Rosa chinensis]	Q8LB01.1	3.5e-171	RecName: Full=4-hydroxy-tetrahydrodipicolinate reductase 2, chloroplastic; Short=HTPA reductase 2; Flags: Precursor [Arabidopsis thaliana]	A0A251NHS1	0	Uncharacterized protein OS=Prunus persica GN=PRUPE_7G270700 PE=4 SV=1	AT3G59890.2	3.67e-172	Dihydrodipicolinate reductase%2C bacterial/plant
Ruulm.1G001200.2	Ru01	79230	82749	+	Ra_g14.t1	0	XP_024185649.1	0	4-hydroxy-tetrahydrodipicolinate reductase 2, chloroplastic [Rosa chinensis]<>4-hydroxy-tetrahydrodipicolinate reductase 2, chloroplastic [Rosa chinensis]<>putative 4-hydroxy-tetrahydrodipicolinate reductase [Rosa chinensis]	XP_024185649.1	0	4-hydroxy-tetrahydrodipicolinate reductase 2, chloroplastic [Rosa chinensis]<>4-hydroxy-tetrahydrodipicolinate reductase 2, chloroplastic [Rosa chinensis]	Q8LB01.1	3.5e-171	RecName: Full=4-hydroxy-tetrahydrodipicolinate reductase 2, chloroplastic; Short=HTPA reductase 2; Flags: Precursor [Arabidopsis thaliana]	A0A251NHS1	0	Uncharacterized protein OS=Prunus persica GN=PRUPE_7G270700 PE=4 SV=1	AT3G59890.2	3.67e-172	Dihydrodipicolinate reductase%2C bacterial/plant
Ruulm.1G001200.3	Ru01	79240	82712	+	Ra_g14.t1	0	XP_024185649.1	0	4-hydroxy-tetrahydrodipicolinate reductase 2, chloroplastic [Rosa chinensis]<>4-hydroxy-tetrahydrodipicolinate reductase 2, chloroplastic [Rosa chinensis]<>putative 4-hydroxy-tetrahydrodipicolinate reductase [Rosa chinensis]	XP_024185649.1	0	4-hydroxy-tetrahydrodipicolinate reductase 2, chloroplastic [Rosa chinensis]<>4-hydroxy-tetrahydrodipicolinate reductase 2, chloroplastic [Rosa chinensis]	Q8LB01.1	3.5e-171	RecName: Full=4-hydroxy-tetrahydrodipicolinate reductase 2, chloroplastic; Short=HTPA reductase 2; Flags: Precursor [Arabidopsis thaliana]	A0A251NHS1	0	Uncharacterized protein OS=Prunus persica GN=PRUPE_7G270700 PE=4 SV=1	AT3G59890.2	3.67e-172	Dihydrodipicolinate reductase%2C bacterial/plant
Ruulm.1G001300.1	Ru01	83492	87977	+	Ra_g15.t1	0	XP_004287187.1	0	PREDICTED: poly(ADP-ribose) glycohydrolase 1-like [Fragaria vesca subsp. vesca]	XP_004287187.1	0	PREDICTED: poly(ADP-ribose) glycohydrolase 1-like [Fragaria vesca subsp. vesca]	Q9SKB3.2	0	RecName: Full=Poly(ADP-ribose) glycohydrolase 1 [Arabidopsis thaliana]	A0A251NHU6	0	Uncharacterized protein OS=Prunus persica GN=PRUPE_7G270600 PE=4 SV=1	AT2G31870.2	0	Poly (ADP-ribose) glycohydrolase (PARG)
Ruulm.1G001300.2	Ru01	83492	87904	+	Ra_g15.t1	0	XP_024185646.1	0	poly(ADP-ribose) glycohydrolase 1 isoform X1 [Rosa chinensis]<>putative poly(ADP-ribose) glycohydrolase [Rosa chinensis]	XP_024185646.1	0	poly(ADP-ribose) glycohydrolase 1 isoform X1 [Rosa chinensis]	Q9SKB3.2	4.21e-178	RecName: Full=Poly(ADP-ribose) glycohydrolase 1 [Arabidopsis thaliana]	A0A251NHU6	0	Uncharacterized protein OS=Prunus persica GN=PRUPE_7G270600 PE=4 SV=1	AT2G31870.2	3.94e-179	Poly (ADP-ribose) glycohydrolase (PARG)
Ruulm.1G001400.1	Ru01	88272	91755	+	Ra_g16.t1	0	CAB4319301.1	1.21e-167	unnamed protein product [Prunus armeniaca]	XP_021813967.1	8.54e-168	thioredoxin-like fold domain-containing protein MRL7L, chloroplastic [Prunus avium]	Q9SKB6.1	4.61e-117	RecName: Full=Thioredoxin-like fold domain-containing protein MRL7L, chloroplastic; AltName: Full=Protein MESOPHYLL-CELL RNAI LIBRARY LINE 7-LIKE; Short=AtMRL7-L; AltName: Full=Protein NUCLEAR CONTROL OF PEP ACTIVITY; AltName: Full=Protein SUPPRESSOR OF VARIEGATION 4-LIKE; Flags: Precursor [Arabidopsis thaliana]	M5W2N8	8.34e-167	Uncharacterized protein OS=Prunus persica GN=PRUPE_7G270500 PE=4 SV=1	AT2G31840.2	5.25e-118	Thioredoxin superfamily protein
Ruulm.1G001400.2	Ru01	88573	91749	+	Ra_g16.t1	0	CAB4319301.1	1.21e-167	unnamed protein product [Prunus armeniaca]	XP_021813967.1	8.54e-168	thioredoxin-like fold domain-containing protein MRL7L, chloroplastic [Prunus avium]	Q9SKB6.1	4.61e-117	RecName: Full=Thioredoxin-like fold domain-containing protein MRL7L, chloroplastic; AltName: Full=Protein MESOPHYLL-CELL RNAI LIBRARY LINE 7-LIKE; Short=AtMRL7-L; AltName: Full=Protein NUCLEAR CONTROL OF PEP ACTIVITY; AltName: Full=Protein SUPPRESSOR OF VARIEGATION 4-LIKE; Flags: Precursor [Arabidopsis thaliana]	M5W2N8	8.34e-167	Uncharacterized protein OS=Prunus persica GN=PRUPE_7G270500 PE=4 SV=1	AT2G31840.2	5.25e-118	Thioredoxin superfamily protein
Ruulm.1G001500.1	Ru01	90425	91460	-	Ra_g17.t1	1.43e-168	XP_050383478.1	9.44e-128	uncharacterized protein LOC126800201 [Potentilla anserina]	XP_050383478.1	4.24e-128	uncharacterized protein LOC126800201 [Potentilla anserina]				M5W5X6	6.93e-121	Uncharacterized protein OS=Prunus persica GN=PRUPE_7G270400 PE=4 SV=1
Ruulm.1G001600.1	Ru01	93778	94661	-	Ra_g18.t1	5.06e-92	PQQ03396.1	4.34e-13	uncharacterized protein Pyn_01468 [Prunus yedoensis var. nudiflora]	XP_034223357.1	2.25e-13	uncharacterized protein LOC117633734 [Prunus dulcis]				W9QX86	2.08e-08	Uncharacterized protein OS=Morus notabilis GN=L484_011384 PE=4 SV=1	AT3G59880.1	2.65e-07	hypothetical protein
Ruulm.1G001700.1	Ru01	95552	100652	-	Ra_g19.t1	6.27e-159	XP_024181075.1	1.32e-152	uncharacterized protein LOC112186793 isoform X2 [Rosa chinensis]	XP_024181075.1	5.94e-153	uncharacterized protein LOC112186793 isoform X2 [Rosa chinensis]				A0A251NKK0	1.52e-149	Uncharacterized protein OS=Prunus persica GN=PRUPE_7G269700 PE=4 SV=1	AT2G43945.1	1.9e-131	hypothetical protein
Ruulm.1G001700.2	Ru01	95606	99065	-	Ra_g19.t1	5.06e-147	XP_024181075.1	7.19e-143	uncharacterized protein LOC112186793 isoform X2 [Rosa chinensis]	XP_024181075.1	3.23e-143	uncharacterized protein LOC112186793 isoform X2 [Rosa chinensis]				A0A251NKK0	3.7e-140	Uncharacterized protein OS=Prunus persica GN=PRUPE_7G269700 PE=4 SV=1	AT2G43945.1	1.85e-131	hypothetical protein
Ruulm.1G001800.1	Ru01	101110	104557	-	Ra_g20.t1	0	XP_024181073.1	0	outer envelope pore protein 37, chloroplastic [Rosa chinensis]<>hypothetical protein RchiOBHm_Chr2g0084461 [Rosa chinensis]	XP_024181073.1	0	outer envelope pore protein 37, chloroplastic [Rosa chinensis]	Q4LDF9.1	7.13e-168	RecName: Full=Outer envelope pore protein 37, chloroplastic; AltName: Full=Chloroplastic outer envelope pore protein of 37 kDa; Short=PsOEP37; Flags: Precursor [Pisum sativum]	M5W2Q3	0	Uncharacterized protein OS=Prunus persica GN=PRUPE_7G269800 PE=4 SV=1	AT2G43950.1	2.65e-146	chloroplast outer envelope protein 37
Ruulm.1G001900.1	Ru01	105176	110376	-	Ra_g21.t1	0	XP_050388147.1	4.42e-155	la-related protein 6B [Potentilla anserina]	XP_050388147.1	1.98e-155	la-related protein 6B [Potentilla anserina]	O80567.2	3.3e-107	RecName: Full=La-related protein 6B; Short=AtLARP6b; AltName: Full=VirF-interacting protein FIP1 [Arabidopsis thaliana]	M5W8S4	2.65e-150	Uncharacterized protein OS=Prunus persica GN=PRUPE_7G269900 PE=4 SV=1	AT2G43970.1	3.76e-108	RNA-binding protein
Ruulm.1G002000.1	Ru01	110750	116746	-	Ra_g22.t1	0	KAH0970070.1	0	hypothetical protein GBA52_022226 [Prunus armeniaca]	XP_034223672.1	0	inositol 1,3,4-trisphosphate 5/6-kinase 4 isoform X1 [Prunus dulcis]	O80568.2	7.05e-177	RecName: Full=Inositol 1,3,4-trisphosphate 5/6-kinase 4; Short=AtItpk-4; Short=Inositol-triphosphate 5/6-kinase 4; Short=Ins(1,3,4)P(3) 5/6-kinase 4; AltName: Full=Inositol-tetrakisphosphate 1-kinase 4 [Arabidopsis thaliana]	M5VVC0	0	Uncharacterized protein OS=Prunus persica GN=PRUPE_7G270000 PE=4 SV=1	AT2G43980.1	8.03e-178	inositol 1%2C3%2C4-trisphosphate 5/6-kinase 4
Ruulm.1G002100.1	Ru01	116875	121006	-	Ra_g23.t1	0	XP_024180489.1	0	probable uridine nucleosidase 2 [Rosa chinensis]<>putative inosine nucleosidase [Rosa chinensis]	XP_024180489.1	0	probable uridine nucleosidase 2 [Rosa chinensis]	Q8LAC4.1	0	RecName: Full=Probable uridine nucleosidase 2; AltName: Full=Inosine nucleosidase; AltName: Full=Nucleoside hydrolase 2; AltName: Full=Uridine ribohydrolase 2; AltName: Full=Xanthosine nucleosidase [Arabidopsis thaliana]	A0A251NKL0	0	Uncharacterized protein OS=Prunus persica GN=PRUPE_7G270100 PE=4 SV=1	AT1G05620.1	0	uridine-ribohydrolase 2
Ruulm.1G002200.1	Ru01	121214	123103	+	Ra_g24.t1	0	XP_024180483.1	0	uncharacterized protein LOC112186337 [Rosa chinensis]<>hypothetical protein RchiOBHm_Chr2g0084511 [Rosa chinensis]	XP_024180483.1	0	uncharacterized protein LOC112186337 [Rosa chinensis]				M5WA00	0	Uncharacterized protein OS=Prunus persica GN=PRUPE_ppa002456mg PE=4 SV=1	AT2G43990.1	1.49e-63	GPI-anchored adhesin-like protein
Ruulm.1G002300.1	Ru01	123321	129806	-	Ra_g25.t2	0	XP_024180487.1	0	transcription factor tau subunit sfc1 isoform X2 [Rosa chinensis]	XP_024180487.1	0	transcription factor tau subunit sfc1 isoform X2 [Rosa chinensis]	Q9Y5Q8.2	1.91e-27	RecName: Full=General transcription factor 3C polypeptide 5; AltName: Full=TF3C-epsilon; AltName: Full=Transcription factor IIIC 63 kDa subunit; Short=TFIIIC 63 kDa subunit; Short=TFIIIC63; AltName: Full=Transcription factor IIIC subunit epsilon [Homo sapiens]	A0A251N7H9	0	Uncharacterized protein OS=Prunus persica GN=PRUPE_7G062100 PE=4 SV=1	AT5G24450.1	0	Transcription factor IIIC%2C subunit 5
Ruulm.1G002400.1	Ru01	129870	132555	+	Ra_g26.t1	0	XP_024180490.1	4.88e-145	probable thiol methyltransferase 2 [Rosa chinensis]<>putative methyl halide transferase [Rosa chinensis]	XP_024180490.1	2.19e-145	probable thiol methyltransferase 2 [Rosa chinensis]	Q6AWU6.1	8.42e-99	RecName: Full=Probable thiol methyltransferase 2; AltName: Full=Protein HARMLESS TO OZONE LAYER 3; Short=AtHOL3 [Arabidopsis thaliana]	M5VRQ1	1.89e-127	Uncharacterized protein OS=Prunus persica GN=PRUPE_7G269600 PE=4 SV=1	AT2G43940.1	9.59e-100	S-adenosyl-L-methionine-dependent methyltransferases superfamily protein
Ruulm.1G002500.1	Ru01	132593	135635	-	Ra_g27.t1	0	XP_024180485.1	0	ankyrin repeat-containing protein At5g02620 [Rosa chinensis]<>putative ankyrin repeat-containing domain, PGG domain-containing protein [Rosa chinensis]	XP_024180485.1	0	ankyrin repeat-containing protein At5g02620 [Rosa chinensis]	Q6AWW5.1	1.36e-163	RecName: Full=Ankyrin repeat-containing protein At5g02620 [Arabidopsis thaliana]	A0A251NHP2	0	Uncharacterized protein OS=Prunus persica GN=PRUPE_7G269500 PE=4 SV=1	AT2G31820.1	0	Ankyrin repeat family protein
Ruulm.1G002500.2	Ru01	132528	134174	-	Ra_g27.t1	0	XP_024180485.1	0	ankyrin repeat-containing protein At5g02620 [Rosa chinensis]<>putative ankyrin repeat-containing domain, PGG domain-containing protein [Rosa chinensis]	XP_024180485.1	0	ankyrin repeat-containing protein At5g02620 [Rosa chinensis]	Q6AWW5.1	2.78e-114	RecName: Full=Ankyrin repeat-containing protein At5g02620 [Arabidopsis thaliana]	M5VTW5	0	Uncharacterized protein OS=Prunus persica GN=PRUPE_ppa003989mg PE=4 SV=1	AT2G31820.1	0	Ankyrin repeat family protein
Ruulm.1G002600.1	Ru01	139030	140545	-	Ra_g28.t1	0	XP_024185684.1	0	polygalacturonase [Rosa chinensis]	XP_024185684.1	0	polygalacturonase [Rosa chinensis]	P48979.1	1.3e-157	RecName: Full=Polygalacturonase; Short=PG; AltName: Full=Pectinase; Flags: Precursor [Prunus persica]	B9N8S3	0	Polygalacturonase family protein OS=Populus trichocarpa GN=POPTR_0017s03950g PE=3 SV=1	AT2G43890.1	0	Pectin lyase-like superfamily protein
Ruulm.1G002700.1	Ru01	143960	145650	-	Ra_g29.t1	0	XP_004288735.2	0	PREDICTED: polygalacturonase [Fragaria vesca subsp. vesca]	XP_004288735.2	0	PREDICTED: polygalacturonase [Fragaria vesca subsp. vesca]	P48979.1	1.92e-148	RecName: Full=Polygalacturonase; Short=PG; AltName: Full=Pectinase; Flags: Precursor [Prunus persica]	M5VT64	0	Uncharacterized protein OS=Prunus persica GN=PRUPE_7G269300 PE=3 SV=1	AT2G43880.1	1.11e-173	Pectin lyase-like superfamily protein
Ruulm.1G002800.1	Ru01	153376	156127	+	Ra_g30.t1	0	XP_004287176.1	0	PREDICTED: polygalacturonase [Fragaria vesca subsp. vesca]	XP_004287176.1	0	PREDICTED: polygalacturonase [Fragaria vesca subsp. vesca]	P48979.1	0	RecName: Full=Polygalacturonase; Short=PG; AltName: Full=Pectinase; Flags: Precursor [Prunus persica]	M5X980	0	Uncharacterized protein OS=Prunus persica GN=PRUPE_4G261800 PE=3 SV=1	AT2G43870.1	0	Pectin lyase-like superfamily protein
Ruulm.1G002900.1	Ru01	158394	160848	+	Ra_g31.t1	0	XP_024185851.1	0	2-alkenal reductase (NADP(+)-dependent) [Rosa chinensis]<>putative oxidoreductase [Rosa chinensis]	XP_024185851.1	0	2-alkenal reductase (NADP(+)-dependent) [Rosa chinensis]	Q9SLN8.1	0	RecName: Full=2-alkenal reductase (NADP(+)-dependent); AltName: Full=Alkenal double bound reductase; AltName: Full=Allylic alcohol dehydrogenase 1; Short=allyl-ADH1; AltName: Full=Flavin-free double bond reductase; Short=NtDBR; AltName: Full=Pulegone reductase; Short=NtRed-1 [Nicotiana tabacum]	M5VR97	0	Uncharacterized protein OS=Prunus persica GN=PRUPE_7G269100 PE=4 SV=1	AT1G26320.1	1.09e-173	Zinc-binding dehydrogenase family protein
Ruulm.1G003000.1	Ru01	163897	165448	+	Ra_g5380.t1	0	XP_024166611.1	0	F-box/kelch-repeat protein At3g23880 [Rosa chinensis]<>putative F-box domain-containing protein [Rosa chinensis]	XP_024166611.1	0	F-box/kelch-repeat protein At3g23880 [Rosa chinensis]	Q8GXC7.1	9.45e-38	RecName: Full=F-box/kelch-repeat protein At3g06240 [Arabidopsis thaliana]	M5W8E3	3.68e-160	Uncharacterized protein OS=Prunus persica GN=PRUPE_ppa005203mg PE=4 SV=1	AT3G06240.1	1.08e-38	F-box family protein
Ruulm.1G003100.1	Ru01	167098	168369	+	Ra_g5408.t1	0	XP_024184586.1	0	2-alkenal reductase (NADP(+)-dependent) [Rosa chinensis]<>putative oxidoreductase [Rosa chinensis]	XP_024184586.1	0	2-alkenal reductase (NADP(+)-dependent) [Rosa chinensis]	Q9SLN8.1	7.47e-169	RecName: Full=2-alkenal reductase (NADP(+)-dependent); AltName: Full=Alkenal double bound reductase; AltName: Full=Allylic alcohol dehydrogenase 1; Short=allyl-ADH1; AltName: Full=Flavin-free double bond reductase; Short=NtDBR; AltName: Full=Pulegone reductase; Short=NtRed-1 [Nicotiana tabacum]	M5VSA3	0	Uncharacterized protein OS=Prunus persica GN=PRUPE_7G268900 PE=4 SV=1	AT5G16970.1	4.43e-165	alkenal reductase
Ruulm.1G003200.1	Ru01	172100	174723	+	Ra_g23212.t1	0	XP_024185724.1	0	2-alkenal reductase (NADP(+)-dependent) [Rosa chinensis]<>putative oxidoreductase [Rosa chinensis]	XP_024185724.1	0	2-alkenal reductase (NADP(+)-dependent) [Rosa chinensis]	Q9SLN8.1	0	RecName: Full=2-alkenal reductase (NADP(+)-dependent); AltName: Full=Alkenal double bound reductase; AltName: Full=Allylic alcohol dehydrogenase 1; Short=allyl-ADH1; AltName: Full=Flavin-free double bond reductase; Short=NtDBR; AltName: Full=Pulegone reductase; Short=NtRed-1 [Nicotiana tabacum]	A0A251NHQ1	0	Uncharacterized protein OS=Prunus persica GN=PRUPE_7G268800 PE=4 SV=1	AT5G16990.1	6.43e-179	Zinc-binding dehydrogenase family protein
Ruulm.1G003200.2	Ru01	172621	174713	+	Ra_g23212.t1	1.48e-149	KAH0970080.1	1.46e-150	hypothetical protein GBA52_022236 [Prunus armeniaca]	XP_034226187.1	1.21e-150	2-alkenal reductase (NADP(+)-dependent)-like [Prunus dulcis]	Q9SLN8.1	2.37e-141	RecName: Full=2-alkenal reductase (NADP(+)-dependent); AltName: Full=Alkenal double bound reductase; AltName: Full=Allylic alcohol dehydrogenase 1; Short=allyl-ADH1; AltName: Full=Flavin-free double bond reductase; Short=NtDBR; AltName: Full=Pulegone reductase; Short=NtRed-1 [Nicotiana tabacum]	A0A251NHQ1	9.02e-151	Uncharacterized protein OS=Prunus persica GN=PRUPE_7G268800 PE=4 SV=1	AT5G16990.1	5.79e-131	Zinc-binding dehydrogenase family protein
Ruulm.1G003300.1	Ru01	174972	177498	+	Ra_g23212.t1	0	6EOW_A	0	Structure of Raspberry Ketone Synthase with Hydroxybenzalacetone [Rubus idaeus]<>Structure of Raspberry Ketone Synthase with Hydroxybenzalacetone [Rubus idaeus]<>Structure of Raspberry Ketone Synthase with Hydroxybenzalacetone [Rubus idaeus]<>Structure of Raspberry Ketone Synthase with Hydroxybenzalacetone [Rubus idaeus]	XP_024185243.1	0	2-alkenal reductase (NADP(+)-dependent) [Rosa chinensis]	Q9SLN8.1	0	RecName: Full=2-alkenal reductase (NADP(+)-dependent); AltName: Full=Alkenal double bound reductase; AltName: Full=Allylic alcohol dehydrogenase 1; Short=allyl-ADH1; AltName: Full=Flavin-free double bond reductase; Short=NtDBR; AltName: Full=Pulegone reductase; Short=NtRed-1 [Nicotiana tabacum]	G1FCG0	0	Ketone/zingerone synthase 1 OS=Rubus idaeus GN=ZS1 PE=2 SV=1	AT5G16970.1	0	alkenal reductase
Ruulm.1G003400.1	Ru01	177391	181496	-	Ra_g37.t1	0	XP_050382821.1	0	acetolactate synthase small subunit 2, chloroplastic [Potentilla anserina]	XP_050382821.1	0	acetolactate synthase small subunit 2, chloroplastic [Potentilla anserina]	Q93YZ7.1	0	RecName: Full=Acetolactate synthase small subunit 1, chloroplastic; AltName: Full=ALS-interacting protein 1; AltName: Full=Acetohydroxyacid synthase small subunit 1; Flags: Precursor [Arabidopsis thaliana]	M5VPI2	0	Uncharacterized protein OS=Prunus persica GN=PRUPE_7G268500 PE=4 SV=1	AT2G31810.1	0	ACT domain-containing small subunit of acetolactate synthase protein
Ruulm.1G003400.2	Ru01	177410	181109	-	Ra_g10577.t1	0	PRQ46035.1	0	putative acetolactate synthase [Rosa chinensis]	XP_024180739.1	0	acetolactate synthase small subunit 2, chloroplastic isoform X1 [Rosa chinensis]<>acetolactate synthase small subunit 2, chloroplastic isoform X1 [Rosa chinensis]	Q93YZ7.1	0	RecName: Full=Acetolactate synthase small subunit 1, chloroplastic; AltName: Full=ALS-interacting protein 1; AltName: Full=Acetohydroxyacid synthase small subunit 1; Flags: Precursor [Arabidopsis thaliana]	M5VPI2	0	Uncharacterized protein OS=Prunus persica GN=PRUPE_7G268500 PE=4 SV=1	AT2G31810.1	0	ACT domain-containing small subunit of acetolactate synthase protein
Ruulm.1G003500.1	Ru01	182272	188570	+	Ra_g39.t1	0	XP_024180768.1	0	integrin-linked protein kinase 1 [Rosa chinensis]<>putative protein kinase TKL-Pl-5 family [Rosa chinensis]	XP_024180768.1	0	integrin-linked protein kinase 1 [Rosa chinensis]	F4IS56.1	0	RecName: Full=Integrin-linked protein kinase 1; AltName: Full=Ankyrin protein kinase 1 [Arabidopsis thaliana]	M5VPL0	0	Uncharacterized protein OS=Prunus persica GN=PRUPE_7G268300 PE=4 SV=1	AT2G43850.1	0	Integrin-linked protein kinase family
Ruulm.1G003500.2	Ru01	182272	188570	+	Ra_g39.t1	0	XP_024180768.1	0	integrin-linked protein kinase 1 [Rosa chinensis]<>putative protein kinase TKL-Pl-5 family [Rosa chinensis]	XP_024180768.1	0	integrin-linked protein kinase 1 [Rosa chinensis]	F4IS56.1	0	RecName: Full=Integrin-linked protein kinase 1; AltName: Full=Ankyrin protein kinase 1 [Arabidopsis thaliana]	M5VPL0	0	Uncharacterized protein OS=Prunus persica GN=PRUPE_7G268300 PE=4 SV=1	AT2G43850.1	0	Integrin-linked protein kinase family
Ruulm.1G003600.1	Ru01	202017	203957	+	Ra_g40.t1	2.52e-97	XP_007201345.1	1.43e-90	40S ribosomal protein S24-1 [Prunus persica]<>40S ribosomal protein S24-1-like [Prunus avium]<>40S ribosomal protein S24-1-like [Prunus dulcis]<>40S ribosomal protein S24-1 [Prunus yedoensis var. nudiflora]<>hypothetical protein L3X38_045130 [Prunus dulcis]<>hypothetical protein PRUPE_8G239100 [Prunus persica]<>40S ribosomal protein S24-1 [Prunus yedoensis var. nudiflora]<>PREDICTED: 40S [Prunus …	XP_007201345.1	6.41e-91	40S ribosomal protein S24-1 [Prunus persica]<>40S ribosomal protein S24-1-like [Prunus avium]<>40S ribosomal protein S24-1-like [Prunus dulcis]	Q8LC83.2	1.39e-81	RecName: Full=Small ribosomal subunit protein eS24y; AltName: Full=40S ribosomal protein S24-2 [Arabidopsis thaliana]	M5VMW4	2.05e-91	40S ribosomal protein S24 OS=Prunus persica GN=PRUPE_8G239100 PE=3 SV=1	AT5G28060.1	1.58e-82	Ribosomal protein S24e family protein
Ruulm.1G003700.1	Ru01	204358	211222	+	Ra_g41.t1	0	XP_024181610.1	0	mitochondrial proton/calcium exchanger protein [Rosa chinensis]<>putative EF-hand domain pair, letm1 ribosome-binding domain-containing protein [Rosa chinensis]	XP_024181610.1	0	mitochondrial proton/calcium exchanger protein [Rosa chinensis]	Q5ZK33.1	6.69e-97	RecName: Full=Mitochondrial proton/calcium exchanger protein; AltName: Full=Electroneutral mitochondrial K(+)/H(+)exchanger; Short=KHE; AltName: Full=Leucine zipper-EF-hand-containing transmembrane protein 1; Flags: Precursor [Gallus gallus]	M5VWN9	0	Uncharacterized protein OS=Prunus persica GN=PRUPE_7G268000 PE=4 SV=1	AT3G59820.4	0	LETM1-like protein
Ruulm.1G003700.2	Ru01	206375	211141	+	Ra_g41.t1	0	XP_024181610.1	0	mitochondrial proton/calcium exchanger protein [Rosa chinensis]<>putative EF-hand domain pair, letm1 ribosome-binding domain-containing protein [Rosa chinensis]	XP_024181610.1	0	mitochondrial proton/calcium exchanger protein [Rosa chinensis]	Q5XIN6.1	1.37e-23	RecName: Full=Mitochondrial proton/calcium exchanger protein; AltName: Full=Electroneutral mitochondrial K(+)/H(+)exchanger; Short=KHE; AltName: Full=Leucine zipper-EF-hand-containing transmembrane protein 1; Flags: Precursor [Rattus norvegicus]	A0A061EI71	0	LETM1 and EF-hand domain-containing protein 1 OS=Theobroma cacao GN=TCM_019795 PE=4 SV=1	AT1G65540.3	1.51e-157	LETM1-like protein
Ruulm.1G003800.1	Ru01	211777	214368	-	Ra_g42.t1	0	XP_024185998.1	0	mogroside IE synthase [Rosa chinensis]<>putative UDP-glucuronosyl/UDP-glucosyltransferase [Rosa chinensis]	XP_024185998.1	0	mogroside IE synthase [Rosa chinensis]	K7NBW3.1	9.26e-163	RecName: Full=Mogroside IE synthase; AltName: Full=UDP-glycosyltransferase 74AC1 [Siraitia grosvenorii]	A0A1Q3BGR8	0	Glycosyltransferase OS=Cephalotus follicularis GN=CFOL_v3_10644 PE=3 SV=1	AT1G05675.1	2.29e-156	UDP-Glycosyltransferase superfamily protein
Ruulm.1G003900.1	Ru01	216902	219442	-	Ra_g43.t1	0	XP_024185985.1	0	mogroside IE synthase [Rosa chinensis]<>putative UDP-glucuronosyl/UDP-glucosyltransferase [Rosa chinensis]	XP_024185985.1	0	mogroside IE synthase [Rosa chinensis]	K7NBW3.1	3.55e-160	RecName: Full=Mogroside IE synthase; AltName: Full=UDP-glycosyltransferase 74AC1 [Siraitia grosvenorii]	A0A1Q3BGR8	0	Glycosyltransferase OS=Cephalotus follicularis GN=CFOL_v3_10644 PE=3 SV=1	AT1G05675.1	8.06e-149	UDP-Glycosyltransferase superfamily protein
Ruulm.1G004000.1	Ru01	220598	222341	-	Ra_g44.t1	0	XP_024185209.1	0	UDP-glycosyltransferase 74F2 [Rosa chinensis]<>putative UDP-glucuronosyl/UDP-glucosyltransferase [Rosa chinensis]	XP_024185209.1	0	UDP-glycosyltransferase 74F2 [Rosa chinensis]	O22822.1	0	RecName: Full=UDP-glycosyltransferase 74F2; AltName: Full=AtSGT1; AltName: Full=Salicylic acid glucosyltransferase 1 [Arabidopsis thaliana]	M5WE97	0	Glycosyltransferase OS=Prunus persica GN=PRUPE_7G267900 PE=3 SV=1	AT2G43820.1	0	UDP-glucosyltransferase 74F2
Ruulm.1G004100.1	Ru01	226462	230398	+	Ra_g45.t1	0	XP_024182852.1	0	BTB/POZ and TAZ domain-containing protein 3 [Rosa chinensis]<>BTB/POZ and TAZ domain-containing protein 3 [Rosa chinensis]<>putative histone acetyltransferase [Rosa chinensis]	XP_024182852.1	0	BTB/POZ and TAZ domain-containing protein 3 [Rosa chinensis]<>BTB/POZ and TAZ domain-containing protein 3 [Rosa chinensis]	Q9SYL0.2	4.65e-154	RecName: Full=BTB/POZ and TAZ domain-containing protein 3; AltName: Full=BTB and TAZ domain protein 3 [Arabidopsis thaliana]	A0A251NHM9	0	Uncharacterized protein OS=Prunus persica GN=PRUPE_7G267800 PE=4 SV=1	AT1G05690.1	5.3e-155	BTB and TAZ domain protein 3
Ruulm.1G004100.2	Ru01	228221	230405	+	Ra_g45.t1	0	XP_024182852.1	0	BTB/POZ and TAZ domain-containing protein 3 [Rosa chinensis]<>BTB/POZ and TAZ domain-containing protein 3 [Rosa chinensis]<>putative histone acetyltransferase [Rosa chinensis]	XP_024182852.1	0	BTB/POZ and TAZ domain-containing protein 3 [Rosa chinensis]<>BTB/POZ and TAZ domain-containing protein 3 [Rosa chinensis]	Q9SYL0.2	2.59e-122	RecName: Full=BTB/POZ and TAZ domain-containing protein 3; AltName: Full=BTB and TAZ domain protein 3 [Arabidopsis thaliana]	A0A251NHM9	9.12e-173	Uncharacterized protein OS=Prunus persica GN=PRUPE_7G267800 PE=4 SV=1	AT1G05690.1	2.95e-123	BTB and TAZ domain protein 3
Ruulm.1G004200.1	Ru01	230607	232204	-	Ra_g46.t1	3.21e-64	XP_024182855.1	2.48e-58	sm-like protein LSM36B [Rosa chinensis]<>sm-like protein LSM36B [Potentilla anserina]<>putative LSM domain-containing protein [Rosa chinensis]	XP_024182855.1	1.11e-58	sm-like protein LSM36B [Rosa chinensis]<>sm-like protein LSM36B [Potentilla anserina]	Q9M1Z3.1	3.34e-53	RecName: Full=Sm-like protein LSM6A; Short=AtLSM6A; AltName: Full=U6 snRNA-associated Sm-like protein LSM6A [Arabidopsis thaliana]	A0A059BDH0	6.23e-56	Uncharacterized protein OS=Eucalyptus grandis GN=EUGRSUZ_G01594 PE=3 SV=1	AT3G59810.3	3.8e-54	Small nuclear ribonucleoprotein family protein
Ruulm.1G004300.1	Ru01	232350	235212	+	Ra_g47.t1	0	XP_004287159.1	0	PREDICTED: acyl-coenzyme A thioesterase 9, mitochondrial-like [Fragaria vesca subsp. vesca]	XP_004287159.1	0	PREDICTED: acyl-coenzyme A thioesterase 9, mitochondrial-like [Fragaria vesca subsp. vesca]	S4TF94.1	0	RecName: Full=Acyl-coenzyme A thioesterase 4, mitochondrial; Short=Acyl-CoA thioesterase 4; Short=HlTE4; AltName: Full=2-methylbutanoyl-CoA hydrolase TE4; AltName: Full=2-methylpropanoyl-CoA hydrolase TE4; AltName: Full=3-methylbutanoyl-CoA hydrolase TE4; AltName: Full=Acyl-CoA thioester hydrolase 4; AltName: Full=Butanoyl-CoA hydrolase TE4; AltName: Full=Propanoyl-CoA hydrolase TE4; Flags: Precu…	A0A251NHL3	0	Uncharacterized protein OS=Prunus persica GN=PRUPE_7G267600 PE=4 SV=1	AT2G30720.1	0	Thioesterase/thiol ester dehydrase-isomerase superfamily protein
Ruulm.1G004300.2	Ru01	232351	234591	+	Ra_g47.t1	0	XP_004287159.1	0	PREDICTED: acyl-coenzyme A thioesterase 9, mitochondrial-like [Fragaria vesca subsp. vesca]	XP_004287159.1	0	PREDICTED: acyl-coenzyme A thioesterase 9, mitochondrial-like [Fragaria vesca subsp. vesca]	S4TF94.1	0	RecName: Full=Acyl-coenzyme A thioesterase 4, mitochondrial; Short=Acyl-CoA thioesterase 4; Short=HlTE4; AltName: Full=2-methylbutanoyl-CoA hydrolase TE4; AltName: Full=2-methylpropanoyl-CoA hydrolase TE4; AltName: Full=3-methylbutanoyl-CoA hydrolase TE4; AltName: Full=Acyl-CoA thioester hydrolase 4; AltName: Full=Butanoyl-CoA hydrolase TE4; AltName: Full=Propanoyl-CoA hydrolase TE4; Flags: Precu…	A0A251NHL3	0	Uncharacterized protein OS=Prunus persica GN=PRUPE_7G267600 PE=4 SV=1	AT2G30720.1	0	Thioesterase/thiol ester dehydrase-isomerase superfamily protein
Ruulm.1G004400.1	Ru01	234423	239592	-	Ra_g48.t1	0	XP_024180640.1	0	formin-like protein 2 [Rosa chinensis]<>putative formin, FH2 domain-containing protein [Rosa chinensis]	XP_024180640.1	0	formin-like protein 2 [Rosa chinensis]	Q9SE97.1	0	RecName: Full=Formin-like protein 1; Short=AtFH1; Short=AtFORMIN-8; Flags: Precursor [Arabidopsis thaliana]	M5VSU3	0	Formin-like protein OS=Prunus persica GN=PRUPE_ppa001116mg PE=3 SV=1	AT3G25500.1	0	formin homology 1
Ruulm.1G004500.1	Ru01	241675	244654	+	Ra_g49.t1	5.84e-140	XP_040999946.1	6.57e-90	protein FAM133-like isoform X2 [Juglans microcarpa x Juglans regia]	XP_040999946.1	2.95e-90	protein FAM133-like isoform X2 [Juglans microcarpa x Juglans regia]				W9RFE6	1.18e-83	Uncharacterized protein OS=Morus notabilis GN=L484_020376 PE=4 SV=1	AT3G59800.2	1.87e-50	stress response protein
Ruulm.1G004500.2	Ru01	241678	244596	+	Ra_g49.t1	2.75e-75	XP_040999946.1	4.73e-31	protein FAM133-like isoform X2 [Juglans microcarpa x Juglans regia]	XP_040999946.1	2.12e-31	protein FAM133-like isoform X2 [Juglans microcarpa x Juglans regia]				U7DUH2	1.23e-24	Uncharacterized protein OS=Populus trichocarpa GN=POPTR_0660s00210g PE=4 SV=1	AT2G43795.2	4.57e-11	corepressor
Ruulm.1G004600.1	Ru01	244872	248875	-	Ra_g50.t1	0	XP_024179597.1	0	mitogen-activated protein kinase homolog MMK1 [Rosa chinensis]<>putative mitogen-activated protein kinase CMGC-MAPK family [Rosa chinensis]	XP_024179597.1	0	mitogen-activated protein kinase homolog MMK1 [Rosa chinensis]	Q07176.1	0	RecName: Full=Mitogen-activated protein kinase homolog MMK1; AltName: Full=MAP kinase ERK1; AltName: Full=MAP kinase MSK7 [Medicago sativa]	A0A1S2YI47	0	Mitogen-activated protein kinase OS=Cicer arietinum GN=LOC101505041 PE=3 SV=1	AT2G43790.1	0	MAP kinase 6
Ruulm.1G004600.2	Ru01	244940	248875	-	Ra_g50.t1	0	XP_024179597.1	0	mitogen-activated protein kinase homolog MMK1 [Rosa chinensis]<>putative mitogen-activated protein kinase CMGC-MAPK family [Rosa chinensis]	XP_024179597.1	0	mitogen-activated protein kinase homolog MMK1 [Rosa chinensis]	Q06060.1	0	RecName: Full=Mitogen-activated protein kinase homolog D5 [Pisum sativum]	A0A1S2YI47	0	Mitogen-activated protein kinase OS=Cicer arietinum GN=LOC101505041 PE=3 SV=1	AT2G43790.1	0	MAP kinase 6
Ruulm.1G004700.1	Ru01	251208	253962	-	Ra_g51.t1	0	XP_004287156.1	0	PREDICTED: uncharacterized protein LOC101297076 [Fragaria vesca subsp. vesca]	XP_004287156.1	0	PREDICTED: uncharacterized protein LOC101297076 [Fragaria vesca subsp. vesca]	P94512.2	2.4e-05	RecName: Full=Phosphoserine phosphatase; Short=PSP [Bacillus subtilis subsp. subtilis str. 168]	M5W749	0	Uncharacterized protein OS=Prunus persica GN=PRUPE_7G267200 PE=4 SV=1	AT5G10460.1	5.38e-160	Haloacid dehalogenase-like hydrolase (HAD) superfamily protein
Ruulm.1G004800.1	Ru01	256110	256776	-	Ra_g52.t1	6.89e-80	XP_050383522.1	1.43e-46	LOW QUALITY PROTEIN: uncharacterized protein LOC126800237 [Potentilla anserina]	XP_050383522.1	6.42e-47	LOW QUALITY PROTEIN: uncharacterized protein LOC126800237 [Potentilla anserina]				A0A1Q3D321	2.46e-29	Uncharacterized protein OS=Cephalotus follicularis GN=CFOL_v3_30250 PE=4 SV=1	AT1G21500.1	5.4e-15	hypothetical protein
Ruulm.1G004900.1	Ru01	258584	261454	-	Ra_g53.t1	0	XP_050383510.1	0	60S ribosomal protein L5 [Potentilla anserina]	XP_050383510.1	0	60S ribosomal protein L5 [Potentilla anserina]	Q6UNT2.1	0	RecName: Full=Large ribosomal subunit protein uL18; AltName: Full=60S ribosomal protein L5 [Cucumis sativus]	A0A251NKE5	0	Uncharacterized protein OS=Prunus persica GN=PRUPE_7G266900 PE=3 SV=1	AT5G39740.2	0	ribosomal protein L5 B
Ruulm.1G004900.2	Ru01	258660	260274	-	Ra_g53.t1	3.66e-134	XP_050383510.1	3.24e-122	60S ribosomal protein L5 [Potentilla anserina]	XP_050383510.1	1.45e-122	60S ribosomal protein L5 [Potentilla anserina]	Q6UNT2.1	1.83e-109	RecName: Full=Large ribosomal subunit protein uL18; AltName: Full=60S ribosomal protein L5 [Cucumis sativus]	A0A251NKE5	3.34e-116	Uncharacterized protein OS=Prunus persica GN=PRUPE_7G266900 PE=3 SV=1	AT3G25520.2	3.38e-105	ribosomal protein L5
Ruulm.1G005000.1	Ru01	261814	263301	+	Ra_g54.t1	0	XP_024182435.1	0	probable 2-oxoglutarate-dependent dioxygenase AOP1 [Rosa chinensis]<>putative oxoglutarate/iron-dependent dioxygenase, isopenicillin N synthase [Rosa chinensis]	XP_024182435.1	0	probable 2-oxoglutarate-dependent dioxygenase AOP1 [Rosa chinensis]	Q945B6.1	1.52e-66	RecName: Full=Probable 2-oxoglutarate-dependent dioxygenase AOP1.2 [Arabidopsis thaliana]	M5WEA7	2.81e-155	Uncharacterized protein OS=Prunus persica GN=PRUPE_7G266800 PE=3 SV=1	AT1G52800.1	3.03e-91	2-oxoglutarate (2OG) and Fe(II)-dependent oxygenase superfamily protein
Ruulm.1G005100.1	Ru01	263142	273685	-	Ra_g55.t1	0	XP_024185454.1	0	probable phosphoinositide phosphatase SAC9 [Rosa chinensis]<>putative WW domain, SAC domain-containing protein [Rosa chinensis]	XP_024185454.1	0	probable phosphoinositide phosphatase SAC9 [Rosa chinensis]	Q7XZU0.1	0	RecName: Full=Probable phosphoinositide phosphatase SAC9; Short=AtSAC9; AltName: Full=Protein SUPPRESSOR OF ACTIN 9; AltName: Full=SAC domain protein 9 [Arabidopsis thaliana]	A0A251NHI4	0	Uncharacterized protein OS=Prunus persica GN=PRUPE_7G266700 PE=4 SV=1	AT3G59770.1	0	sacI homology domain-containing protein / WW domain-containing protein
Ruulm.1G005200.1	Ru01	274047	279938	+	Ra_g56.t1	0	XP_024180492.1	0	uncharacterized protein LOC112186345 [Rosa chinensis]<>uncharacterized protein LOC112186345 [Rosa chinensis]<>putative Rhodanese-like domain-containing protein [Rosa chinensis]	XP_024180492.1	0	uncharacterized protein LOC112186345 [Rosa chinensis]<>uncharacterized protein LOC112186345 [Rosa chinensis]	Q9FN48.1	3.03e-15	RecName: Full=Calcium sensing receptor, chloroplastic; AltName: Full=Sulfurtransferase 3; Short=AtStr3; Flags: Precursor [Arabidopsis thaliana]	M5W845	0	Uncharacterized protein OS=Prunus persica GN=PRUPE_7G266600 PE=4 SV=1	AT3G59780.1	0	Rhodanese/Cell cycle control phosphatase superfamily protein
Ruulm.1G005200.2	Ru01	273965	279927	+	Ra_g56.t1	0	XP_024180492.1	0	uncharacterized protein LOC112186345 [Rosa chinensis]<>uncharacterized protein LOC112186345 [Rosa chinensis]<>putative Rhodanese-like domain-containing protein [Rosa chinensis]	XP_024180492.1	0	uncharacterized protein LOC112186345 [Rosa chinensis]<>uncharacterized protein LOC112186345 [Rosa chinensis]	Q9FN48.1	3.03e-15	RecName: Full=Calcium sensing receptor, chloroplastic; AltName: Full=Sulfurtransferase 3; Short=AtStr3; Flags: Precursor [Arabidopsis thaliana]	M5W845	0	Uncharacterized protein OS=Prunus persica GN=PRUPE_7G266600 PE=4 SV=1	AT3G59780.1	0	Rhodanese/Cell cycle control phosphatase superfamily protein
Ruulm.1G005200.3	Ru01	273950	279911	+	Ra_g56.t1	0	XP_024180492.1	0	uncharacterized protein LOC112186345 [Rosa chinensis]<>uncharacterized protein LOC112186345 [Rosa chinensis]<>putative Rhodanese-like domain-containing protein [Rosa chinensis]	XP_024180492.1	0	uncharacterized protein LOC112186345 [Rosa chinensis]<>uncharacterized protein LOC112186345 [Rosa chinensis]				M5W845	0	Uncharacterized protein OS=Prunus persica GN=PRUPE_7G266600 PE=4 SV=1	AT3G59780.1	8.01e-61	Rhodanese/Cell cycle control phosphatase superfamily protein
Ruulm.1G005300.1	Ru01	280384	284282	+	Ra_g57.t1	0	XP_004287151.1	0	PREDICTED: serine carboxypeptidase II-2 [Fragaria vesca subsp. vesca]	XP_004287151.1	0	PREDICTED: serine carboxypeptidase II-2 [Fragaria vesca subsp. vesca]	P55748.1	0	RecName: Full=Serine carboxypeptidase II-2; AltName: Full=CP-MII.2; Contains: RecName: Full=Serine carboxypeptidase II-2 chain A; Contains: RecName: Full=Serine carboxypeptidase II-2 chain B; Flags: Precursor [Hordeum vulgare]	M5VPJ9	0	Carboxypeptidase OS=Prunus persica GN=PRUPE_7G266500 PE=3 SV=1	AT4G30810.1	0	serine carboxypeptidase-like 29
Ruulm.1G005400.1	Ru01	284572	287006	-	Ra_g16478.t1	1.71e-31	GIL99259.1	3e-16	hypothetical protein Vretimale_4482 [Volvox reticuliferus]	XP_002674246.1	1.3e-14	uncharacterized protein NAEGRDRAFT_70665 [Naegleria gruberi]	Q388M1.1	2.06e-14	RecName: Full=Glycogen synthase kinase 3; Short=GSK-3 short [Trypanosoma brucei brucei TREU927]	D2VNY7	4.16e-15	Predicted protein OS=Naegleria gruberi GN=NAEGRDRAFT_70665 PE=3 SV=1	AT1G76540.1	2e-14	cyclin-dependent kinase B2%3B1
Ruulm.1G005400.2	Ru01	284572	287006	-	Ra_g16478.t1	1.31e-31	GIL99259.1	2.26e-16	hypothetical protein Vretimale_4482 [Volvox reticuliferus]	XP_002674246.1	1.17e-14	uncharacterized protein NAEGRDRAFT_70665 [Naegleria gruberi]	Q388M1.1	1.27e-14	RecName: Full=Glycogen synthase kinase 3; Short=GSK-3 short [Trypanosoma brucei brucei TREU927]	D2VNY7	3.74e-15	Predicted protein OS=Naegleria gruberi GN=NAEGRDRAFT_70665 PE=3 SV=1	AT1G76540.1	1.28e-14	cyclin-dependent kinase B2%3B1
Ruulm.1G005500.1	Ru01	289837	291814	+	Ra_g60.t1	2.01e-140	XP_024182784.1	2.01e-130	CDK-activating kinase assembly factor MAT1 [Rosa chinensis]<>CDK-activating kinase assembly factor MAT1 [Rosa chinensis]<>putative cdk-activating kinase assembly factor MAT1/Tfb3 [Rosa chinensis]	XP_024182784.1	9.01e-131	CDK-activating kinase assembly factor MAT1 [Rosa chinensis]<>CDK-activating kinase assembly factor MAT1 [Rosa chinensis]	P51950.1	6.07e-18	RecName: Full=CDK-activating kinase assembly factor MAT1; AltName: Full=CDK7/cyclin-H assembly factor; AltName: Full=Menage a trois; AltName: Full=RING finger protein MAT1 [Marthasterias glacialis]	M5W3I2	4.88e-112	Uncharacterized protein OS=Prunus persica GN=PRUPE_7G266400 PE=4 SV=1	AT4G30820.3	1.3e-57	cyclin-dependent kinase-activating kinase assembly factor-related / CDK-activating kinase assembly factor-like protein
Ruulm.1G005600.1	Ru01	292834	296086	+	Ra_g61.t1	0	XP_024185625.1	0	pentatricopeptide repeat-containing protein At4g30825, chloroplastic [Rosa chinensis]	XP_024185625.1	0	pentatricopeptide repeat-containing protein At4g30825, chloroplastic [Rosa chinensis]	O65567.2	0	RecName: Full=Pentatricopeptide repeat-containing protein At4g30825, chloroplastic; Flags: Precursor [Arabidopsis thaliana]	A0A251NHJ2	0	Uncharacterized protein OS=Prunus persica GN=PRUPE_7G266300 PE=4 SV=1	AT4G30825.1	0	Tetratricopeptide repeat (TPR)-like superfamily protein
Ruulm.1G005700.1	Ru01	296084	305919	-	Ra_g62.t1	0	XP_024185624.1	0	DNA-directed RNA polymerase 3, chloroplastic [Rosa chinensis]<>putative DNA-directed RNA polymerase [Rosa chinensis]	XP_024185624.1	0	DNA-directed RNA polymerase 3, chloroplastic [Rosa chinensis]	P69242.1	0	RecName: Full=DNA-directed RNA polymerase 3, chloroplastic; AltName: Full=NsRpoT-C; AltName: Full=T7 bacteriophage-type single subunit RNA polymerase 3; Flags: Precursor [Nicotiana sylvestris]<>RecName: Full=DNA-directed RNA polymerase 3A, chloroplastic; AltName: Full=NictaRpoT3-syl; AltName: Full=T7 bacteriophage-type single subunit RNA polymerase 3A; Flags: Precursor [Nicotiana tabacum]	M5VSV3	0	DNA-directed RNA polymerase OS=Prunus persica GN=PRUPE_7G266200 PE=3 SV=1	AT2G24120.1	0	DNA/RNA polymerases superfamily protein
Ruulm.1G005700.2	Ru01	296084	305919	-	Ra_g62.t1	0	XP_024185624.1	0	DNA-directed RNA polymerase 3, chloroplastic [Rosa chinensis]<>putative DNA-directed RNA polymerase [Rosa chinensis]	XP_024185624.1	0	DNA-directed RNA polymerase 3, chloroplastic [Rosa chinensis]	P69242.1	0	RecName: Full=DNA-directed RNA polymerase 3, chloroplastic; AltName: Full=NsRpoT-C; AltName: Full=T7 bacteriophage-type single subunit RNA polymerase 3; Flags: Precursor [Nicotiana sylvestris]<>RecName: Full=DNA-directed RNA polymerase 3A, chloroplastic; AltName: Full=NictaRpoT3-syl; AltName: Full=T7 bacteriophage-type single subunit RNA polymerase 3A; Flags: Precursor [Nicotiana tabacum]	M5VSV3	0	DNA-directed RNA polymerase OS=Prunus persica GN=PRUPE_7G266200 PE=3 SV=1	AT2G24120.1	0	DNA/RNA polymerases superfamily protein
Ruulm.1G005800.1	Ru01	307344	310427	+	Ra_g64.t1	0	XP_024185623.1	0	putative leucine-rich repeat receptor-like serine/threonine-protein kinase At2g24130 [Rosa chinensis]<>putative protein kinase RLK-Pelle-LRR-XII-1 family [Rosa chinensis]	XP_024185623.1	0	putative leucine-rich repeat receptor-like serine/threonine-protein kinase At2g24130 [Rosa chinensis]	Q9ZUI0.1	0	RecName: Full=Putative leucine-rich repeat receptor-like serine/threonine-protein kinase At2g24130; Flags: Precursor [Arabidopsis thaliana]	M5WGT2	0	Uncharacterized protein OS=Prunus persica GN=PRUPE_ppa018417mg PE=3 SV=1	AT2G24130.2	0	Leucine-rich receptor-like protein kinase family protein
Ruulm.1G005900.1	Ru01	311025	313675	-	Ra_g65.t1	0	XP_050377363.1	0	uncharacterized protein LOC126794641 [Potentilla anserina]	XP_050377363.1	0	uncharacterized protein LOC126794641 [Potentilla anserina]	Q9FG14.1	3.18e-26	RecName: Full=Myosin-binding protein 7 [Arabidopsis thaliana]	A0A251NHJ5	0	Uncharacterized protein OS=Prunus persica GN=PRUPE_7G266000 PE=4 SV=1	AT5G57830.1	1.23e-46	zein-binding protein (Protein of unknown function%2C DUF593)
Ruulm.1G006000.1	Ru01	315073	317554	-	Ra_g66.t1	5.68e-129	XP_024182921.1	2.56e-121	calcineurin subunit B [Rosa chinensis]<>putative flagellar calcium-binding protein calflagin [Rosa chinensis]	XP_024182921.1	1.15e-121	calcineurin subunit B [Rosa chinensis]	P42322.1	5.04e-37	RecName: Full=Calcineurin subunit B; AltName: Full=Calcineurin regulatory subunit; AltName: Full=Protein phosphatase 2B regulatory subunit [Naegleria gruberi]	M5WAN2	1.62e-113	Uncharacterized protein OS=Prunus persica GN=PRUPE_7G265900 PE=4 SV=1	AT3G18430.3	2.21e-95	Calcium-binding EF-hand family protein
Ruulm.1G006100.1	Ru01	319348	322164	+	Ra_g67.t1	2.33e-70	XP_024179436.1	6.97e-65	uncharacterized protein LOC112185417 [Rosa chinensis]<>uncharacterized protein LOC112185417 [Rosa chinensis]<>hypothetical protein RchiOBHm_Chr2g0085261 [Rosa chinensis]	XP_024179436.1	3.13e-65	uncharacterized protein LOC112185417 [Rosa chinensis]<>uncharacterized protein LOC112185417 [Rosa chinensis]	P16709.2	3e-07	RecName: Full=viral Ubiquitin; Flags: Precursor [Autographa californica nucleopolyhedrovirus]	M5W406	7.36e-62	Uncharacterized protein OS=Prunus persica GN=PRUPE_7G265800 PE=4 SV=1	AT5G57860.3	3.29e-50	Ubiquitin-like superfamily protein
Ruulm.1G006200.1	Ru01	322217	327607	+	Ra_g68.t1	0	XP_050377341.1	0	LOW QUALITY PROTEIN: uncharacterized protein LOC126794621 [Potentilla anserina]	XP_050377341.1	0	LOW QUALITY PROTEIN: uncharacterized protein LOC126794621 [Potentilla anserina]	Q05627.2	1.41e-103	RecName: Full=Uncharacterized protein Cbei_0202; AltName: Full=ORF1 [Clostridium beijerinckii NCIMB 8052]	A0A251NHG9	0	Uncharacterized protein OS=Prunus persica GN=PRUPE_7G265700 PE=4 SV=1	AT4G30720.1	0	FAD/NAD(P)-binding oxidoreductase family protein
Ruulm.1G006300.1	Ru01	333639	339567	+	Ra_g69.t1	0	XP_024182788.1	0	AUGMIN subunit 8 [Rosa chinensis]<>AUGMIN subunit 8 [Rosa chinensis]<>AUGMIN subunit 8 [Rosa chinensis]<>AUGMIN subunit 8 [Rosa chinensis]<>putative QWRF family protein [Rosa chinensis]	XP_024182788.1	0	AUGMIN subunit 8 [Rosa chinensis]<>AUGMIN subunit 8 [Rosa chinensis]<>AUGMIN subunit 8 [Rosa chinensis]<>AUGMIN subunit 8 [Rosa chinensis]	Q9SUH5.1	0	RecName: Full=AUGMIN subunit 8; AltName: Full=QWRF motif-containing protein 8; AltName: Full=ROP1 enhancer 2 [Arabidopsis thaliana]	M5VWK5	0	Uncharacterized protein OS=Prunus persica GN=PRUPE_7G265600 PE=4 SV=1	AT4G30710.3	0	QWRF motif protein (DUF566)
Ruulm.1G006300.2	Ru01	335046	339567	+	Ra_g69.t1	0	XP_024182788.1	0	AUGMIN subunit 8 [Rosa chinensis]<>AUGMIN subunit 8 [Rosa chinensis]<>AUGMIN subunit 8 [Rosa chinensis]<>AUGMIN subunit 8 [Rosa chinensis]<>putative QWRF family protein [Rosa chinensis]	XP_024182788.1	0	AUGMIN subunit 8 [Rosa chinensis]<>AUGMIN subunit 8 [Rosa chinensis]<>AUGMIN subunit 8 [Rosa chinensis]<>AUGMIN subunit 8 [Rosa chinensis]	Q9SUH5.1	0	RecName: Full=AUGMIN subunit 8; AltName: Full=QWRF motif-containing protein 8; AltName: Full=ROP1 enhancer 2 [Arabidopsis thaliana]	M5VWK5	0	Uncharacterized protein OS=Prunus persica GN=PRUPE_7G265600 PE=4 SV=1	AT4G30710.3	0	QWRF motif protein (DUF566)
Ruulm.1G006300.3	Ru01	335046	339567	+	Ra_g69.t1	0	XP_024182788.1	0	AUGMIN subunit 8 [Rosa chinensis]<>AUGMIN subunit 8 [Rosa chinensis]<>AUGMIN subunit 8 [Rosa chinensis]<>AUGMIN subunit 8 [Rosa chinensis]<>putative QWRF family protein [Rosa chinensis]	XP_024182788.1	0	AUGMIN subunit 8 [Rosa chinensis]<>AUGMIN subunit 8 [Rosa chinensis]<>AUGMIN subunit 8 [Rosa chinensis]<>AUGMIN subunit 8 [Rosa chinensis]	Q9SUH5.1	0	RecName: Full=AUGMIN subunit 8; AltName: Full=QWRF motif-containing protein 8; AltName: Full=ROP1 enhancer 2 [Arabidopsis thaliana]	M5VWK5	0	Uncharacterized protein OS=Prunus persica GN=PRUPE_7G265600 PE=4 SV=1	AT4G30710.3	0	QWRF motif protein (DUF566)
Ruulm.1G006400.1	Ru01	339794	343346	+	Ra_g70.t1	0	XP_040369247.1	0	pentatricopeptide repeat-containing protein At4g30700 [Rosa chinensis]<>putative tetratricopeptide-like helical domain, DYW domain-containing protein [Rosa chinensis]	XP_040369247.1	0	pentatricopeptide repeat-containing protein At4g30700 [Rosa chinensis]	Q9SUH6.1	0	RecName: Full=Pentatricopeptide repeat-containing protein At4g30700; AltName: Full=Protein DYW9 [Arabidopsis thaliana]	A0A251NHF9	0	Uncharacterized protein OS=Prunus persica GN=PRUPE_7G265500 PE=4 SV=1	AT4G30700.1	0	Pentatricopeptide repeat (PPR) superfamily protein
Ruulm.1G006500.1	Ru01	342401	347108	-	Ra_g71.t1	0	XP_004287144.1	0	PREDICTED: cellulose synthase A catalytic subunit 7 [UDP-forming] [Fragaria vesca subsp. vesca]	XP_004287144.1	0	PREDICTED: cellulose synthase A catalytic subunit 7 [UDP-forming] [Fragaria vesca subsp. vesca]	Q9SWW6.1	0	RecName: Full=Cellulose synthase A catalytic subunit 7 [UDP-forming]; Short=AtCesA7; AltName: Full=Protein FRAGILE FIBER 5; AltName: Full=Protein IRREGULAR XYLEM 3; Short=AtIRX3 [Arabidopsis thaliana]	M5VWS5	0	Cellulose synthase OS=Prunus persica GN=PRUPE_7G265400 PE=3 SV=1	AT5G17420.1	0	Cellulose synthase family protein
Ruulm.1G006600.1	Ru01	348011	351562	-	Ra_g72.t1	0	XP_024178431.1	3.35e-174	translation initiation factor IF3-4, chloroplastic [Rosa chinensis]<>putative translation initiation factor 3 [Rosa chinensis]	XP_024178431.1	1.5e-174	translation initiation factor IF3-4, chloroplastic [Rosa chinensis]	Q94B52.1	7.36e-99	RecName: Full=Translation initiation factor IF3-4, chloroplastic; Short=AtIF3-4; AltName: Full=AtINFC-4; AltName: Full=Protein SVR9-LIKE 1; Flags: Precursor [Arabidopsis thaliana]	M5W2Z1	1.28e-139	Translation initiation factor IF-3 OS=Prunus persica GN=PRUPE_7G265300 PE=3 SV=1	AT4G30690.1	8.38e-100	Translation initiation factor 3 protein
Ruulm.1G006600.2	Ru01	348011	350974	-	Ra_g72.t1	2.14e-114	XP_004287146.1	4.71e-104	PREDICTED: translation initiation factor IF-3, chloroplastic-like [Fragaria vesca subsp. vesca]	XP_004287146.1	2.11e-104	PREDICTED: translation initiation factor IF-3, chloroplastic-like [Fragaria vesca subsp. vesca]	O82234.1	1.04e-74	RecName: Full=Translation initiation factor IF3-2, chloroplastic; Short=AtIF3-2; AltName: Full=AtINFC-2; AltName: Full=Protein SUPPRESSOR OF VARIEGATION 9; Flags: Precursor [Arabidopsis thaliana]	A0A1Q3CC58	1.23e-88	IF3_C domain-containing protein/IF3_N domain-containing protein OS=Cephalotus follicularis GN=CFOL_v3_21179 PE=3 SV=1	AT2G24060.1	1.19e-75	Translation initiation factor 3 protein
Ruulm.1G006600.3	Ru01	349484	351541	-	Ra_g72.t1	2.47e-124	XP_024178431.1	3.12e-100	translation initiation factor IF3-4, chloroplastic [Rosa chinensis]<>putative translation initiation factor 3 [Rosa chinensis]	XP_024178431.1	1.4e-100	translation initiation factor IF3-4, chloroplastic [Rosa chinensis]	Q94B52.1	9.94e-43	RecName: Full=Translation initiation factor IF3-4, chloroplastic; Short=AtIF3-4; AltName: Full=AtINFC-4; AltName: Full=Protein SVR9-LIKE 1; Flags: Precursor [Arabidopsis thaliana]	M5W2Z1	4.87e-70	Translation initiation factor IF-3 OS=Prunus persica GN=PRUPE_7G265300 PE=3 SV=1	AT4G30690.1	1.13e-43	Translation initiation factor 3 protein
Ruulm.1G006700.1	Ru01	351880	354071	+			GJN31061.1	2.63e-123	hypothetical protein PR202_gb19415 [Eleusine coracana subsp. coracana]	XP_046064067.1	3.65e-76	uncharacterized protein OGAPHI_001157 [Ogataea philodendri]	P41755.1	6.24e-90	RecName: Full=NAD-specific glutamate dehydrogenase; Short=NAD-GDH [Achlya klebsiana]	K7ED66	2.81e-102	Uncharacterized protein OS=Ornithorhynchus anatinus PE=4 SV=1
Ruulm.1G006800.1	Ru01	352095	354068	-	Ra_g73.t1	0	XP_050384671.1	0	heat shock 70 kDa protein [Potentilla anserina]	XP_050384671.1	0	heat shock 70 kDa protein [Potentilla anserina]	P26413.1	0	RecName: Full=Heat shock 70 kDa protein [Glycine max]	M5W6U5	0	Uncharacterized protein OS=Prunus persica GN=PRUPE_7G265200 PE=3 SV=1	AT1G16030.1	0	heat shock protein 70B
Ruulm.1G006900.1	Ru01	363537	368613	+	Ra_g74.t1	0	XP_024180687.1	0	eukaryotic translation initiation factor [Rosa chinensis]<>putative initiation factor eIF-4 gamma, MA3 [Rosa chinensis]	XP_024180687.1	0	eukaryotic translation initiation factor [Rosa chinensis]	Q93ZT6.1	0	RecName: Full=Eukaryotic translation initiation factor isoform 4G-1; Short=eIF(iso)4G-1 [Arabidopsis thaliana]	M5VVS9	0	Uncharacterized protein OS=Prunus persica GN=PRUPE_7G265100 PE=4 SV=1	AT5G57870.1	0	MIF4G domain-containing protein / MA3 domain-containing protein
Ruulm.1G006900.2	Ru01	366427	368486	+	Ra_g74.t1	0	XP_024180687.1	0	eukaryotic translation initiation factor [Rosa chinensis]<>putative initiation factor eIF-4 gamma, MA3 [Rosa chinensis]	XP_024180687.1	0	eukaryotic translation initiation factor [Rosa chinensis]	Q84PB3.2	0	RecName: Full=Eukaryotic translation initiation factor isoform 4G-1; Short=eIF(iso)-4G-1; Short=eIF(iso)4G-1; AltName: Full=Eukaryotic initiation factor iso-4F subunit p82; Short=eIF-(iso)4F p82 subunit [Oryza sativa Japonica Group]	M5VVS9	0	Uncharacterized protein OS=Prunus persica GN=PRUPE_7G265100 PE=4 SV=1	AT5G57870.1	0	MIF4G domain-containing protein / MA3 domain-containing protein
Ruulm.1G007000.1	Ru01	368869	372067	+	Ra_g76.t1	0	XP_024180688.1	0	protein MULTIPOLAR SPINDLE 1 [Rosa chinensis]<>protein MULTIPOLAR SPINDLE 1 [Rosa chinensis]<>protein MULTIPOLAR SPINDLE 1 [Rosa chinensis]<>hypothetical protein RchiOBHm_Chr2g0085451 [Rosa chinensis]	XP_024180688.1	0	protein MULTIPOLAR SPINDLE 1 [Rosa chinensis]<>protein MULTIPOLAR SPINDLE 1 [Rosa chinensis]<>protein MULTIPOLAR SPINDLE 1 [Rosa chinensis]	F4KDF5.2	2.27e-130	RecName: Full=Protein MULTIPOLAR SPINDLE 1; AltName: Full=Protein PUTATIVE RECOMBINATION INITIATION DEFECTS 2; Short=AtPRD2 [Arabidopsis thaliana]	M5W9D0	0	Uncharacterized protein OS=Prunus persica GN=PRUPE_7G265000 PE=4 SV=1	AT5G57880.1	2.59e-131	multipolar spindle 1
Ruulm.1G007100.1	Ru01	372125	372952	+	Ra_g75.t1	2.04e-05	PRQ46101.1	1.2e-26	hypothetical protein RchiOBHm_Chr2g0085461 [Rosa chinensis]							A0A1Q3CSR3	4.85e-08	Uncharacterized protein OS=Cephalotus follicularis GN=CFOL_v3_26651 PE=4 SV=1
Ruulm.1G007200.1	Ru01	373106	374014	+
Ruulm.1G007300.1	Ru01	374617	375258	+	Ra_g77.t1	3.68e-81	PRQ46102.1	1.17e-57	hypothetical protein RchiOBHm_Chr2g0085471 [Rosa chinensis]	XP_004287142.1	7.53e-50	PREDICTED: uncharacterized protein LOC101293123 [Fragaria vesca subsp. vesca]				A0A251NHG6	8.03e-38	Uncharacterized protein OS=Prunus persica GN=PRUPE_7G264800 PE=4 SV=1
Ruulm.1G007400.1	Ru01	375350	376924	-	Ra_g78.t1	0	XP_004287141.1	0	PREDICTED: F-box protein SKIP1 [Fragaria vesca subsp. vesca]	XP_004287141.1	0	PREDICTED: F-box protein SKIP1 [Fragaria vesca subsp. vesca]	Q9FDX1.1	1.34e-123	RecName: Full=F-box protein SKIP1; AltName: Full=SKP1-interacting partner 1 [Arabidopsis thaliana]	M5VRB2	0	Uncharacterized protein OS=Prunus persica GN=PRUPE_7G264700 PE=4 SV=1	AT5G57900.1	1.52e-124	SKP1 interacting partner 1
Ruulm.1G007500.1	Ru01	383098	383704	-	Ra_g79.t1	6.35e-49	WCJ30130.1	1.21e-40	Low temperature and salt responsive protein family [Euphorbia peplus]	XP_007011899.1	8.68e-41	PREDICTED: UPF0057 membrane protein At4g30660 [Theobroma cacao]<>PREDICTED: UPF0057 membrane protein At4g30660 [Theobroma cacao]<>UPF0057 membrane protein At4g30660-like [Herrania umbratica]<>UPF0057 membrane protein At4g30660-like [Durio zibethinus]	O82232.1	7.42e-38	RecName: Full=UPF0057 membrane protein At2g24040 [Arabidopsis thaliana]	A0A061GQV4	2.78e-41	Low temperature and salt responsive protein family isoform 1 OS=Theobroma cacao GN=TCM_037030 PE=4 SV=1	AT4G28088.1	5.78e-42	Low temperature and salt responsive protein family
Ruulm.1G007600.1	Ru01	383974	386573	+	Ra_g80.t1	0	XP_004287139.1	0	PREDICTED: uncharacterized protein LOC101291365 [Fragaria vesca subsp. vesca]	XP_004287139.1	0	PREDICTED: uncharacterized protein LOC101291365 [Fragaria vesca subsp. vesca]				A0A251NHK0	4.13e-76	Uncharacterized protein OS=Prunus persica GN=PRUPE_7G264500 PE=4 SV=1	AT5G61190.1	0.000894	putative endonuclease or glycosyl hydrolase with C2H2-type zinc finger domain-containing protein
Ruulm.1G007700.1	Ru01	387177	391420	+	Ra_g81.t1	0	XP_004287139.1	0	PREDICTED: uncharacterized protein LOC101291365 [Fragaria vesca subsp. vesca]	XP_004287139.1	0	PREDICTED: uncharacterized protein LOC101291365 [Fragaria vesca subsp. vesca]				A0A251NHK0	4.85e-82	Uncharacterized protein OS=Prunus persica GN=PRUPE_7G264500 PE=4 SV=1	AT5G61190.1	5.25e-07	putative endonuclease or glycosyl hydrolase with C2H2-type zinc finger domain-containing protein
Ruulm.1G007800.1	Ru01	391250	394326	-	Ra_g82.t1	0	XP_004287138.1	1.52e-160	PREDICTED: uncharacterized protein LOC101291080 [Fragaria vesca subsp. vesca]	XP_004287138.1	6.84e-161	PREDICTED: uncharacterized protein LOC101291080 [Fragaria vesca subsp. vesca]				A0A251NHD6	3.77e-130	Uncharacterized protein OS=Prunus persica GN=PRUPE_7G264400 PE=4 SV=1	AT5G57910.1	1.82e-31	ribosomal RNA small subunit methyltransferase G
Ruulm.1G007800.2	Ru01	391478	393805	-	Ra_g82.t1	1.01e-138	XP_024179469.1	2.24e-111	uncharacterized protein LOC112185448 [Rosa chinensis]<>hypothetical protein RchiOBHm_Chr2g0085521 [Rosa chinensis]	XP_024179469.1	1e-111	uncharacterized protein LOC112185448 [Rosa chinensis]				A0A251NHD6	1.3e-78	Uncharacterized protein OS=Prunus persica GN=PRUPE_7G264400 PE=4 SV=1	AT5G57910.1	2.59e-18	ribosomal RNA small subunit methyltransferase G
Ruulm.1G007900.1	Ru01	396889	401516	-	Ra_g83.t1	0	XP_024179617.1	0	serine carboxypeptidase 24 isoform X2 [Rosa chinensis]<>putative carboxypeptidase D [Rosa chinensis]	XP_024179617.1	0	serine carboxypeptidase 24 isoform X2 [Rosa chinensis]	Q9M099.1	0	RecName: Full=Serine carboxypeptidase 24; AltName: Full=Bri1 suppressor 1; AltName: Full=Carboxypeptidase D; AltName: Full=Serine carboxypeptidase II; Contains: RecName: Full=Serine carboxypeptidase 24 chain A; AltName: Full=Serine carboxypeptidase II chain A; Contains: RecName: Full=Serine carboxypeptidase 24 chain B; AltName: Full=Serine carboxypeptidase II chain B; Flags: Precursor [Arabidopsi…	A0A251NHD8	0	Carboxypeptidase OS=Prunus persica GN=PRUPE_7G264200 PE=3 SV=1	AT4G30610.1	0	alpha/beta-Hydrolases superfamily protein
Ruulm.1G008000.1	Ru01	412811	415851	+	Ra_g84.t1	0	XP_024181643.1	0	signal recognition particle receptor subunit alpha homolog [Rosa chinensis]<>signal recognition particle receptor subunit alpha homolog [Rosa chinensis]<>signal recognition particle receptor subunit alpha homolog [Rosa chinensis]<>putative signal recognition particle protein Ffh [Rosa chinensis]	XP_024181643.1	0	signal recognition particle receptor subunit alpha homolog [Rosa chinensis]<>signal recognition particle receptor subunit alpha homolog [Rosa chinensis]<>signal recognition particle receptor subunit alpha homolog [Rosa chinensis]	Q9U5L1.2	6.42e-152	RecName: Full=Signal recognition particle receptor subunit alpha homolog; Short=DP-alpha; Short=Docking protein alpha; Short=SR-alpha; AltName: Full=GTP-binding protein [Drosophila melanogaster]	M5WG94	0	Uncharacterized protein OS=Prunus persica GN=PRUPE_7G264100 PE=4 SV=1	AT4G30600.2	0	signal recognition particle receptor alpha subunit family protein
Ruulm.1G008000.2	Ru01	413468	416183	+	Ra_g84.t1	0	XP_050384786.1	0	uncharacterized protein LOC126801435 [Potentilla anserina]<>uncharacterized protein LOC126801435 [Potentilla anserina]	XP_050384786.1	0	uncharacterized protein LOC126801435 [Potentilla anserina]<>uncharacterized protein LOC126801435 [Potentilla anserina]	Q9U5L1.2	1.72e-134	RecName: Full=Signal recognition particle receptor subunit alpha homolog; Short=DP-alpha; Short=Docking protein alpha; Short=SR-alpha; AltName: Full=GTP-binding protein [Drosophila melanogaster]	A0A1R3J7P0	0	Uncharacterized protein OS=Corchorus olitorius GN=COLO4_18815 PE=4 SV=1	AT4G30600.2	0	signal recognition particle receptor alpha subunit family protein
Ruulm.1G008100.1	Ru01	421024	421956	+	Ra_g86.t1	2.73e-106	XP_050386314.1	1.99e-76	early nodulin-like protein 1 [Potentilla anserina]	XP_050386314.1	8.91e-77	early nodulin-like protein 1 [Potentilla anserina]	Q9SK27.2	2.53e-21	RecName: Full=Early nodulin-like protein 14; Short=AtENODL14; AltName: Full=Early nodulin like protein 1; AltName: Full=Phytocyanin-like protein ENODL14; Flags: Precursor [Arabidopsis thaliana]	M5VT30	9.6e-46	Uncharacterized protein OS=Prunus persica GN=PRUPE_7G263900 PE=4 SV=1	AT2G25060.1	2.88e-22	early nodulin-like protein 14
Ruulm.1G008200.1	Ru01	422428	423192	+	Ra_g87.t1	1.35e-60	PQP98417.1	3.47e-39	hypothetical protein Pyn_22000 [Prunus yedoensis var. nudiflora]	XP_004507743.1	2.5e-27	uncharacterized protein LOC101489664 [Cicer arietinum]				A0A251NHA2	1.11e-39	Uncharacterized protein OS=Prunus persica GN=PRUPE_7G263500 PE=4 SV=1	AT4G31830.1	1.09e-17	transmembrane protein
Ruulm.1G008300.1	Ru01	423209	429933	-	Ra_g88.t1	0	XP_024181028.1	0	probable cyclic nucleotide-gated ion channel 5 [Rosa chinensis]<>putative IQ motif, EF-hand binding, potassium channel, voltage-dependent, EAG/ELK/ERG [Rosa chinensis]	XP_024181028.1	0	probable cyclic nucleotide-gated ion channel 5 [Rosa chinensis]	Q9M0A4.1	0	RecName: Full=Putative cyclic nucleotide-gated ion channel 9; AltName: Full=Cyclic nucleotide- and calmodulin-regulated ion channel 9 [Arabidopsis thaliana]	M5WFA4	0	Uncharacterized protein OS=Prunus persica GN=PRUPE_7G263200 PE=4 SV=1	AT4G30560.4	0	cyclic nucleotide gated channel 9
Ruulm.1G008300.2	Ru01	423212	427742	-	Ra_g88.t1	0	XP_024181028.1	0	probable cyclic nucleotide-gated ion channel 5 [Rosa chinensis]<>putative IQ motif, EF-hand binding, potassium channel, voltage-dependent, EAG/ELK/ERG [Rosa chinensis]	XP_024181028.1	0	probable cyclic nucleotide-gated ion channel 5 [Rosa chinensis]	Q8RWS9.1	0	RecName: Full=Probable cyclic nucleotide-gated ion channel 5; Short=AtCNGC5; AltName: Full=Cyclic nucleotide- and calmodulin-regulated ion channel 5 [Arabidopsis thaliana]	A0A251NHC4	0	Uncharacterized protein OS=Prunus persica GN=PRUPE_7G263200 PE=4 SV=1	AT5G57940.3	0	cyclic nucleotide gated channel 5
Ruulm.1G008400.1	Ru01	430273	434285	-	Ra_g89.t1	0	XP_024182838.1	0	1-acyl-sn-glycerol-3-phosphate acyltransferase BAT2, chloroplastic isoform X1 [Rosa chinensis]<>putative 1-acylglycerol-3-phosphate O-acyltransferase [Rosa chinensis]	XP_024182838.1	0	1-acyl-sn-glycerol-3-phosphate acyltransferase BAT2, chloroplastic isoform X1 [Rosa chinensis]	Q9LLY4.2	1.29e-119	RecName: Full=1-acyl-sn-glycerol-3-phosphate acyltransferase BAT2, chloroplastic; AltName: Full=Lysophosphatidyl acyltransferase 1; AltName: Full=Protein BRASSICA ACYLTRANSFERASE 2; Flags: Precursor [Brassica napus]	A0A251NHA6	0	1-acyl-sn-glycerol-3-phosphate acyltransferase OS=Prunus persica GN=PRUPE_7G263300 PE=3 SV=1	AT4G30580.1	6.07e-120	Phospholipid/glycerol acyltransferase family protein
Ruulm.1G008400.2	Ru01	430434	432877	-	Ra_g89.t1	2.93e-171	XP_024182839.1	2.98e-156	1-acyl-sn-glycerol-3-phosphate acyltransferase BAT2, chloroplastic isoform X2 [Rosa chinensis]	XP_024182839.1	1.34e-156	1-acyl-sn-glycerol-3-phosphate acyltransferase BAT2, chloroplastic isoform X2 [Rosa chinensis]	Q9LLY4.2	5.59e-115	RecName: Full=1-acyl-sn-glycerol-3-phosphate acyltransferase BAT2, chloroplastic; AltName: Full=Lysophosphatidyl acyltransferase 1; AltName: Full=Protein BRASSICA ACYLTRANSFERASE 2; Flags: Precursor [Brassica napus]	A0A251NHA6	6.82e-148	1-acyl-sn-glycerol-3-phosphate acyltransferase OS=Prunus persica GN=PRUPE_7G263300 PE=3 SV=1	AT4G30580.1	6.77e-114	Phospholipid/glycerol acyltransferase family protein
Ruulm.1G008500.1	Ru01	434725	438465	-	Ra_g90.t1	0	XP_050384752.1	0	transmembrane 9 superfamily member 10 [Potentilla anserina]	XP_050384752.1	0	transmembrane 9 superfamily member 10 [Potentilla anserina]	Q8RWW1.1	0	RecName: Full=Transmembrane 9 superfamily member 10; AltName: Full=Endomembrane protein 3; AltName: Full=Transmembrane nine protein 10; Short=AtTMN10; Flags: Precursor [Arabidopsis thaliana]	M5VWG0	0	Transmembrane 9 superfamily member OS=Prunus persica GN=PRUPE_7G263100 PE=3 SV=1	AT2G24170.1	0	Endomembrane protein 70 protein family
Ruulm.1G008600.1	Ru01	439363	441778	-	Ra_g91.t1	1.03e-122	XP_050385923.1	0	uncharacterized protein LOC126802322 [Potentilla anserina]	XP_050385923.1	0	uncharacterized protein LOC126802322 [Potentilla anserina]				M5VUV0	0	Uncharacterized protein OS=Prunus persica GN=PRUPE_7G263000 PE=4 SV=1	AT4G30900.3	0	DNAse I-like superfamily protein
Ruulm.1G008600.2	Ru01	439386	440682	-	Ra_g91.t1	2.06e-124	PRQ46116.1	3.86e-116	putative endonuclease/exonuclease/phosphatase [Rosa chinensis]	XP_024180992.1	1.28e-115	uncharacterized protein LOC112186724 isoform X2 [Rosa chinensis]				W9RLW5	3.08e-114	Uncharacterized protein OS=Morus notabilis GN=L484_000829 PE=4 SV=1	AT4G30900.3	1.21e-106	DNAse I-like superfamily protein
Ruulm.1G008700.1	Ru01	442339	446978	-	Ra_g93.t1	0	XP_004287132.1	0	PREDICTED: leucine aminopeptidase 1-like [Fragaria vesca subsp. vesca]	XP_004287132.1	0	PREDICTED: leucine aminopeptidase 1-like [Fragaria vesca subsp. vesca]	Q944P7.2	0	RecName: Full=Leucine aminopeptidase 2, chloroplastic; AltName: Full=Leucyl aminopeptidase 2; Short=AtLAP2; AltName: Full=Proline aminopeptidase 2; AltName: Full=Prolyl aminopeptidase 2; Flags: Precursor [Arabidopsis thaliana]	M5WF58	0	Uncharacterized protein OS=Prunus persica GN=PRUPE_7G262900 PE=3 SV=1	AT4G30920.1	0	Cytosol aminopeptidase family protein
Ruulm.1G008700.2	Ru01	442913	445826	-	Ra_g93.t1	0	XP_024180072.1	0	leucine aminopeptidase 1 [Rosa chinensis]<>putative aminopeptidase [Rosa chinensis]	XP_024180072.1	0	leucine aminopeptidase 1 [Rosa chinensis]	Q6K669.1	0	RecName: Full=Leucine aminopeptidase 2, chloroplastic; AltName: Full=Leucyl aminopeptidase 2; Short=LAP 2; AltName: Full=Proline aminopeptidase 2; AltName: Full=Prolyl aminopeptidase 2; Flags: Precursor [Oryza sativa Japonica Group]	M5WF58	0	Uncharacterized protein OS=Prunus persica GN=PRUPE_7G262900 PE=3 SV=1	AT2G24200.3	2.92e-178	Cytosol aminopeptidase family protein
Ruulm.1G008800.1	Ru01	447241	449429	+	Ra_g94.t1	2.16e-163	XP_024183080.1	1.88e-143	26S proteasome non-ATPase regulatory subunit 9 [Rosa chinensis]<>putative PDZ domain-containing protein [Rosa chinensis]	XP_024183080.1	8.45e-144	26S proteasome non-ATPase regulatory subunit 9 [Rosa chinensis]	Q9WTV5.1	2.92e-29	RecName: Full=26S proteasome non-ATPase regulatory subunit 9; AltName: Full=26S proteasome regulatory subunit p27; AltName: Full=Transactivating protein Bridge-1 [Rattus norvegicus]	M5VRU6	1.31e-127	Uncharacterized protein OS=Prunus persica GN=PRUPE_7G262800 PE=4 SV=1	AT5G57950.1	1.1e-101	26S proteasome regulatory subunit
Ruulm.1G008900.1	Ru01	450217	454350	+	Ra_g95.t1	0	XP_024180211.1	0	probable GMP synthase [glutamine-hydrolyzing] [Rosa chinensis]<>putative DNA-3-methyladenine glycosylase I [Rosa chinensis]	XP_024180211.1	0	probable GMP synthase [glutamine-hydrolyzing] [Rosa chinensis]	Q7VG78.1	2.64e-49	RecName: Full=Probable GMP synthase [glutamine-hydrolyzing]; AltName: Full=GMP synthetase; AltName: Full=Glutamine amidotransferase [Helicobacter hepaticus ATCC 51449]	M5W9T8	0	Uncharacterized protein OS=Prunus persica GN=PRUPE_7G262700 PE=4 SV=1	AT5G57970.2	4.83e-180	DNA glycosylase superfamily protein
Ruulm.1G009000.1	Ru01	455164	459744	-	Ra_g96.t1	0	XP_024180208.1	0	probable WRKY transcription factor 32 isoform X3 [Rosa chinensis]<>putative transcription factor WRKY family [Rosa chinensis]	XP_024180208.1	0	probable WRKY transcription factor 32 isoform X3 [Rosa chinensis]	P59583.1	8.65e-130	RecName: Full=Probable WRKY transcription factor 32; AltName: Full=WRKY DNA-binding protein 32 [Arabidopsis thaliana]	M5W7R3	0	Uncharacterized protein OS=Prunus persica GN=PRUPE_7G262600 PE=4 SV=1	AT4G30935.1	9.86e-131	WRKY DNA-binding protein 32
Ruulm.1G009000.2	Ru01	455125	457946	-	Ra_g96.t1	0	XP_024180206.1	0	probable WRKY transcription factor 32 isoform X1 [Rosa chinensis]	XP_024180206.1	0	probable WRKY transcription factor 32 isoform X1 [Rosa chinensis]	P59583.1	5.28e-128	RecName: Full=Probable WRKY transcription factor 32; AltName: Full=WRKY DNA-binding protein 32 [Arabidopsis thaliana]	M5W7R3	0	Uncharacterized protein OS=Prunus persica GN=PRUPE_7G262600 PE=4 SV=1	AT4G30935.1	6.01e-129	WRKY DNA-binding protein 32
Ruulm.1G009100.1	Ru01	463059	469777	+	Ra_g97.t1	0	XP_024182523.1	0	DNA (cytosine-5)-methyltransferase CMT3 [Rosa chinensis]<>putative DNA (cytosine-5-)-methyltransferase [Rosa chinensis]	XP_024182523.1	0	DNA (cytosine-5)-methyltransferase CMT3 [Rosa chinensis]	Q94F88.2	0	RecName: Full=DNA (cytosine-5)-methyltransferase CMT3; AltName: Full=Protein CHROMOMETHYLASE 3 [Arabidopsis thaliana]	A0A251NK74	0	Uncharacterized protein OS=Prunus persica GN=PRUPE_6G011600 PE=3 SV=1	AT1G69770.1	0	chromomethylase 3
Ruulm.1G009200.1	Ru01	470173	472258	+	Ra_g98.t1	0	XP_024181448.1	0	probable purine permease 5 isoform X1 [Rosa chinensis]<>putative purine permease, plant [Rosa chinensis]	XP_024181448.1	0	probable purine permease 5 isoform X1 [Rosa chinensis]	Q9ZUH3.2	6.5e-159	RecName: Full=Probable purine permease 5; Short=AtPUP5 [Arabidopsis thaliana]	A0A067EWB7	0	Uncharacterized protein OS=Citrus sinensis GN=CISIN_1g017963mg PE=4 SV=1	AT2G24220.2	6.27e-160	purine permease 5
Ruulm.1G009300.1	Ru01	472678	474929	-	Ra_g99.t1	1.89e-116	XP_007202692.1	4.69e-111	eukaryotic translation initiation factor 5A-2 [Prunus persica]<>PREDICTED: eukaryotic translation initiation factor 5A-2-like [Prunus mume]<>eukaryotic translation initiation factor 5A-2-like [Prunus avium]<>eukaryotic translation initiation factor 5A-2-like [Prunus dulcis]<>unnamed protein product [Prunus armeniaca]<>hypothetical protein L3X38_040514 [Prunus dulcis]<>hypothetical protein PRUPE_7…	XP_007202692.1	2.11e-111	eukaryotic translation initiation factor 5A-2 [Prunus persica]<>PREDICTED: eukaryotic translation initiation factor 5A-2-like [Prunus mume]<>eukaryotic translation initiation factor 5A-2-like [Prunus avium]<>eukaryotic translation initiation factor 5A-2-like [Prunus dulcis]	P24922.1	5.6e-110	RecName: Full=Eukaryotic translation initiation factor 5A-2; Short=eIF-5A-2; AltName: Full=eIF-4D [Nicotiana plumbaginifolia]	M5VS86	6.73e-112	Eukaryotic translation initiation factor 5A OS=Prunus persica GN=PRUPE_7G262400 PE=3 SV=1	AT1G13950.1	3.9e-100	eukaryotic elongation factor 5A-1
Ruulm.1G009300.2	Ru01	472534	474923	-	Ra_g99.t1	8.06e-119	XP_008343897.1	1.64e-113	eukaryotic translation initiation factor 5A-2-like [Malus domestica]<>eukaryotic translation initiation factor 5A-2-like [Malus domestica]<>eukaryotic translation initiation factor 5A-2 [Pyrus x bretschneideri]<>eukaryotic translation initiation factor 5A-2-like [Pyrus x bretschneideri]<>eukaryotic translation initiation factor 5A-2-like [Malus sylvestris]<>eukaryotic translation initiation facto…	XP_008343897.1	7.36e-114	eukaryotic translation initiation factor 5A-2-like [Malus domestica]<>eukaryotic translation initiation factor 5A-2-like [Malus domestica]<>eukaryotic translation initiation factor 5A-2 [Pyrus x bretschneideri]<>eukaryotic translation initiation factor 5A-2-like [Pyrus x bretschneideri]<>eukaryotic translation initiation factor 5A-2-like [Malus sylvestris]<>eukaryotic translation initiation facto…	P24922.1	1.44e-112	RecName: Full=Eukaryotic translation initiation factor 5A-2; Short=eIF-5A-2; AltName: Full=eIF-4D [Nicotiana plumbaginifolia]	M5VS86	2.38e-114	Eukaryotic translation initiation factor 5A OS=Prunus persica GN=PRUPE_7G262400 PE=3 SV=1	AT1G13950.1	1.14e-102	eukaryotic elongation factor 5A-1
Ruulm.1G009400.1	Ru01	476763	480248	-	Ra_g100.t3	0	XP_004288716.1	0	PREDICTED: probable LRR receptor-like serine/threonine-protein kinase At2g24230 [Fragaria vesca subsp. vesca]	XP_004288716.1	0	PREDICTED: probable LRR receptor-like serine/threonine-protein kinase At2g24230 [Fragaria vesca subsp. vesca]	C0LGK9.1	0	RecName: Full=Probable LRR receptor-like serine/threonine-protein kinase At2g24230; Flags: Precursor [Arabidopsis thaliana]	A0A251NH81	0	Uncharacterized protein OS=Prunus persica GN=PRUPE_7G262300 PE=4 SV=1	AT2G24230.1	0	Leucine-rich repeat protein kinase family protein
Ruulm.1G009500.1	Ru01	483779	489764	-	Ra_g102.t1	0	XP_024180865.1	0	ubiquitin carboxyl-terminal hydrolase 23 isoform X1 [Rosa chinensis]<>putative ubiquitinyl hydrolase 1 [Rosa chinensis]	XP_024180865.1	0	ubiquitin carboxyl-terminal hydrolase 23 isoform X1 [Rosa chinensis]	Q9FPS4.2	4.8e-177	RecName: Full=Ubiquitin carboxyl-terminal hydrolase 23; AltName: Full=Deubiquitinating enzyme 23; Short=AtUBP23; AltName: Full=Ubiquitin thioesterase 23; AltName: Full=Ubiquitin-specific-processing protease 23 [Arabidopsis thaliana]	M5VUX7	0	Uncharacterized protein OS=Prunus persica GN=PRUPE_7G262200 PE=3 SV=1	AT5G57990.1	5.47e-178	ubiquitin-specific protease 23
Ruulm.1G009500.2	Ru01	483848	487586	-	Ra_g102.t1	0	XP_024180865.1	0	ubiquitin carboxyl-terminal hydrolase 23 isoform X1 [Rosa chinensis]<>putative ubiquitinyl hydrolase 1 [Rosa chinensis]	XP_024180865.1	0	ubiquitin carboxyl-terminal hydrolase 23 isoform X1 [Rosa chinensis]	Q9FPS4.2	1.5e-48	RecName: Full=Ubiquitin carboxyl-terminal hydrolase 23; AltName: Full=Deubiquitinating enzyme 23; Short=AtUBP23; AltName: Full=Ubiquitin thioesterase 23; AltName: Full=Ubiquitin-specific-processing protease 23 [Arabidopsis thaliana]	M5VUX7	0	Uncharacterized protein OS=Prunus persica GN=PRUPE_7G262200 PE=3 SV=1	AT5G57990.1	1.71e-49	ubiquitin-specific protease 23
Ruulm.1G009500.3	Ru01	483789	486506	-	Ra_g102.t1	0	XP_024180865.1	0	ubiquitin carboxyl-terminal hydrolase 23 isoform X1 [Rosa chinensis]<>putative ubiquitinyl hydrolase 1 [Rosa chinensis]	XP_024180865.1	0	ubiquitin carboxyl-terminal hydrolase 23 isoform X1 [Rosa chinensis]	Q9FPS4.2	1.04e-10	RecName: Full=Ubiquitin carboxyl-terminal hydrolase 23; AltName: Full=Deubiquitinating enzyme 23; Short=AtUBP23; AltName: Full=Ubiquitin thioesterase 23; AltName: Full=Ubiquitin-specific-processing protease 23 [Arabidopsis thaliana]	M5VUX7	1.1e-133	Uncharacterized protein OS=Prunus persica GN=PRUPE_7G262200 PE=3 SV=1	AT5G57990.1	1.18e-11	ubiquitin-specific protease 23
Ruulm.1G009600.1	Ru01	492764	495269	+	Ra_g104.t1	0	XP_024180867.1	0	BTB/POZ domain-containing protein At2g24240 [Rosa chinensis]<>BTB/POZ domain-containing protein At2g24240 [Rosa chinensis]<>putative transcription factor WD40-like family [Rosa chinensis]	XP_024180867.1	0	BTB/POZ domain-containing protein At2g24240 [Rosa chinensis]<>BTB/POZ domain-containing protein At2g24240 [Rosa chinensis]	Q9ZUH1.1	0	RecName: Full=BTB/POZ domain-containing protein At2g24240 [Arabidopsis thaliana]	M5VWC2	0	Uncharacterized protein OS=Prunus persica GN=PRUPE_7G262000 PE=4 SV=1	AT2G24240.1	0	BTB/POZ domain with WD40/YVTN repeat-like protein
Ruulm.1G009700.1	Ru01	495541	500012	-	Ra_g105.t1	0	XP_024180869.1	0	omega-6 fatty acid desaturase, chloroplastic [Rosa chinensis]<>putative acyl-CoA (9+3)-desaturase [Rosa chinensis]	XP_024180869.1	0	omega-6 fatty acid desaturase, chloroplastic [Rosa chinensis]	P48627.1	0	RecName: Full=Omega-6 fatty acid desaturase, chloroplastic; Flags: Precursor [Brassica napus]	M5VSY3	0	Uncharacterized protein OS=Prunus persica GN=PRUPE_7G261900 PE=4 SV=1	AT4G30950.1	0	fatty acid desaturase 6
Ruulm.1G009700.2	Ru01	495541	498290	-	Ra_g105.t1	0	XP_024180869.1	0	omega-6 fatty acid desaturase, chloroplastic [Rosa chinensis]<>putative acyl-CoA (9+3)-desaturase [Rosa chinensis]	XP_024180869.1	0	omega-6 fatty acid desaturase, chloroplastic [Rosa chinensis]	P48627.1	0	RecName: Full=Omega-6 fatty acid desaturase, chloroplastic; Flags: Precursor [Brassica napus]	M5VSY3	0	Uncharacterized protein OS=Prunus persica GN=PRUPE_7G261900 PE=4 SV=1	AT4G30950.1	0	fatty acid desaturase 6
Ruulm.1G009700.3	Ru01	495632	497920	-	Ra_g105.t1	2.29e-172	XP_024180869.1	3.49e-159	omega-6 fatty acid desaturase, chloroplastic [Rosa chinensis]<>putative acyl-CoA (9+3)-desaturase [Rosa chinensis]	XP_024180869.1	1.57e-159	omega-6 fatty acid desaturase, chloroplastic [Rosa chinensis]	P48627.1	5.89e-149	RecName: Full=Omega-6 fatty acid desaturase, chloroplastic; Flags: Precursor [Brassica napus]	M5VSY3	1.09e-150	Uncharacterized protein OS=Prunus persica GN=PRUPE_7G261900 PE=4 SV=1	AT4G30950.1	3.52e-148	fatty acid desaturase 6
Ruulm.1G009800.1	Ru01	501244	510259	+	Ra_g106.t1	0	XP_024177618.1	0	LOW QUALITY PROTEIN: formin-like protein 13 [Rosa chinensis]	XP_024177618.1	0	LOW QUALITY PROTEIN: formin-like protein 13 [Rosa chinensis]	Q9LVN1.3	0	RecName: Full=Formin-like protein 13; Short=AtFH13 [Arabidopsis thaliana]	A0A251NH94	0	Formin-like protein OS=Prunus persica GN=PRUPE_7G261700 PE=3 SV=1	AT5G58160.1	0	actin binding protein
Ruulm.1G009800.2	Ru01	501244	510260	+	Ra_g106.t1	0	XP_024177618.1	0	LOW QUALITY PROTEIN: formin-like protein 13 [Rosa chinensis]	XP_024177618.1	0	LOW QUALITY PROTEIN: formin-like protein 13 [Rosa chinensis]	Q9LVN1.3	0	RecName: Full=Formin-like protein 13; Short=AtFH13 [Arabidopsis thaliana]	A0A251NH94	0	Formin-like protein OS=Prunus persica GN=PRUPE_7G261700 PE=3 SV=1	AT5G58160.1	0	actin binding protein
Ruulm.1G009900.1	Ru01	515040	518213	+	Ra_g107.t1	0	XP_004288712.1	0	PREDICTED: reticulon-like protein B21 [Fragaria vesca subsp. vesca]	XP_004288712.1	0	PREDICTED: reticulon-like protein B21 [Fragaria vesca subsp. vesca]	Q56X72.2	4.67e-107	RecName: Full=Reticulon-like protein B21; Short=AtRTNLB21 [Arabidopsis thaliana]	A0A251NH64	5.61e-170	Reticulon-like protein OS=Prunus persica GN=PRUPE_7G261500 PE=4 SV=1	AT5G58000.1	5.32e-108	Reticulon family protein
Ruulm.1G010000.1	Ru01	530453	532107	+	Ra_g109.t1	0	XP_050363539.1	0	CBL-interacting serine/threonine-protein kinase 6 [Potentilla anserina]	XP_050363539.1	0	CBL-interacting serine/threonine-protein kinase 6 [Potentilla anserina]	O65554.1	0	RecName: Full=CBL-interacting serine/threonine-protein kinase 6; AltName: Full=SNF1-related kinase 3.14; AltName: Full=SOS2-like protein kinase PKS4; AltName: Full=SOS3-interacting protein 3 [Arabidopsis thaliana]	M5WA19	0	Non-specific serine/threonine protein kinase OS=Prunus persica GN=PRUPE_7G261300 PE=3 SV=1	AT4G30960.1	0	SOS3-interacting protein 3
Ruulm.1G010000.2	Ru01	530831	532133	+	Ra_g109.t1	0	XP_050363539.1	0	CBL-interacting serine/threonine-protein kinase 6 [Potentilla anserina]	XP_050363539.1	0	CBL-interacting serine/threonine-protein kinase 6 [Potentilla anserina]	O65554.1	0	RecName: Full=CBL-interacting serine/threonine-protein kinase 6; AltName: Full=SNF1-related kinase 3.14; AltName: Full=SOS2-like protein kinase PKS4; AltName: Full=SOS3-interacting protein 3 [Arabidopsis thaliana]	A0A0U3BYW9	0	Non-specific serine/threonine protein kinase OS=Malus domestica GN=CIPK28 PE=2 SV=1	AT4G30960.1	0	SOS3-interacting protein 3
Ruulm.1G010000.3	Ru01	530843	532071	+	Ra_g109.t1	0	XP_050363539.1	0	CBL-interacting serine/threonine-protein kinase 6 [Potentilla anserina]	XP_050363539.1	0	CBL-interacting serine/threonine-protein kinase 6 [Potentilla anserina]	O65554.1	0	RecName: Full=CBL-interacting serine/threonine-protein kinase 6; AltName: Full=SNF1-related kinase 3.14; AltName: Full=SOS2-like protein kinase PKS4; AltName: Full=SOS3-interacting protein 3 [Arabidopsis thaliana]	A0A0U3BYW9	0	Non-specific serine/threonine protein kinase OS=Malus domestica GN=CIPK28 PE=2 SV=1	AT4G30960.1	0	SOS3-interacting protein 3
Ruulm.1G010100.1	Ru01	535062	537931	-	Ra_g12727.t3	4.25e-103	XP_024183085.1	0	protein INVOLVED IN DE NOVO 2 [Rosa chinensis]<>protein INVOLVED IN DE NOVO 2 [Rosa chinensis]<>protein INVOLVED IN DE NOVO 2 [Rosa chinensis]<>protein INVOLVED IN DE NOVO 2 [Rosa chinensis]<>protein INVOLVED IN DE NOVO 2 [Rosa chinensis]<>putative double-stranded RNA-binding domain-containing protein [Rosa chinensis]	XP_024183085.1	0	protein INVOLVED IN DE NOVO 2 [Rosa chinensis]<>protein INVOLVED IN DE NOVO 2 [Rosa chinensis]<>protein INVOLVED IN DE NOVO 2 [Rosa chinensis]<>protein INVOLVED IN DE NOVO 2 [Rosa chinensis]<>protein INVOLVED IN DE NOVO 2 [Rosa chinensis]	Q9LHB1.1	9.53e-43	RecName: Full=Factor of DNA methylation 3 [Arabidopsis thaliana]	A0A1R3J8P7	7.98e-59	Uncharacterized protein OS=Corchorus olitorius GN=COLO4_18521 PE=4 SV=1	AT3G12550.5	2.69e-45	XH/XS domain-containing protein
Ruulm.1G010200.1	Ru01	538395	539480	-	Ra_g24247.t1	2.09e-179	XP_024200555.1	0	AP2/ERF and B3 domain-containing transcription factor At1g50680 [Rosa chinensis]<>putative transcription factor RAV family [Rosa chinensis]	XP_024200555.1	0	AP2/ERF and B3 domain-containing transcription factor At1g50680 [Rosa chinensis]	Q9C688.1	3.84e-87	RecName: Full=AP2/ERF and B3 domain-containing transcription factor At1g51120; AltName: Full=RAV1-like ethylene-responsive transcription factor At1g51120 [Arabidopsis thaliana]	A0A0A0LTJ1	3.23e-110	DNA-binding protein RAV1 OS=Cucumis sativus GN=Csa_1G269870 PE=4 SV=1	AT1G51120.1	4.37e-88	AP2/B3 transcription factor family protein
Ruulm.1G010300.1	Ru01	544497	545904	+	Ra_g113.t1	9.14e-84	XP_008242966.1	9.62e-72	PREDICTED: cytochrome c oxidase assembly factor 6 isoform X1 [Prunus mume]<>cytochrome c oxidase assembly factor 6 isoform X1 [Prunus avium]<>unnamed protein product [Prunus armeniaca]<>unnamed protein product [Prunus armeniaca]	XP_008242966.1	4.32e-72	PREDICTED: cytochrome c oxidase assembly factor 6 isoform X1 [Prunus mume]<>cytochrome c oxidase assembly factor 6 isoform X1 [Prunus avium]	Q3E846.1	3.52e-05	RecName: Full=Cytochrome c oxidase assembly factor 6 [Saccharomyces cerevisiae S288C]	M5VUB3	8.17e-72	Uncharacterized protein OS=Prunus persica GN=PRUPE_7G260900 PE=4 SV=1	AT5G58005.2	2.02e-53	Cytochrome c oxidase%2C subunit Vib family protein
Ruulm.1G010300.2	Ru01	544505	545859	+	Ra_g113.t1	8.7e-71	XP_011461549.1	4.58e-61	PREDICTED: LOW QUALITY PROTEIN: cytochrome c oxidase assembly factor 6 [Fragaria vesca subsp. vesca]	XP_011461549.1	2.05e-61	PREDICTED: LOW QUALITY PROTEIN: cytochrome c oxidase assembly factor 6 [Fragaria vesca subsp. vesca]	Q3E846.1	3.17e-05	RecName: Full=Cytochrome c oxidase assembly factor 6 [Saccharomyces cerevisiae S288C]	A0A251NK07	1.45e-60	Uncharacterized protein OS=Prunus persica GN=PRUPE_7G260900 PE=4 SV=1	AT5G58005.2	4.15e-43	Cytochrome c oxidase%2C subunit Vib family protein
Ruulm.1G010300.3	Ru01	544478	545226	+	Ra_g113.t1	9.14e-84	XP_008242966.1	9.62e-72	PREDICTED: cytochrome c oxidase assembly factor 6 isoform X1 [Prunus mume]<>cytochrome c oxidase assembly factor 6 isoform X1 [Prunus avium]<>unnamed protein product [Prunus armeniaca]<>unnamed protein product [Prunus armeniaca]	XP_008242966.1	4.32e-72	PREDICTED: cytochrome c oxidase assembly factor 6 isoform X1 [Prunus mume]<>cytochrome c oxidase assembly factor 6 isoform X1 [Prunus avium]	Q3E846.1	3.52e-05	RecName: Full=Cytochrome c oxidase assembly factor 6 [Saccharomyces cerevisiae S288C]	M5VUB3	8.17e-72	Uncharacterized protein OS=Prunus persica GN=PRUPE_7G260900 PE=4 SV=1	AT5G58005.2	2.02e-53	Cytochrome c oxidase%2C subunit Vib family protein
Ruulm.1G010400.1	Ru01	549229	552510	-	Ra_g114.t1	0	XP_024183924.1	0	bHLH transcription factor RHL1 [Rosa chinensis]<>putative transcription factor bHLH family [Rosa chinensis]	XP_024183924.1	0	bHLH transcription factor RHL1 [Rosa chinensis]	D0PX88.1	1.05e-139	RecName: Full=bHLH transcription factor RHL1; AltName: Full=Basic helix-loop-helix protein RHL1; AltName: Full=Protein ROOT HAIRLESS 1; Short=LjRHL1 [Lotus japonicus]	A0A251NH78	0	Uncharacterized protein OS=Prunus persica GN=PRUPE_7G260800 PE=4 SV=1	AT2G24260.1	2.42e-94	LJRHL1-like 1
Ruulm.1G010500.1	Ru01	555495	558647	-	Ra_g115.t1	0	XP_024183386.1	0	NADP-dependent glyceraldehyde-3-phosphate dehydrogenase [Rosa chinensis]<>putative glyceraldehyde-3-phosphate dehydrogenase (NADP(+)) [Rosa chinensis]	XP_024183386.1	0	NADP-dependent glyceraldehyde-3-phosphate dehydrogenase [Rosa chinensis]	P93338.1	0	RecName: Full=NADP-dependent glyceraldehyde-3-phosphate dehydrogenase; AltName: Full=Glyceraldehyde-3-phosphate dehydrogenase [NADP(+)]; AltName: Full=Non-phosphorylating glyceraldehyde 3-phosphate dehydrogenase; AltName: Full=Triosephosphate dehydrogenase [Nicotiana plumbaginifolia]	A0A140CWU4	0	Aldehyde dehydrogenase 11A3 OS=Bixa orellana GN=ALDH11A3 PE=2 SV=1	AT2G24270.2	0	aldehyde dehydrogenase 11A3
Ruulm.1G010500.2	Ru01	555503	558304	-	Ra_g115.t1	0	XP_024183386.1	0	NADP-dependent glyceraldehyde-3-phosphate dehydrogenase [Rosa chinensis]<>putative glyceraldehyde-3-phosphate dehydrogenase (NADP(+)) [Rosa chinensis]	XP_024183386.1	0	NADP-dependent glyceraldehyde-3-phosphate dehydrogenase [Rosa chinensis]	P93338.1	0	RecName: Full=NADP-dependent glyceraldehyde-3-phosphate dehydrogenase; AltName: Full=Glyceraldehyde-3-phosphate dehydrogenase [NADP(+)]; AltName: Full=Non-phosphorylating glyceraldehyde 3-phosphate dehydrogenase; AltName: Full=Triosephosphate dehydrogenase [Nicotiana plumbaginifolia]	A0A140CWU4	0	Aldehyde dehydrogenase 11A3 OS=Bixa orellana GN=ALDH11A3 PE=2 SV=1	AT2G24270.2	0	aldehyde dehydrogenase 11A3
Ruulm.1G010500.3	Ru01	555495	557007	-	Ra_g115.t1	0	XP_050381245.1	0	NADP-dependent glyceraldehyde-3-phosphate dehydrogenase [Potentilla anserina]	XP_050381245.1	0	NADP-dependent glyceraldehyde-3-phosphate dehydrogenase [Potentilla anserina]	P93338.1	0	RecName: Full=NADP-dependent glyceraldehyde-3-phosphate dehydrogenase; AltName: Full=Glyceraldehyde-3-phosphate dehydrogenase [NADP(+)]; AltName: Full=Non-phosphorylating glyceraldehyde 3-phosphate dehydrogenase; AltName: Full=Triosephosphate dehydrogenase [Nicotiana plumbaginifolia]	V7C9N5	0	Uncharacterized protein OS=Phaseolus vulgaris GN=PHAVU_003G157200g PE=3 SV=1	AT2G24270.2	0	aldehyde dehydrogenase 11A3
Ruulm.1G010600.1	Ru01	561540	563917	-	Ra_g116.t1	6.93e-105	XP_024179170.1	2.35e-96	40S ribosomal protein S12 [Rosa chinensis]<>putative ribosomal protein S12e [Rosa chinensis]	XP_024179170.1	1.05e-96	40S ribosomal protein S12 [Rosa chinensis]	Q9XHS0.1	1.31e-75	RecName: Full=Small ribosomal subunit protein eS12; AltName: Full=40S ribosomal protein S12 [Hordeum vulgare]	A0A068TPS8	3.93e-81	40S ribosomal protein S12 OS=Coffea canephora GN=GSCOC_T00022242001 PE=3 SV=1	AT2G32060.3	1.23e-60	Ribosomal protein L7Ae/L30e/S12e/Gadd45 family protein
Ruulm.1G010700.1	Ru01	564084	565553	+	Ra_g117.t1	0	XP_024184270.1	0	replication termination factor 2 [Rosa chinensis]<>putative replication termination factor 2 [Rosa chinensis]	XP_024184270.1	0	replication termination factor 2 [Rosa chinensis]	A5GFW7.1	5.73e-31	RecName: Full=Replication termination factor 2; Short=RTF2; AltName: Full=Replication termination factor 2 domain-containing protein 1 [Sus scrofa]	M5VW12	0	Uncharacterized protein OS=Prunus persica GN=PRUPE_7G260500 PE=4 SV=1	AT5G58020.1	1.57e-123	RTF2 RING-finger protein
Ruulm.1G010800.1	Ru01	566700	567778	+	Ra_g118.t1	0	XP_024184151.1	1.5e-180	probable CCR4-associated factor 1 homolog 6 [Rosa chinensis]<>putative poly(A)-specific ribonuclease [Rosa chinensis]	XP_024184151.1	0	probable CCR4-associated factor 1 homolog 6 [Rosa chinensis]	Q9SKZ2.2	3.01e-153	RecName: Full=Probable CCR4-associated factor 1 homolog 7 [Arabidopsis thaliana]	M5W9W2	9.84e-170	Uncharacterized protein OS=Prunus persica GN=PRUPE_7G260400 PE=4 SV=1	AT2G32070.1	3.42e-154	Polynucleotidyl transferase%2C ribonuclease H-like superfamily protein
Ruulm.1G010900.1	Ru01	568873	572009	-	Ra_g119.t1	9.7e-144	XP_024184152.1	2.2e-139	trafficking protein particle complex subunit 5 [Rosa chinensis]<>putative transport protein particle (TRAPP) component [Rosa chinensis]	XP_024184152.1	9.85e-140	trafficking protein particle complex subunit 5 [Rosa chinensis]	Q54YG5.1	3.92e-81	RecName: Full=Trafficking protein particle complex subunit 5 [Dictyostelium discoideum]	M5VYD0	4.49e-139	Uncharacterized protein OS=Prunus persica GN=PRUPE_7G260200 PE=4 SV=1	AT5G58030.1	1.7e-137	Transport protein particle (TRAPP) component
Ruulm.1G011000.1	Ru01	572961	581351	+	Ra_g120.t1	0	XP_024182599.1	0	FIP1[V]-like protein [Rosa chinensis]<>putative pre-mRNA polyadenylation factor Fip1 [Rosa chinensis]	XP_024182599.1	0	FIP1[V]-like protein [Rosa chinensis]	F4KDH9.1	3.86e-132	RecName: Full=FIP1[V]-like protein; Short=AtFIP1(V); AltName: Full=Factor interacting with poly(A) polymerase 1-like 5; Short=AtFIPS5; AltName: Full=Protein HOMOLOG OF YEAST FIP1 [V] [Arabidopsis thaliana]	M5VWT4	0	Uncharacterized protein OS=Prunus persica GN=PRUPE_7G260100 PE=4 SV=1	AT5G58040.2	3.9e-133	FIP1[V]-like protein
Ruulm.1G011100.1	Ru01	581489	585588	+	Ra_g121.t1	0	XP_024182602.1	4.63e-172	uncharacterized protein LOC112187876 isoform X1 [Rosa chinensis]<>putative metallo-dependent phosphatase [Rosa chinensis]	XP_024182602.1	2.08e-172	uncharacterized protein LOC112187876 isoform X1 [Rosa chinensis]				M5WA11	8.5e-138	Uncharacterized protein OS=Prunus persica GN=PRUPE_7G260000 PE=4 SV=1	AT4G30993.2	2.57e-68	Calcineurin-like metallo-phosphoesterase superfamily protein
Ruulm.1G011100.2	Ru01	581489	585588	+	Ra_g121.t1	2.03e-154	XP_004288708.1	1.18e-124	PREDICTED: uncharacterized protein LOC101312288 isoform X1 [Fragaria vesca subsp. vesca]	XP_004288708.1	5.31e-125	PREDICTED: uncharacterized protein LOC101312288 isoform X1 [Fragaria vesca subsp. vesca]				M5WA11	4.92e-107	Uncharacterized protein OS=Prunus persica GN=PRUPE_7G260000 PE=4 SV=1	AT4G30993.1	5.35e-54	Calcineurin-like metallo-phosphoesterase superfamily protein
Ruulm.1G011200.1	Ru01	586530	590138	-	Ra_g122.t1	0	XP_040371088.1	0	glycerophosphodiester phosphodiesterase GDPDL7 [Rosa chinensis]<>putative glycerophosphodiester phosphodiesterase [Rosa chinensis]	XP_040371088.1	0	glycerophosphodiester phosphodiesterase GDPDL7 [Rosa chinensis]	Q9LVN0.1	0	RecName: Full=Glycerophosphodiester phosphodiesterase GDPDL7; AltName: Full=Glycerophosphodiester phosphodiesterase-like 7; Short=ATGDPDL7; AltName: Full=Glycerophosphodiesterase-like 6; AltName: Full=Protein SHV3-LIKE 5; Flags: Precursor [Arabidopsis thaliana]	M5VQ95	0	Uncharacterized protein OS=Prunus persica GN=PRUPE_7G259800 PE=4 SV=1	AT5G58170.1	0	SHV3-like 5
Ruulm.1G011300.1	Ru01	591589	594802	+	Ra_g123.t1	1.06e-150	XP_024186078.1	3.21e-142	VAMP-like protein YKT61 [Rosa chinensis]<>putative Longin-like domain-containing protein [Rosa chinensis]	XP_024186078.1	1.44e-142	VAMP-like protein YKT61 [Rosa chinensis]	Q9ZRD6.1	2.66e-135	RecName: Full=VAMP-like protein YKT61; Short=AtYKT61; AltName: Full=Geranylgeranylated protein 1; Short=AtGP1; Flags: Precursor [Arabidopsis thaliana]	M5VR40	7.16e-141	Uncharacterized protein OS=Prunus persica GN=PRUPE_7G259700 PE=3 SV=1	AT5G58060.1	3.03e-136	SNARE-like superfamily protein
Ruulm.1G011300.2	Ru01	591810	594767	+	Ra_g123.t1	5.3e-84	XP_004287113.1	1.38e-77	PREDICTED: VAMP-like protein YKT61 [Fragaria vesca subsp. vesca]	XP_004287113.1	6.21e-78	PREDICTED: VAMP-like protein YKT61 [Fragaria vesca subsp. vesca]	Q9ZRD6.1	6.54e-76	RecName: Full=VAMP-like protein YKT61; Short=AtYKT61; AltName: Full=Geranylgeranylated protein 1; Short=AtGP1; Flags: Precursor [Arabidopsis thaliana]	A0A061GKB5	8.43e-78	SNARE-like superfamily protein OS=Theobroma cacao GN=TCM_037091 PE=3 SV=1	AT5G58060.1	7.45e-77	SNARE-like superfamily protein
Ruulm.1G011400.1	Ru01	596213	598445	-	Ra_g124.t1	1.69e-40	PQQ15408.1	1.12e-13	putative 1-aminocyclopropane-1-carboxylate deaminase [Prunus yedoensis var. nudiflora]	XP_038687794.1	2.35e-12	bifunctional D-cysteine desulfhydrase/1-aminocyclopropane-1-carboxylate deaminase, mitochondrial-like isoform X1 [Tripterygium wilfordii]	F4HYF3.1	7e-10	RecName: Full=Bifunctional D-cysteine desulfhydrase/1-aminocyclopropane-1-carboxylate deaminase, mitochondrial; AltName: Full=1-aminocyclopropane-1-carboxylic acid deaminase 1; Short=AtACD1; AltName: Full=AtD-CDes1; Short=D-CDes1; AltName: Full=D-CDES; Flags: Precursor [Arabidopsis thaliana]	A0A067D211	5.93e-14	Uncharacterized protein OS=Citrus sinensis GN=CISIN_1g039995mg PE=4 SV=1	AT1G48420.3	7.98e-11	D-cysteine desulfhydrase
Ruulm.1G011500.1	Ru01	599948	600948	-	Ra_g125.t1	3.15e-137	XP_007202634.1	4.53e-120	temperature-induced lipocalin-1 [Prunus persica]<>temperature-induced lipocalin-1 [Prunus dulcis]<>temperature-induced lipocalin [Prunus armeniaca]<>temperature-induced lipocalin [Prunus persica]<>hypothetical protein GBA52_022322 [Prunus armeniaca]<>hypothetical protein PRUPE_7G259600 [Prunus persica]<>unnamed protein product [Prunus armeniaca]	XP_007202634.1	2.03e-120	temperature-induced lipocalin-1 [Prunus persica]<>temperature-induced lipocalin-1 [Prunus dulcis]	Q9FGT8.1	4.46e-107	RecName: Full=Temperature-induced lipocalin-1; Short=AtTIL1 [Arabidopsis thaliana]	Q38JC4	6.5e-121	Temperature-induced lipocalin OS=Prunus armeniaca GN=TIL PE=2 SV=1	AT5G58070.1	5.08e-108	temperature-induced lipocalin
Ruulm.1G011600.1	Ru01	602094	602790	-
Ruulm.1G011700.1	Ru01	603300	605461	+	Ra_g126.t1	6.14e-124	XP_024186190.1	2.08e-116	uncharacterized protein LOC112190905 [Rosa chinensis]<>hypothetical protein RchiOBHm_Chr2g0086111 [Rosa chinensis]	XP_024186190.1	9.31e-117	uncharacterized protein LOC112190905 [Rosa chinensis]				M5VR86	5.8e-112	Uncharacterized protein OS=Prunus persica GN=PRUPE_7G259500 PE=4 SV=1	AT2G24290.1	2.48e-91	ubiquitin-associated protein (DUF1068)
Ruulm.1G011800.1	Ru01	606372	609833	+	Ra_g127.t1	0	XP_004287109.1	0	PREDICTED: uncharacterized protein LOC101306949 [Fragaria vesca subsp. vesca]	XP_004287109.1	0	PREDICTED: uncharacterized protein LOC101306949 [Fragaria vesca subsp. vesca]	F4IPM3.1	0	RecName: Full=Calmodulin-binding protein 60 E [Arabidopsis thaliana]	M5VUB4	0	Uncharacterized protein OS=Prunus persica GN=PRUPE_7G259400 PE=4 SV=1	AT2G24300.3	0	Calmodulin-binding protein
Ruulm.1G011900.1	Ru01	609882	614177	-	Ra_g128.t1	0	XP_024186184.1	0	two-component response regulator ARR12 isoform X1 [Rosa chinensis]<>two-component response regulator ARR12 isoform X1 [Rosa chinensis]<>putative response regulator and transcription factor RR-B-type family [Rosa chinensis]	XP_024186184.1	0	two-component response regulator ARR12 isoform X1 [Rosa chinensis]<>two-component response regulator ARR12 isoform X1 [Rosa chinensis]	B8AEH1.1	1.97e-127	RecName: Full=Two-component response regulator ORR23 [Oryza sativa Indica Group]	A0A251NH41	0	Two-component response regulator OS=Prunus persica GN=PRUPE_7G259300 PE=4 SV=1	AT2G25180.1	2e-118	response regulator 12
Ruulm.1G011900.2	Ru01	609882	614177	-	Ra_g128.t1	0	XP_024186187.1	0	two-component response regulator ARR12 isoform X2 [Rosa chinensis]	XP_024186187.1	0	two-component response regulator ARR12 isoform X2 [Rosa chinensis]	B8AEH1.1	6.22e-127	RecName: Full=Two-component response regulator ORR23 [Oryza sativa Indica Group]	A0A251NH41	0	Two-component response regulator OS=Prunus persica GN=PRUPE_7G259300 PE=4 SV=1	AT2G25180.1	1.74e-120	response regulator 12
Ruulm.1G012000.1	Ru01	617650	621303	-	Ra_g129.t1	0	XP_024183344.1	0	alpha/beta hydrolase domain-containing protein 17B [Rosa chinensis]<>putative serine aminopeptidase, S33, alpha/Beta hydrolase [Rosa chinensis]	XP_024183344.1	0	alpha/beta hydrolase domain-containing protein 17B [Rosa chinensis]	Q5ZJ01.1	1.35e-77	RecName: Full=Alpha/beta hydrolase domain-containing protein 17B; Short=Abhydrolase domain-containing protein 17B [Gallus gallus]	M5VQQ0	0	Uncharacterized protein OS=Prunus persica GN=PRUPE_7G259200 PE=4 SV=1	AT4G31020.2	0	alpha/beta-Hydrolases superfamily protein
Ruulm.1G012000.2	Ru01	617649	621303	-	Ra_g129.t1	9.72e-155	XP_021276883.1	9.51e-156	protein ABHD17C isoform X2 [Herrania umbratica]	XP_021276883.1	4.26e-156	protein ABHD17C isoform X2 [Herrania umbratica]	Q5VST6.1	1.11e-56	RecName: Full=Alpha/beta hydrolase domain-containing protein 17B; Short=Abhydrolase domain-containing protein 17B [Homo sapiens]	A0A059CKI8	4.87e-142	Uncharacterized protein OS=Eucalyptus grandis GN=EUGRSUZ_C00381 PE=4 SV=1	AT4G31020.2	4.37e-130	alpha/beta-Hydrolases superfamily protein
Ruulm.1G012100.1	Ru01	623717	627443	-	Ra_g130.t1	0	PRQ46168.1	0	putative protein phosphatase DevT [Rosa chinensis]	XP_024177560.1	0	uncharacterized protein LOC112183418 isoform X1 [Rosa chinensis]				M5VRA4	0	Uncharacterized protein OS=Prunus persica GN=PRUPE_7G259100 PE=4 SV=1	AT5G58200.2	8.39e-131	Calcineurin-like metallo-phosphoesterase superfamily protein
Ruulm.1G012200.1	Ru01	641944	643172	+	Ra_g131.t1	0	XP_024181563.1	0	class V chitinase [Rosa chinensis]<>putative glycoside hydrolase family 18, catalytic domain, glycoside hydrolase, catalytic [Rosa chinensis]	XP_024181563.1	0	class V chitinase [Rosa chinensis]	O81862.1	1.98e-104	RecName: Full=Class V chitinase; Short=AtChiC; Flags: Precursor [Arabidopsis thaliana]	B9VQ35	3.11e-143	Class V chitinase OS=Pyrus pyrifolia PE=2 SV=1	AT4G19810.2	2.25e-105	Glycosyl hydrolase family protein with chitinase insertion domain-containing protein
Ruulm.1G012300.1	Ru01	650284	653933	+	Ra_g132.t1	0	XP_024177475.1	0	cysteine-rich receptor-like protein kinase 10 [Rosa chinensis]<>putative protein kinase RLK-Pelle-DLSV family [Rosa chinensis]	XP_024177475.1	0	cysteine-rich receptor-like protein kinase 10 [Rosa chinensis]	Q9LDQ3.3	6.06e-119	RecName: Full=Cysteine-rich receptor-like protein kinase 34; Short=Cysteine-rich RLK34; Flags: Precursor [Arabidopsis thaliana]	A0A251NH71	0	Uncharacterized protein OS=Prunus persica GN=PRUPE_7G258800 PE=4 SV=1	AT1G67520.5	4.83e-120	lectin protein kinase family protein
Ruulm.1G012300.2	Ru01	650284	653933	+	Ra_g132.t1	0	XP_021809020.1	0	G-type lectin S-receptor-like serine/threonine-protein kinase At4g03230 [Prunus avium]	XP_021809020.1	0	G-type lectin S-receptor-like serine/threonine-protein kinase At4g03230 [Prunus avium]	O64793.3	6.99e-99	RecName: Full=G-type lectin S-receptor-like serine/threonine-protein kinase At1g67520; Flags: Precursor [Arabidopsis thaliana]	A0A251NH71	7.63e-179	Uncharacterized protein OS=Prunus persica GN=PRUPE_7G258800 PE=4 SV=1	AT1G67520.5	1.02e-101	lectin protein kinase family protein
Ruulm.1G012400.1	Ru01	654426	657735	+	Ra_g133.t1	0	XP_024182841.1	0	cysteine-rich receptor-like protein kinase 7 isoform X1 [Rosa chinensis]<>cysteine-rich receptor-like protein kinase 7 isoform X1 [Rosa chinensis]	XP_024182841.1	0	cysteine-rich receptor-like protein kinase 7 isoform X1 [Rosa chinensis]<>cysteine-rich receptor-like protein kinase 7 isoform X1 [Rosa chinensis]	Q8L7G3.1	1.01e-114	RecName: Full=Cysteine-rich receptor-like protein kinase 7; Short=Cysteine-rich RLK7; Flags: Precursor [Arabidopsis thaliana]	A0A061GJM8	0	Cysteine-rich RLK 34, putative isoform 1 OS=Theobroma cacao GN=TCM_037107 PE=4 SV=1	AT4G23150.1	1.15e-115	cysteine-rich RLK (RECEPTOR-like protein kinase) 7
Ruulm.1G012500.1	Ru01	662483	666750	+	Ra_g139.t1	0	PQQ12419.1	0	cysteine-rich receptor-like protein kinase 5 isoform X2 [Prunus yedoensis var. nudiflora]	XP_020423960.1	0	cysteine-rich receptor-like protein kinase 5 isoform X2 [Prunus persica]	Q8GWJ7.2	3.17e-117	RecName: Full=Cysteine-rich receptor-like protein kinase 19; Short=Cysteine-rich RLK19; Flags: Precursor [Arabidopsis thaliana]	M5W7W8	0	Uncharacterized protein OS=Prunus persica GN=PRUPE_ppa019682mg PE=4 SV=1	AT4G23270.2	3.61e-118	cysteine-rich RLK (RECEPTOR-like protein kinase) 19
Ruulm.1G012600.1	Ru01	667279	671625	+	Ra_g136.t1	0	XP_024177475.1	0	cysteine-rich receptor-like protein kinase 10 [Rosa chinensis]<>putative protein kinase RLK-Pelle-DLSV family [Rosa chinensis]	XP_024177475.1	0	cysteine-rich receptor-like protein kinase 10 [Rosa chinensis]	Q9LDQ3.3	4.86e-114	RecName: Full=Cysteine-rich receptor-like protein kinase 34; Short=Cysteine-rich RLK34; Flags: Precursor [Arabidopsis thaliana]	A0A251NH71	0	Uncharacterized protein OS=Prunus persica GN=PRUPE_7G258800 PE=4 SV=1	AT1G67520.5	4.88e-116	lectin protein kinase family protein
Ruulm.1G012600.2	Ru01	667279	671505	+	Ra_g136.t1	0	XP_024177475.1	0	cysteine-rich receptor-like protein kinase 10 [Rosa chinensis]<>putative protein kinase RLK-Pelle-DLSV family [Rosa chinensis]	XP_024177475.1	0	cysteine-rich receptor-like protein kinase 10 [Rosa chinensis]	Q9LDQ3.3	4.86e-114	RecName: Full=Cysteine-rich receptor-like protein kinase 34; Short=Cysteine-rich RLK34; Flags: Precursor [Arabidopsis thaliana]	A0A251NH71	0	Uncharacterized protein OS=Prunus persica GN=PRUPE_7G258800 PE=4 SV=1	AT1G67520.5	4.88e-116	lectin protein kinase family protein
Ruulm.1G012700.1	Ru01	678133	679525	+	Ra_g138.t1	0	XP_024178003.1	0	nod factor hydrolase protein 1 [Rosa chinensis]	XP_024178003.1	0	nod factor hydrolase protein 1 [Rosa chinensis]	A0A072UR65.1	4.39e-122	RecName: Full=Class V chitinase CHIT5b; Short=MtCHIT5b; Flags: Precursor [Medicago truncatula]	M5WCP7	0	Uncharacterized protein OS=Prunus persica GN=PRUPE_7G258400 PE=3 SV=1	AT4G19810.2	2.87e-85	Glycosyl hydrolase family protein with chitinase insertion domain-containing protein
Ruulm.1G012800.1	Ru01	680010	683781	+	Ra_g139.t1	0	PQQ12419.1	0	cysteine-rich receptor-like protein kinase 5 isoform X2 [Prunus yedoensis var. nudiflora]	XP_008242938.1	0	PREDICTED: cysteine-rich receptor-like protein kinase 19 isoform X2 [Prunus mume]	Q9LDQ3.3	3.42e-116	RecName: Full=Cysteine-rich receptor-like protein kinase 34; Short=Cysteine-rich RLK34; Flags: Precursor [Arabidopsis thaliana]	M5W7W8	0	Uncharacterized protein OS=Prunus persica GN=PRUPE_ppa019682mg PE=4 SV=1	AT1G67520.5	6.25e-119	lectin protein kinase family protein
Ruulm.1G012900.1	Ru01	684780	688738	-	Ra_g140.t1	2.63e-173	XP_024178004.1	1.5e-159	DCN1-like protein 5 [Rosa chinensis]<>putative defective-in-cullin neddylation protein [Rosa chinensis]	XP_024178004.1	6.72e-160	DCN1-like protein 5 [Rosa chinensis]	Q5PPL2.1	1.51e-36	RecName: Full=DCN1-like protein 5; AltName: Full=DCUN1 domain-containing protein 5; AltName: Full=Defective in cullin neddylation protein 1-like protein 5; AltName: Full=Squamous cell carcinoma-related oncogene 5 [Rattus norvegicus]	A0A251NH26	7.33e-130	Defective in cullin neddylation protein OS=Prunus persica GN=PRUPE_7G258300 PE=4 SV=1	AT1G15860.2	7.68e-96	defective in cullin neddylation protein (DUF298)
Ruulm.1G012900.2	Ru01	684780	688738	-	Ra_g140.t1	2.03e-146	XP_024178004.1	3.43e-135	DCN1-like protein 5 [Rosa chinensis]<>putative defective-in-cullin neddylation protein [Rosa chinensis]	XP_024178004.1	1.54e-135	DCN1-like protein 5 [Rosa chinensis]	Q9CXV9.1	1.23e-25	RecName: Full=DCN1-like protein 5; Short=DCNL5; AltName: Full=DCUN1 domain-containing protein 5; AltName: Full=Defective in cullin neddylation protein 1-like protein 5; AltName: Full=Squamous cell carcinoma-related oncogene 5 [Mus musculus]	A0A251NH26	9.15e-108	Defective in cullin neddylation protein OS=Prunus persica GN=PRUPE_7G258300 PE=4 SV=1	AT1G15860.2	6.56e-80	defective in cullin neddylation protein (DUF298)
Ruulm.1G013000.1	Ru01	689799	690151	+			KAG5562917.1	4.86e-28	hypothetical protein RHGRI_005603 [Rhododendron griersonianum]	XP_004287217.1	2.9e-28	PREDICTED: 60S ribosomal protein L39-1 [Fragaria vesca subsp. vesca]<>60S ribosomal protein L39-1 [Rosa chinensis]<>60S ribosomal protein L39-1 [Potentilla anserina]	P51424.2	9e-30	RecName: Full=Large ribosomal subunit protein eL39z/eL39x; AltName: Full=60S ribosomal protein L39-1 [Arabidopsis thaliana]	B9SC04	1.04e-28	Ribosomal protein L39e, putative OS=Ricinus communis GN=RCOM_0701310 PE=3 SV=1	AT4G31985.1	1.03e-30	Ribosomal protein L39 family protein
Ruulm.1G013100.1	Ru01	692620	697389	+	Ra_g141.t1	0	ONH98621.1	0	hypothetical protein PRUPE_7G258000 [Prunus persica]	XP_034223460.1	0	ATPase 8, plasma membrane-type [Prunus dulcis]	Q9M2A0.1	0	RecName: Full=ATPase 8, plasma membrane-type; AltName: Full=Proton pump 8 [Arabidopsis thaliana]	A0A251NH57	0	Plasma membrane ATPase OS=Prunus persica GN=PRUPE_7G258000 PE=3 SV=1	AT3G42640.1	0	H[+]-ATPase 8
Ruulm.1G013200.1	Ru01	698076	701123	+	Ra_g165.t1	0	XP_024182752.1	0	WD repeat-containing protein 76 isoform X1 [Rosa chinensis]<>putative transcription factor WD40-like family [Rosa chinensis]	XP_024182752.1	0	WD repeat-containing protein 76 isoform X1 [Rosa chinensis]	Q4KLQ5.1	1.79e-37	RecName: Full=WD repeat-containing protein 76 [Xenopus laevis]	M5WEW4	0	Uncharacterized protein OS=Prunus persica GN=PRUPE_7G257900 PE=4 SV=1	AT1G80710.1	1.17e-159	DROUGHT SENSITIVE 1
Ruulm.1G013300.1	Ru01	703813	706301	-	Ra_g143.t1	0	XP_024181192.1	0	tRNA 5-methylaminomethyl-2-thiouridine biosynthesis bifunctional protein MnmC isoform X1 [Rosa chinensis]<>putative FAD/NAD(P)-binding domain-containing protein [Rosa chinensis]	XP_024181192.1	0	tRNA 5-methylaminomethyl-2-thiouridine biosynthesis bifunctional protein MnmC isoform X1 [Rosa chinensis]				M5VX05	0	Uncharacterized protein (Fragment) OS=Prunus persica GN=PRUPE_ppa1027189mg PE=4 SV=1	AT2G22650.1	1.7e-173	FAD-dependent oxidoreductase family protein
Ruulm.1G013400.1	Ru01	710098	715190	-	Ra_g144.t1	0	XP_024181191.1	0	DNA replication licensing factor MCM5 [Rosa chinensis]<>putative DNA helicase [Rosa chinensis]	XP_024181191.1	0	DNA replication licensing factor MCM5 [Rosa chinensis]	O80786.1	0	RecName: Full=DNA replication licensing factor MCM5; AltName: Full=Minichromosome maintenance protein 5; Short=AtMCM5 [Arabidopsis thaliana]	A0A097PJW5	0	DNA helicase (Fragment) OS=Fragaria vesca PE=2 SV=1	AT2G07690.1	0	Minichromosome maintenance (MCM2/3/5) family protein
Ruulm.1G013500.1	Ru01	715583	729083	-	Ra_g145.t1	0	XP_024181189.1	0	dicer-like protein 4 isoform X1 [Rosa chinensis]<>putative ribonuclease III post-transcriptional gene silencing PAZ-Argonaute family [Rosa chinensis]	XP_024181189.1	0	dicer-like protein 4 isoform X1 [Rosa chinensis]	P84634.2	0	RecName: Full=Dicer-like protein 4 [Arabidopsis thaliana]	A0A251NIN5	0	Uncharacterized protein OS=Prunus persica GN=PRUPE_7G252800 PE=3 SV=1	AT5G20320.1	0	dicer-like 4
Ruulm.1G013600.1	Ru01	741542	743029	+	Ra_g147.t1	0	XP_034225224.1	4.35e-149	uncharacterized protein LOC117635013 [Prunus dulcis]<>PREDICTED: uroporphyrinogen-III synthase [Prunus dulcis]	XP_034225224.1	1.95e-149	uncharacterized protein LOC117635013 [Prunus dulcis]				M5W6S0	1.89e-149	Uncharacterized protein OS=Prunus persica GN=PRUPE_7G252900 PE=4 SV=1
Ruulm.1G013700.1	Ru01	742481	745938	-	Ra_g148.t1	0	XP_004287221.1	0	PREDICTED: leucine-rich repeat receptor-like protein kinase TDR [Fragaria vesca subsp. vesca]	XP_004287221.1	0	PREDICTED: leucine-rich repeat receptor-like protein kinase TDR [Fragaria vesca subsp. vesca]	Q9FII5.1	0	RecName: Full=Leucine-rich repeat receptor-like protein kinase TDR; AltName: Full=Protein PHLOEM INTERCALATED WITH XYLEM; AltName: Full=Tracheary element differentiation inhibitory factor receptor; Short=AtTDR; Short=TDIF receptor; Flags: Precursor [Arabidopsis thaliana]	M5WCD4	0	Uncharacterized protein OS=Prunus persica GN=PRUPE_7G253000 PE=4 SV=1	AT5G51350.1	0	Leucine-rich repeat transmembrane protein kinase family protein
Ruulm.1G013700.2	Ru01	742486	745938	-	Ra_g148.t1	0	XP_004287221.1	0	PREDICTED: leucine-rich repeat receptor-like protein kinase TDR [Fragaria vesca subsp. vesca]	XP_004287221.1	0	PREDICTED: leucine-rich repeat receptor-like protein kinase TDR [Fragaria vesca subsp. vesca]	Q9FII5.1	0	RecName: Full=Leucine-rich repeat receptor-like protein kinase TDR; AltName: Full=Protein PHLOEM INTERCALATED WITH XYLEM; AltName: Full=Tracheary element differentiation inhibitory factor receptor; Short=AtTDR; Short=TDIF receptor; Flags: Precursor [Arabidopsis thaliana]	M5WCD4	0	Uncharacterized protein OS=Prunus persica GN=PRUPE_7G253000 PE=4 SV=1	AT5G51350.1	0	Leucine-rich repeat transmembrane protein kinase family protein
Ruulm.1G013800.1	Ru01	747843	757481	-	Ra_g149.t1	0	XP_050128659.1	0	protein ENHANCED DISEASE RESISTANCE 2-like isoform X1 [Malus sylvestris]	XP_050128659.1	0	protein ENHANCED DISEASE RESISTANCE 2-like isoform X1 [Malus sylvestris]	Q8VZF6.1	3.72e-98	RecName: Full=Protein ENHANCED DISEASE RESISTANCE 2-like [Arabidopsis thaliana]	A0A251NGT0	0	Uncharacterized protein OS=Prunus persica GN=PRUPE_7G253100 PE=4 SV=1	AT5G35180.2	0	ENHANCED DISEASE RESISTANCE protein (DUF1336)
Ruulm.1G013800.2	Ru01	747843	757481	-	Ra_g149.t1	0	XP_050128661.1	0	protein ENHANCED DISEASE RESISTANCE 2-like isoform X3 [Malus sylvestris]	XP_050128661.1	0	protein ENHANCED DISEASE RESISTANCE 2-like isoform X3 [Malus sylvestris]	Q8VZF6.1	4.25e-98	RecName: Full=Protein ENHANCED DISEASE RESISTANCE 2-like [Arabidopsis thaliana]	A0A251NIP5	0	Uncharacterized protein OS=Prunus persica GN=PRUPE_7G253100 PE=4 SV=1	AT5G35180.2	0	ENHANCED DISEASE RESISTANCE protein (DUF1336)
Ruulm.1G013900.1	Ru01	757862	761273	-	Ra_g150.t1	8.71e-108	XP_024182927.1	3.5e-80	WD repeat-containing protein 55 homolog [Rosa chinensis]<>putative ribosomal protein S6 [Rosa chinensis]	XP_024182927.1	1.57e-80	WD repeat-containing protein 55 homolog [Rosa chinensis]	A5FYN8.1	0.000347	RecName: Full=Small ribosomal subunit protein bS6; AltName: Full=30S ribosomal protein S6 [Acidiphilium cryptum JF-5]	M5WAU7	1.24e-75	Uncharacterized protein OS=Prunus persica GN=PRUPE_7G253200 PE=4 SV=1	AT3G18760.1	2.81e-63	Translation elongation factor EF1B/ribosomal protein S6 family protein
Ruulm.1G013900.2	Ru01	757743	761073	-	Ra_g150.t1	8.71e-108	XP_024182927.1	3.5e-80	WD repeat-containing protein 55 homolog [Rosa chinensis]<>putative ribosomal protein S6 [Rosa chinensis]	XP_024182927.1	1.57e-80	WD repeat-containing protein 55 homolog [Rosa chinensis]	A5FYN8.1	0.000347	RecName: Full=Small ribosomal subunit protein bS6; AltName: Full=30S ribosomal protein S6 [Acidiphilium cryptum JF-5]	M5WAU7	1.24e-75	Uncharacterized protein OS=Prunus persica GN=PRUPE_7G253200 PE=4 SV=1	AT3G18760.1	2.81e-63	Translation elongation factor EF1B/ribosomal protein S6 family protein
Ruulm.1G013900.3	Ru01	757703	760578	-	Ra_g150.t1	2.12e-77	XP_024182927.1	1.91e-49	WD repeat-containing protein 55 homolog [Rosa chinensis]<>putative ribosomal protein S6 [Rosa chinensis]	XP_024182927.1	8.55e-50	WD repeat-containing protein 55 homolog [Rosa chinensis]				M5X450	5.46e-47	Uncharacterized protein OS=Prunus persica GN=PRUPE_3G048400 PE=4 SV=1	AT3G18760.1	1.47e-39	Translation elongation factor EF1B/ribosomal protein S6 family protein
Ruulm.1G013900.4	Ru01	757832	758284	-	Ra_g150.t1	1.54e-58	XP_050372591.1	1.14e-32	uncharacterized protein LOC126790412 [Potentilla anserina]<>uncharacterized protein LOC126790412 [Potentilla anserina]	XP_050372591.1	5.13e-33	uncharacterized protein LOC126790412 [Potentilla anserina]<>uncharacterized protein LOC126790412 [Potentilla anserina]				M5X450	2.1e-28	Uncharacterized protein OS=Prunus persica GN=PRUPE_3G048400 PE=4 SV=1	AT3G18760.1	5.85e-24	Translation elongation factor EF1B/ribosomal protein S6 family protein
Ruulm.1G014000.1	Ru01	765005	767240	+	Ra_g184.t1	1.66e-132	XP_024163925.1	4.1e-39	probable E3 ubiquitin-protein ligase RHA1A [Rosa chinensis]	XP_024163925.1	1.84e-39	probable E3 ubiquitin-protein ligase RHA1A [Rosa chinensis]	Q9SNB6.1	1.17e-08	RecName: Full=E3 ubiquitin-protein ligase RDUF1; AltName: Full=RING and DUF1117 domain-containing protein 1; Short=AtRDUF1; AltName: Full=RING-type E3 ubiquitin transferase RDUF1 [Arabidopsis thaliana]	M5VYE9	4.94e-10	Uncharacterized protein OS=Prunus persica GN=PRUPE_ppa024248mg PE=4 SV=1	AT1G68180.1	6.89e-10	RING/U-box superfamily protein
Ruulm.1G014100.1	Ru01	771874	773135	+	Ra_g151.t1	9.99e-145	XP_008242890.1	1.24e-93	PREDICTED: uncharacterized protein LOC103341189 [Prunus mume]	XP_008242890.1	5.55e-94	PREDICTED: uncharacterized protein LOC103341189 [Prunus mume]				A0A251NJP0	1.09e-84	Uncharacterized protein OS=Prunus persica GN=PRUPE_7G253300 PE=4 SV=1	AT4G02040.1	4.28e-21	hypothetical protein
Ruulm.1G014200.1	Ru01	773261	775521	-	Ra_g152.t1	0	XP_050366569.1	0	sugar transport protein 7 [Potentilla anserina]	XP_050366569.1	0	sugar transport protein 7 [Potentilla anserina]	O04249.1	0	RecName: Full=Sugar transport protein 7; AltName: Full=Hexose transporter 7 [Arabidopsis thaliana]	A0A1R3ID29	0	Sugar/inositol transporter OS=Corchorus olitorius GN=COLO4_24081 PE=3 SV=1	AT4G02050.2	0	sugar transporter protein 7
Ruulm.1G014200.2	Ru01	773319	774400	-	Ra_g152.t1	0	XP_024178887.1	3.88e-166	sugar carrier protein A [Rosa chinensis]<>putative major facilitator, sugar transporter, major facilitator superfamily [Rosa chinensis]	XP_024178887.1	1.74e-166	sugar carrier protein A [Rosa chinensis]	Q10710.1	3.87e-151	RecName: Full=Sugar carrier protein A [Ricinus communis]	A0A251NGU8	2.53e-154	Uncharacterized protein OS=Prunus persica GN=PRUPE_7G253400 PE=3 SV=1	AT4G02050.2	1.57e-146	sugar transporter protein 7
Ruulm.1G014300.1	Ru01	777683	782813	-	Ra_g153.t1	0	XP_024178886.1	0	adenylate kinase 5, chloroplastic [Rosa chinensis]<>putative adenylate kinase [Rosa chinensis]	XP_024178886.1	0	adenylate kinase 5, chloroplastic [Rosa chinensis]	Q8VYL1.1	0	RecName: Full=Adenylate kinase 5, chloroplastic; AltName: Full=ATP-AMP transphosphorylase 5; AltName: Full=ATP:AMP phosphotransferase; AltName: Full=Adenylate monophosphate kinase 5; Short=AMK5; Flags: Precursor [Arabidopsis thaliana]	A0A251NGV6	0	Uncharacterized protein OS=Prunus persica GN=PRUPE_7G253500 PE=3 SV=1	AT5G35170.1	0	adenylate kinase family protein
Ruulm.1G014300.2	Ru01	777597	782791	-	Ra_g153.t1	0	XP_024178886.1	0	adenylate kinase 5, chloroplastic [Rosa chinensis]<>putative adenylate kinase [Rosa chinensis]	XP_024178886.1	0	adenylate kinase 5, chloroplastic [Rosa chinensis]	Q8VYL1.1	0	RecName: Full=Adenylate kinase 5, chloroplastic; AltName: Full=ATP-AMP transphosphorylase 5; AltName: Full=ATP:AMP phosphotransferase; AltName: Full=Adenylate monophosphate kinase 5; Short=AMK5; Flags: Precursor [Arabidopsis thaliana]	A0A251NGV6	0	Uncharacterized protein OS=Prunus persica GN=PRUPE_7G253500 PE=3 SV=1	AT5G35170.1	0	adenylate kinase family protein
Ruulm.1G014400.1	Ru01	783184	785959	-	Ra_g154.t1	0	XP_050372114.1	0	transmembrane 9 superfamily member 11 [Potentilla anserina]	XP_050372114.1	0	transmembrane 9 superfamily member 11 [Potentilla anserina]	Q9FYQ8.1	0	RecName: Full=Transmembrane 9 superfamily member 11; AltName: Full=Endomembrane protein 6; AltName: Full=Transmembrane nine protein 11; Short=AtTMN11; Flags: Precursor [Arabidopsis thaliana]	M5VXI2	0	Transmembrane 9 superfamily member OS=Prunus persica GN=PRUPE_7G253600 PE=3 SV=1	AT5G35160.4	0	Endomembrane protein 70 protein family
Ruulm.1G014400.2	Ru01	783184	784740	-	Ra_g154.t1	0	XP_004287227.1	0	PREDICTED: transmembrane 9 superfamily member 11 [Fragaria vesca subsp. vesca]	XP_004287227.1	0	PREDICTED: transmembrane 9 superfamily member 11 [Fragaria vesca subsp. vesca]	Q9FYQ8.1	0	RecName: Full=Transmembrane 9 superfamily member 11; AltName: Full=Endomembrane protein 6; AltName: Full=Transmembrane nine protein 11; Short=AtTMN11; Flags: Precursor [Arabidopsis thaliana]	M5VXI2	0	Transmembrane 9 superfamily member OS=Prunus persica GN=PRUPE_7G253600 PE=3 SV=1	AT5G35160.1	0	Endomembrane protein 70 protein family
Ruulm.1G014500.1	Ru01	786763	791370	-	Ra_g155.t1	0	XP_024178884.1	0	uncharacterized protein LOC112184882 [Rosa chinensis]<>putative G-patch domain, R3H domain-containing protein [Rosa chinensis]	XP_024178884.1	0	uncharacterized protein LOC112184882 [Rosa chinensis]	A7SBN6.1	4.68e-11	RecName: Full=Zinc finger CCCH-type with G patch domain-containing protein [Nematostella vectensis]	M5WE10	0	Uncharacterized protein OS=Prunus persica GN=PRUPE_7G253700 PE=4 SV=1	AT3G09850.1	4.43e-171	D111/G-patch domain-containing protein
Ruulm.1G014500.2	Ru01	786763	789756	-	Ra_g155.t1	0	XP_024178884.1	0	uncharacterized protein LOC112184882 [Rosa chinensis]<>putative G-patch domain, R3H domain-containing protein [Rosa chinensis]	XP_024178884.1	0	uncharacterized protein LOC112184882 [Rosa chinensis]	A7SBN6.1	2.26e-11	RecName: Full=Zinc finger CCCH-type with G patch domain-containing protein [Nematostella vectensis]	A0A251NGZ5	0	Uncharacterized protein OS=Prunus persica GN=PRUPE_7G253700 PE=4 SV=1	AT3G09850.1	2.24e-143	D111/G-patch domain-containing protein
Ruulm.1G014600.1	Ru01	793738	794367	+	Ra_g156.t1	2.92e-71	XP_024183771.1	1.9e-44	uncharacterized protein LOC112188795 [Rosa chinensis]<>hypothetical protein RchiOBHm_Chr2g0086561 [Rosa chinensis]	XP_024183771.1	8.52e-45	uncharacterized protein LOC112188795 [Rosa chinensis]				M5VRL2	1.25e-32	Uncharacterized protein OS=Prunus persica GN=PRUPE_7G253800 PE=4 SV=1	AT2G46490.1	2.46e-24	hypothetical protein
Ruulm.1G014700.1	Ru01	806065	806307	+	Ra_g157.t1	2e-55	PRQ46210.1	4.14e-41	hypothetical protein RchiOBHm_Chr2g0086591 [Rosa chinensis]	XP_009358580.2	2.8e-27	uncharacterized protein LOC103949200 [Pyrus x bretschneideri]				M5VW71	8.23e-36	Uncharacterized protein OS=Prunus persica GN=PRUPE_7G254200 PE=4 SV=1	AT5G35110.1	1.04e-10	hypothetical protein
Ruulm.1G014800.1	Ru01	807992	808336	+	Ra_g160.t1	1.12e-80	PRQ46209.1	7.43e-62	hypothetical protein RchiOBHm_Chr2g0086581 [Rosa chinensis]	XP_009358580.2	1.64e-34	uncharacterized protein LOC103949200 [Pyrus x bretschneideri]				M5VUF1	1.72e-43	Uncharacterized protein OS=Prunus persica GN=PRUPE_7G254100 PE=4 SV=1	AT5G35110.1	6.6e-13	hypothetical protein
Ruulm.1G014900.1	Ru01	814963	818684	-	Ra_g165.t1	0	XP_024182752.1	0	WD repeat-containing protein 76 isoform X1 [Rosa chinensis]<>putative transcription factor WD40-like family [Rosa chinensis]	XP_024182752.1	0	WD repeat-containing protein 76 isoform X1 [Rosa chinensis]	Q4KLQ5.1	3e-40	RecName: Full=WD repeat-containing protein 76 [Xenopus laevis]	M5WEW4	0	Uncharacterized protein OS=Prunus persica GN=PRUPE_7G257900 PE=4 SV=1	AT1G80710.1	3.71e-167	DROUGHT SENSITIVE 1
Ruulm.1G015000.1	Ru01	820693	821034	+	Ra_g166.t1	8.65e-79	PRQ46209.1	3.69e-55	hypothetical protein RchiOBHm_Chr2g0086581 [Rosa chinensis]	XP_009358580.2	3.08e-34	uncharacterized protein LOC103949200 [Pyrus x bretschneideri]				A0A251NGV5	1.99e-43	Uncharacterized protein OS=Prunus persica GN=PRUPE_7G254000 PE=4 SV=1	AT5G35110.1	7.36e-15	hypothetical protein
Ruulm.1G015100.1	Ru01	823651	823966	+	Ra_g167.t1	3.72e-51	PRQ46210.1	1.37e-42	hypothetical protein RchiOBHm_Chr2g0086591 [Rosa chinensis]	XP_009358580.2	6.41e-21	uncharacterized protein LOC103949200 [Pyrus x bretschneideri]				A0A251NJQ0	1.63e-27	Uncharacterized protein OS=Prunus persica GN=PRUPE_7G253900 PE=4 SV=1	AT5G35110.1	2.39e-10	hypothetical protein
Ruulm.1G015200.1	Ru01	831661	833048	+	Ra_g169.t1	0	XP_050374719.1	1.24e-166	peptidyl-prolyl cis-trans isomerase CYP28, chloroplastic [Potentilla anserina]	XP_050374719.1	5.54e-167	peptidyl-prolyl cis-trans isomerase CYP28, chloroplastic [Potentilla anserina]	O65220.1	3.04e-102	RecName: Full=Peptidyl-prolyl cis-trans isomerase CYP28, chloroplastic; Short=PPIase CYP28; AltName: Full=Cyclophilin of 28 kDa; AltName: Full=Cyclophilin-28; Flags: Precursor [Arabidopsis thaliana]	M5W2U7	7.17e-152	Peptidyl-prolyl cis-trans isomerase OS=Prunus persica GN=PRUPE_7G254600 PE=3 SV=1	AT5G35100.3	9.4e-103	Cyclophilin-like peptidyl-prolyl cis-trans isomerase family protein
Ruulm.1G015300.1	Ru01	834984	837365	+	Ra_g170.t1	0	XP_024183366.1	0	homeobox protein knotted-1-like 3 isoform X1 [Rosa chinensis]	XP_024183366.1	0	homeobox protein knotted-1-like 3 isoform X1 [Rosa chinensis]	P48000.1	8.93e-161	RecName: Full=Homeobox protein knotted-1-like 3; AltName: Full=Protein KNAT3 [Arabidopsis thaliana]	A0A251NGW3	0	Uncharacterized protein OS=Prunus persica GN=PRUPE_7G254700 PE=3 SV=1	AT5G25220.1	1.02e-161	homeobox protein knotted-1-like 3
Ruulm.1G015300.2	Ru01	835749	837365	+	Ra_g170.t1	7.62e-136	XP_024183366.1	1.51e-129	homeobox protein knotted-1-like 3 isoform X1 [Rosa chinensis]	XP_024183366.1	6.79e-130	homeobox protein knotted-1-like 3 isoform X1 [Rosa chinensis]	P48000.1	5.47e-107	RecName: Full=Homeobox protein knotted-1-like 3; AltName: Full=Protein KNAT3 [Arabidopsis thaliana]	D9ZJ17	7.56e-114	HD domain class transcription factor OS=Malus domestica GN=HD23 PE=2 SV=1	AT5G25220.1	6.23e-108	homeobox protein knotted-1-like 3
Ruulm.1G015300.3	Ru01	836300	837466	+	Ra_g170.t1	1.05e-112	XP_024183366.1	1.92e-106	homeobox protein knotted-1-like 3 isoform X1 [Rosa chinensis]	XP_024183366.1	8.62e-107	homeobox protein knotted-1-like 3 isoform X1 [Rosa chinensis]	P48000.1	9.2e-87	RecName: Full=Homeobox protein knotted-1-like 3; AltName: Full=Protein KNAT3 [Arabidopsis thaliana]	D9ZJ17	1.11e-92	HD domain class transcription factor OS=Malus domestica GN=HD23 PE=2 SV=1	AT5G25220.1	1.05e-87	homeobox protein knotted-1-like 3
Ruulm.1G015400.1	Ru01	837696	838220	-	Ra_g171.t1	1.01e-105	PRQ46218.1	9.84e-61	hypothetical protein RchiOBHm_Chr2g0086671 [Rosa chinensis]	XP_011469857.1	4.57e-57	PREDICTED: uncharacterized protein LOC105353052 [Fragaria vesca subsp. vesca]				A0A251NGW5	1.92e-32	Uncharacterized protein OS=Prunus persica GN=PRUPE_7G254800 PE=4 SV=1	AT5G25240.1	1.7e-12	stress induced protein
Ruulm.1G015500.1	Ru01	838622	844947	-	Ra_g172.t1	0	XP_024179794.1	0	uncharacterized protein LOC112185729 [Rosa chinensis]<>uncharacterized protein LOC112185729 [Rosa chinensis]<>putative protein kinase TKL-Pl-6 family [Rosa chinensis]	XP_024179794.1	0	uncharacterized protein LOC112185729 [Rosa chinensis]<>uncharacterized protein LOC112185729 [Rosa chinensis]	Q05609.1	9.48e-48	RecName: Full=Serine/threonine-protein kinase CTR1; AltName: Full=Protein CONSTITUTIVE TRIPLE RESPONSE1 [Arabidopsis thaliana]	M5W565	0	Uncharacterized protein OS=Prunus persica GN=PRUPE_7G254900 PE=4 SV=1	AT3G46920.2	0	kinase superfamily with octicosapeptide/Phox/Bem1p domain-containing protein
Ruulm.1G015600.1	Ru01	850952	853481	+	Ra_g4165.t1	5.64e-113	NP_001280913.1	1.02e-71	nucleosome assembly protein 1-1 [Malus domestica]<>nucleosome assembly protein [Malus domestica]	NP_001280913.1	4.57e-72	nucleosome assembly protein 1-1 [Malus domestica]	Q5VND6.1	2.51e-64	RecName: Full=Nucleosome assembly protein 1;1; Short=OsNAP1;1; AltName: Full=Nucleosome assembly protein 1-like 1; Short=OsNAP1_L1; Flags: Precursor [Oryza sativa Japonica Group]	H2EIF5	1.46e-72	Nucleosome assembly protein OS=Malus domestica GN=NAP PE=2 SV=1	AT4G26110.2	5.27e-62	nucleosome assembly protein1%3B1
Ruulm.1G015700.1	Ru01	855254	856440	-	Ra_g175.t1	2.47e-80	XP_024183816.1	1.56e-68	uncharacterized protein LOC112188829 [Rosa chinensis]<>hypothetical protein RchiOBHm_Chr2g0086701 [Rosa chinensis]	XP_024183816.1	7e-69	uncharacterized protein LOC112188829 [Rosa chinensis]				A0A251NGZ2	7.72e-41	Uncharacterized protein OS=Prunus persica GN=PRUPE_7G255000 PE=4 SV=1	AT5G35090.1	3.19e-23	hypothetical protein
Ruulm.1G015800.1	Ru01	857271	858718	+	Ra_g176.t1	2.13e-144	XP_024185826.1	9.61e-129	probable E3 ubiquitin-protein ligase RHY1A [Rosa chinensis]<>probable E3 ubiquitin-protein ligase RHY1A [Rosa chinensis]<>putative transcription factor C2H2 family [Rosa chinensis]	XP_024185826.1	4.31e-129	probable E3 ubiquitin-protein ligase RHY1A [Rosa chinensis]<>probable E3 ubiquitin-protein ligase RHY1A [Rosa chinensis]	Q852U6.1	7.73e-13	RecName: Full=Probable E3 ubiquitin-protein ligase RHY1A; AltName: Full=RING-H2 finger Y1a; AltName: Full=RING-H2 zinc finger protein RHY1a; AltName: Full=RING-type E3 ubiquitin transferase RHY1A [Arabidopsis thaliana]	M5W3H8	1.08e-99	Uncharacterized protein OS=Prunus persica GN=PRUPE_ppa011840mg PE=4 SV=1	AT2G15580.1	1.7e-43	RING/U-box superfamily protein
Ruulm.1G015800.2	Ru01	857395	858810	+	Ra_g176.t1	2.13e-144	XP_024185826.1	9.61e-129	probable E3 ubiquitin-protein ligase RHY1A [Rosa chinensis]<>probable E3 ubiquitin-protein ligase RHY1A [Rosa chinensis]<>putative transcription factor C2H2 family [Rosa chinensis]	XP_024185826.1	4.31e-129	probable E3 ubiquitin-protein ligase RHY1A [Rosa chinensis]<>probable E3 ubiquitin-protein ligase RHY1A [Rosa chinensis]	Q852U6.1	7.73e-13	RecName: Full=Probable E3 ubiquitin-protein ligase RHY1A; AltName: Full=RING-H2 finger Y1a; AltName: Full=RING-H2 zinc finger protein RHY1a; AltName: Full=RING-type E3 ubiquitin transferase RHY1A [Arabidopsis thaliana]	M5W3H8	1.08e-99	Uncharacterized protein OS=Prunus persica GN=PRUPE_ppa011840mg PE=4 SV=1	AT2G15580.1	1.7e-43	RING/U-box superfamily protein
Ruulm.1G015800.3	Ru01	857437	858744	+	Ra_g176.t1	2.13e-144	XP_024185826.1	9.61e-129	probable E3 ubiquitin-protein ligase RHY1A [Rosa chinensis]<>probable E3 ubiquitin-protein ligase RHY1A [Rosa chinensis]<>putative transcription factor C2H2 family [Rosa chinensis]	XP_024185826.1	4.31e-129	probable E3 ubiquitin-protein ligase RHY1A [Rosa chinensis]<>probable E3 ubiquitin-protein ligase RHY1A [Rosa chinensis]	Q852U6.1	7.73e-13	RecName: Full=Probable E3 ubiquitin-protein ligase RHY1A; AltName: Full=RING-H2 finger Y1a; AltName: Full=RING-H2 zinc finger protein RHY1a; AltName: Full=RING-type E3 ubiquitin transferase RHY1A [Arabidopsis thaliana]	M5W3H8	1.08e-99	Uncharacterized protein OS=Prunus persica GN=PRUPE_ppa011840mg PE=4 SV=1	AT2G15580.1	1.7e-43	RING/U-box superfamily protein
Ruulm.1G015800.4	Ru01	857419	858718	+	Ra_g176.t1	2.8e-139	XP_024185826.1	4.03e-124	probable E3 ubiquitin-protein ligase RHY1A [Rosa chinensis]<>probable E3 ubiquitin-protein ligase RHY1A [Rosa chinensis]<>putative transcription factor C2H2 family [Rosa chinensis]	XP_024185826.1	1.81e-124	probable E3 ubiquitin-protein ligase RHY1A [Rosa chinensis]<>probable E3 ubiquitin-protein ligase RHY1A [Rosa chinensis]	Q852U6.1	3.94e-13	RecName: Full=Probable E3 ubiquitin-protein ligase RHY1A; AltName: Full=RING-H2 finger Y1a; AltName: Full=RING-H2 zinc finger protein RHY1a; AltName: Full=RING-type E3 ubiquitin transferase RHY1A [Arabidopsis thaliana]	M5W3H8	6.14e-100	Uncharacterized protein OS=Prunus persica GN=PRUPE_ppa011840mg PE=4 SV=1	AT2G15580.1	1.38e-45	RING/U-box superfamily protein
Ruulm.1G015900.1	Ru01	860311	862339	+	Ra_g177.t1	0	XP_024181888.1	0	uncharacterized protein LOC112187360 [Rosa chinensis]<>hypothetical protein RchiOBHm_Chr2g0086721 [Rosa chinensis]	XP_024181888.1	0	uncharacterized protein LOC112187360 [Rosa chinensis]				A0A251NGW6	0	Uncharacterized protein OS=Prunus persica GN=PRUPE_7G255100 PE=4 SV=1
Ruulm.1G016000.1	Ru01	862648	867465	-	Ra_g178.t1	0	XP_024181886.1	0	uncharacterized protein LOC112187359 [Rosa chinensis]<>putative transcription factor C2H2 family [Rosa chinensis]	XP_024181886.1	0	uncharacterized protein LOC112187359 [Rosa chinensis]	O54965.2	5.37e-15	RecName: Full=E3 ubiquitin-protein ligase RNF13; AltName: Full=RING finger protein 13; Flags: Precursor [Mus musculus]	M5WE26	0	Uncharacterized protein OS=Prunus persica GN=PRUPE_7G255200 PE=4 SV=1	AT5G45290.1	1.62e-45	RING/U-box superfamily protein
Ruulm.1G016000.2	Ru01	862672	865307	-	Ra_g178.t1	0	XP_024181886.1	0	uncharacterized protein LOC112187359 [Rosa chinensis]<>putative transcription factor C2H2 family [Rosa chinensis]	XP_024181886.1	0	uncharacterized protein LOC112187359 [Rosa chinensis]	O54965.2	1.4e-15	RecName: Full=E3 ubiquitin-protein ligase RNF13; AltName: Full=RING finger protein 13; Flags: Precursor [Mus musculus]	A0A251NGY3	2.58e-169	Uncharacterized protein OS=Prunus persica GN=PRUPE_7G255200 PE=4 SV=1	AT5G45290.1	1.14e-47	RING/U-box superfamily protein
Ruulm.1G016100.1	Ru01	873325	873921	+
Ruulm.1G016200.1	Ru01	875241	877452	+	Ra_g181.t1	0	XP_024181066.1	0	putative glycerol-3-phosphate transporter 5 [Rosa chinensis]<>putative major facilitator superfamily [Rosa chinensis]	XP_024181066.1	0	putative glycerol-3-phosphate transporter 5 [Rosa chinensis]	Q9SL56.2	0	RecName: Full=Putative glycerol-3-phosphate transporter 5; Short=G-3-P transporter 5; AltName: Full=Glycerol-3-phosphate permease 5; Short=AtG3Pp5; Short=G-3-P permease 5 [Arabidopsis thaliana]	M5VPG8	0	Uncharacterized protein OS=Prunus persica GN=PRUPE_7G255700 PE=4 SV=1	AT2G13100.4	0	Major facilitator superfamily protein
Ruulm.1G016300.1	Ru01	877515	880238	-	Ra_g182.t1	0	XP_024181067.1	0	probable protein phosphatase 2C 27 [Rosa chinensis]<>putative protein-serine/threonine phosphatase transcription factor DBP family [Rosa chinensis]	XP_024181067.1	0	probable protein phosphatase 2C 27 [Rosa chinensis]	Q69QZ0.1	0	RecName: Full=Probable protein phosphatase 2C 27; Short=OsPP2C27 [Oryza sativa Japonica Group]	A0A251NGY0	0	Uncharacterized protein OS=Prunus persica GN=PRUPE_7G255800 PE=3 SV=1	AT2G25620.2	9.87e-136	DNA-binding protein phosphatase 1
Ruulm.1G016400.1	Ru01	883110	883726	+	Ra_g161.t1	1.51e-132	XP_024163925.1	1.07e-39	probable E3 ubiquitin-protein ligase RHA1A [Rosa chinensis]	XP_024163925.1	4.78e-40	probable E3 ubiquitin-protein ligase RHA1A [Rosa chinensis]	P0CH30.1	4.23e-09	RecName: Full=E3 ubiquitin-protein ligase RING1; AltName: Full=RING finger protein 1; AltName: Full=RING-type E3 ubiquitin transferase RING1 [Gossypium hirsutum]	M5VYE9	2.7e-11	Uncharacterized protein OS=Prunus persica GN=PRUPE_ppa024248mg PE=4 SV=1	AT3G15740.1	5.96e-11	RING/U-box superfamily protein
Ruulm.1G016500.1	Ru01	888946	896632	-	Ra_g185.t1	0	XP_024182315.1	0	ubiquitin-like domain-containing protein CIP73 [Rosa chinensis]<>putative ubiquitin [Rosa chinensis]	XP_024182315.1	0	ubiquitin-like domain-containing protein CIP73 [Rosa chinensis]	D5LXJ0.1	0	RecName: Full=Ubiquitin-like domain-containing protein CIP73; AltName: Full=CCaMK-interacting protein of approximately 73 kDa [Lotus japonicus]	A0A251NGZ6	0	Uncharacterized protein OS=Prunus persica GN=PRUPE_7G256000 PE=4 SV=1	AT5G25270.1	9.39e-117	Ubiquitin-like superfamily protein
Ruulm.1G016500.2	Ru01	888946	896632	-	Ra_g185.t1	0	XP_024182315.1	0	ubiquitin-like domain-containing protein CIP73 [Rosa chinensis]<>putative ubiquitin [Rosa chinensis]	XP_024182315.1	0	ubiquitin-like domain-containing protein CIP73 [Rosa chinensis]	D5LXJ0.1	0	RecName: Full=Ubiquitin-like domain-containing protein CIP73; AltName: Full=CCaMK-interacting protein of approximately 73 kDa [Lotus japonicus]	A0A251NGZ6	0	Uncharacterized protein OS=Prunus persica GN=PRUPE_7G256000 PE=4 SV=1	AT5G25270.1	2.66e-109	Ubiquitin-like superfamily protein
Ruulm.1G016600.1	Ru01	899051	900903	-	Ra_g187.t1	3.86e-111	XP_004288759.1	5.79e-56	PREDICTED: uncharacterized protein LOC101307251 [Fragaria vesca subsp. vesca]	XP_004288759.1	2.6e-56	PREDICTED: uncharacterized protein LOC101307251 [Fragaria vesca subsp. vesca]				M5VS53	1.63e-24	Uncharacterized protein OS=Prunus persica GN=PRUPE_7G256100 PE=4 SV=1
Ruulm.1G016700.1	Ru01	905586	907806	+	Ra_g189.t1	0	XP_040371318.1	0	uncharacterized protein LOC121051862 [Rosa chinensis]<>putative transcription factor C2H2 family [Rosa chinensis]	XP_040371318.1	0	uncharacterized protein LOC121051862 [Rosa chinensis]	Q7XTV7.2	4.13e-33	RecName: Full=Probable E3 ubiquitin-protein ligase HIP1; AltName: Full=HAL3-interacting protein 1; Short=OsHIP1; AltName: Full=RING-H2 finger HIP1; AltName: Full=RING-type E3 ubiquitin transferase HIP1 [Oryza sativa Japonica Group]	A0A251NH13	1.08e-133	Uncharacterized protein OS=Prunus persica GN=PRUPE_7G256200 PE=4 SV=1	AT4G34040.1	1.19e-32	RING/U-box superfamily protein
Ruulm.1G016800.1	Ru01	911960	913793	+	Ra_g25849.t1	8.24e-40	XP_024184146.1	3.1e-45	cell division control protein 2 homolog [Rosa chinensis]	XP_024184146.1	1.39e-45	cell division control protein 2 homolog [Rosa chinensis]	Q2V419.2	4.58e-43	RecName: Full=Cyclin-dependent kinase B1-2; Short=CDKB1;2 [Arabidopsis thaliana]	A0A068VN88	5.94e-44	Uncharacterized protein OS=Coffea canephora GN=GSCOC_T00008820001 PE=3 SV=1	AT2G38620.2	5.22e-44	cyclin-dependent kinase B1%3B2
Ruulm.1G016900.1	Ru01	915070	916317	+	Ra_g3150.t1	2.15e-120	XP_024185854.1	2.54e-84	putative F-box protein At1g47790 [Rosa chinensis]	XP_024185854.1	1.14e-84	putative F-box protein At1g47790 [Rosa chinensis]	Q8GXC7.1	5.91e-18	RecName: Full=F-box/kelch-repeat protein At3g06240 [Arabidopsis thaliana]	M5X560	3.05e-67	Uncharacterized protein OS=Prunus persica GN=PRUPE_2G209200 PE=4 SV=1	AT3G06240.1	6.73e-19	F-box family protein
Ruulm.1G017000.1	Ru01	922224	923435	+	Ra_g3150.t1	8.43e-104	XP_004309801.1	4.24e-81	PREDICTED: F-box/kelch-repeat protein At3g06240-like [Fragaria vesca subsp. vesca]	XP_004309801.1	1.9e-81	PREDICTED: F-box/kelch-repeat protein At3g06240-like [Fragaria vesca subsp. vesca]	Q9LMB0.1	8.14e-09	RecName: Full=Putative F-box protein At1g19160 [Arabidopsis thaliana]	M5X560	9.56e-67	Uncharacterized protein OS=Prunus persica GN=PRUPE_2G209200 PE=4 SV=1	AT5G48550.1	4.9e-17	F-box associated ubiquitination effector family protein
Ruulm.1G017100.1	Ru01	923414	924887	-	Ra_g191.t1	0	XP_024184115.1	7.44e-175	protein CHLORORESPIRATORY REDUCTION 6, chloroplastic [Rosa chinensis]<>putative protein chlororespiratory reduction 6 [Rosa chinensis]	XP_024184115.1	3.34e-175	protein CHLORORESPIRATORY REDUCTION 6, chloroplastic [Rosa chinensis]	O82258.1	1.46e-113	RecName: Full=Protein CHLORORESPIRATORY REDUCTION 6, chloroplastic; Flags: Precursor [Arabidopsis thaliana]	M5VS44	3.21e-158	Uncharacterized protein OS=Prunus persica GN=PRUPE_7G256300 PE=4 SV=1	AT2G47910.1	1.67e-114	chlororespiratory reduction 6
Ruulm.1G017200.1	Ru01	926848	930608	+	Ra_g192.t1	0	XP_024182993.1	0	uncharacterized protein LOC112188168 [Rosa chinensis]<>hypothetical protein RchiOBHm_Chr2g0086861 [Rosa chinensis]	XP_024182993.1	0	uncharacterized protein LOC112188168 [Rosa chinensis]				A0A251NIV2	0	Uncharacterized protein OS=Prunus persica GN=PRUPE_7G256400 PE=4 SV=1	AT2G12400.1	0	plasma membrane fusion protein
Ruulm.1G017300.1	Ru01	931170	932972	+	Ra_g193.t1	0	XP_050377792.1	0	uncharacterized methyltransferase At2g41040, chloroplastic-like [Potentilla anserina]	XP_050377792.1	0	uncharacterized methyltransferase At2g41040, chloroplastic-like [Potentilla anserina]	Q0WPT7.1	5.4e-146	RecName: Full=Uncharacterized methyltransferase At2g41040, chloroplastic; Flags: Precursor [Arabidopsis thaliana]	A0A061GVY3	3.27e-164	S-adenosyl-L-methionine-dependent methyltransferases superfamily protein OS=Theobroma cacao GN=TCM_038234 PE=4 SV=1	AT2G41040.1	6.16e-147	S-adenosyl-L-methionine-dependent methyltransferases superfamily protein
Ruulm.1G017400.1	Ru01	934327	937256	+	Ra_g195.t1	0	XP_050380711.1	0	uncharacterized methyltransferase At2g41040, chloroplastic-like isoform X1 [Potentilla anserina]	XP_050380711.1	0	uncharacterized methyltransferase At2g41040, chloroplastic-like isoform X1 [Potentilla anserina]	Q0WPT7.1	1.47e-161	RecName: Full=Uncharacterized methyltransferase At2g41040, chloroplastic; Flags: Precursor [Arabidopsis thaliana]	M5VQH1	0	Uncharacterized protein OS=Prunus persica GN=PRUPE_ppa007882mg PE=4 SV=1	AT2G41040.1	1.67e-162	S-adenosyl-L-methionine-dependent methyltransferases superfamily protein
Ruulm.1G017400.2	Ru01	934340	937221	+	Ra_g195.t1	0	XP_050380720.1	0	uncharacterized methyltransferase At2g41040, chloroplastic-like isoform X2 [Potentilla anserina]	XP_050380720.1	0	uncharacterized methyltransferase At2g41040, chloroplastic-like isoform X2 [Potentilla anserina]	Q0WPT7.1	1.94e-162	RecName: Full=Uncharacterized methyltransferase At2g41040, chloroplastic; Flags: Precursor [Arabidopsis thaliana]	W9RKP5	0	Putative methyltransferase OS=Morus notabilis GN=L484_009948 PE=4 SV=1	AT2G41040.1	2.21e-163	S-adenosyl-L-methionine-dependent methyltransferases superfamily protein
Ruulm.1G017500.1	Ru01	940302	941483	+	Ra_g196.t1	0	XP_024185712.1	5.46e-169	protein RGF1 INDUCIBLE TRANSCRIPTION FACTOR 1 isoform X1 [Rosa chinensis]<>putative transcription repressor PLATZ family [Rosa chinensis]	XP_024185712.1	2.45e-169	protein RGF1 INDUCIBLE TRANSCRIPTION FACTOR 1 isoform X1 [Rosa chinensis]	Q1G3Q4.1	1.87e-112	RecName: Full=Protein RGF1 INDUCIBLE TRANSCRIPTION FACTOR 1 [Arabidopsis thaliana]	A0A251NH38	2.33e-140	Uncharacterized protein OS=Prunus persica GN=PRUPE_7G256600 PE=4 SV=1	AT2G12646.2	2.13e-113	PLATZ transcription factor family protein
Ruulm.1G017600.1	Ru01	944159	947416	+	Ra_g197.t1	0	XP_040371579.1	0	uncharacterized protein LOC112185798 isoform X2 [Rosa chinensis]	XP_040371579.1	0	uncharacterized protein LOC112185798 isoform X2 [Rosa chinensis]				A0A251NIV2	0	Uncharacterized protein OS=Prunus persica GN=PRUPE_7G256400 PE=4 SV=1	AT2G12400.1	6.58e-171	plasma membrane fusion protein
Ruulm.1G017700.1	Ru01	948237	948528	+	Ra_g8559.t1	0.000315	PRQ46243.1	4.61e-31	hypothetical protein RchiOBHm_Chr2g0086941 [Rosa chinensis]	XP_021592890.1	3.6e-19	uncharacterized protein LOC110600358 [Manihot esculenta]				M5VS42	3.47e-22	Uncharacterized protein OS=Prunus persica GN=PRUPE_7G256800 PE=4 SV=1	AT5G11090.1	7.34e-05	serine-rich protein-like protein
Ruulm.1G017800.1	Ru01	956481	957108	+	Ra_g198.t1	6.33e-133	XP_050380768.1	4.67e-93	uncharacterized protein LOC126798000 [Potentilla anserina]	XP_050380768.1	2.09e-93	uncharacterized protein LOC126798000 [Potentilla anserina]				M5VR32	4.64e-73	Uncharacterized protein OS=Prunus persica GN=PRUPE_7G256900 PE=4 SV=1	AT5G11090.1	3.99e-42	serine-rich protein-like protein
Ruulm.1G017800.2	Ru01	956387	957433	+	Ra_g198.t1	3.89e-73	XP_024182178.1	3.38e-55	uncharacterized protein LOC112187562 [Rosa chinensis]	XP_024182178.1	1.51e-55	uncharacterized protein LOC112187562 [Rosa chinensis]				M5VR32	1.22e-54	Uncharacterized protein OS=Prunus persica GN=PRUPE_7G256900 PE=4 SV=1	AT5G11090.1	3.47e-40	serine-rich protein-like protein
Ruulm.1G017900.1	Ru01	962225	965054	+	Ra_g199.t1	0	XP_004287243.1	0	PREDICTED: protein NUCLEAR FUSION DEFECTIVE 4-like [Fragaria vesca subsp. vesca]	XP_004287243.1	0	PREDICTED: protein NUCLEAR FUSION DEFECTIVE 4-like [Fragaria vesca subsp. vesca]	F4I9E1.1	1.09e-50	RecName: Full=Protein NUCLEAR FUSION DEFECTIVE 4 [Arabidopsis thaliana]	M5W823	0	Uncharacterized protein OS=Prunus persica GN=PRUPE_7G257000 PE=4 SV=1	AT1G80530.1	0	Major facilitator superfamily protein
Ruulm.1G017900.2	Ru01	962225	965054	+	Ra_g199.t1	0	XP_004287243.1	0	PREDICTED: protein NUCLEAR FUSION DEFECTIVE 4-like [Fragaria vesca subsp. vesca]	XP_004287243.1	0	PREDICTED: protein NUCLEAR FUSION DEFECTIVE 4-like [Fragaria vesca subsp. vesca]	F4I9E1.1	2.67e-32	RecName: Full=Protein NUCLEAR FUSION DEFECTIVE 4 [Arabidopsis thaliana]	M5W823	0	Uncharacterized protein OS=Prunus persica GN=PRUPE_7G257000 PE=4 SV=1	AT1G80530.1	3.54e-166	Major facilitator superfamily protein
Ruulm.1G017900.3	Ru01	963781	964946	+	Ra_g199.t1	0	XP_024181850.1	1.42e-174	protein NUCLEAR FUSION DEFECTIVE 4 [Rosa chinensis]<>putative major facilitator superfamily [Rosa chinensis]	XP_024181850.1	6.38e-175	protein NUCLEAR FUSION DEFECTIVE 4 [Rosa chinensis]	F4I9E1.1	4.31e-23	RecName: Full=Protein NUCLEAR FUSION DEFECTIVE 4 [Arabidopsis thaliana]	M5W823	1.43e-166	Uncharacterized protein OS=Prunus persica GN=PRUPE_7G257000 PE=4 SV=1	AT1G80530.1	6.88e-117	Major facilitator superfamily protein
Ruulm.1G018000.1	Ru01	977833	980086	-	Ra_g201.t1	6.11e-61	KAA3486046.1	2.66e-20	protein OS-9-like protein [Gossypium australe]	XP_050125213.1	4.25e-12	protein OS-9 homolog [Malus sylvestris]	Q67WM9.1	8.5e-07	RecName: Full=Protein OS-9 homolog; Short=OsOS9; Flags: Precursor [Oryza sativa Japonica Group]	A0A162AGI6	5.48e-15	Uncharacterized protein OS=Daucus carota subsp. sativus GN=DCAR_009345 PE=4 SV=1	AT5G35080.1	3.36e-07	ER lectin-like protein
Ruulm.1G018100.1	Ru01	981048	982151	-	Ra_g202.t1	1.96e-77	XP_024183353.1	4.11e-166	uncharacterized protein LOC112188469 [Rosa chinensis]	XP_024183353.1	1.84e-166	uncharacterized protein LOC112188469 [Rosa chinensis]				W9RH70	1.55e-105	Uncharacterized protein OS=Morus notabilis GN=L484_016186 PE=4 SV=1	AT2G12462.1	2.05e-42	sterile alpha motif (SAM) domain protein
Ruulm.1G018200.1	Ru01	983576	985983	+	Ra_g203.t1	0	XP_040369738.1	0	calcium uptake protein, mitochondrial [Rosa chinensis]<>putative EF-hand domain pair, mitochondrial Rho GTPase [Rosa chinensis]	XP_040369738.1	0	calcium uptake protein, mitochondrial [Rosa chinensis]	Q9SZ45.1	5.47e-149	RecName: Full=Calcium uptake protein, mitochondrial; AltName: Full=Mitochondrial calcium uniporter; Flags: Precursor [Arabidopsis thaliana]	A0A251NH46	0	Uncharacterized protein OS=Prunus persica GN=PRUPE_7G257300 PE=4 SV=1	AT4G32060.1	6.23e-150	calcium-binding EF hand family protein
Ruulm.1G018300.1	Ru01	988706	992361	+	Ra_g206.t1	0	XP_004287245.2	0	PREDICTED: NEDD8 ultimate buster 1 isoform X1 [Fragaria vesca subsp. vesca]	XP_004287245.2	0	PREDICTED: NEDD8 ultimate buster 1 isoform X1 [Fragaria vesca subsp. vesca]	P54729.2	6.6e-29	RecName: Full=NEDD8 ultimate buster 1; AltName: Full=Negative regulator of ubiquitin-like proteins 1; AltName: Full=Protein BS4 [Mus musculus]	A0A251NH08	0	Uncharacterized protein OS=Prunus persica GN=PRUPE_7G257500 PE=4 SV=1	AT2G12550.1	0	ubiquitin-associated (UBA)/TS-N domain-containing protein
Ruulm.1G018300.2	Ru01	990596	992261	+	Ra_g206.t1	2.37e-125	XP_011471033.1	4.42e-166	PREDICTED: NEDD8 ultimate buster 1 isoform X2 [Fragaria vesca subsp. vesca]	XP_011471033.1	1.98e-166	PREDICTED: NEDD8 ultimate buster 1 isoform X2 [Fragaria vesca subsp. vesca]				A0A251NH08	4.28e-131	Uncharacterized protein OS=Prunus persica GN=PRUPE_7G257500 PE=4 SV=1	AT2G12550.1	9.77e-84	ubiquitin-associated (UBA)/TS-N domain-containing protein
Ruulm.1G018300.3	Ru01	991051	992361	+	Ra_g206.t1	1.88e-120	XP_011471033.1	5.55e-154	PREDICTED: NEDD8 ultimate buster 1 isoform X2 [Fragaria vesca subsp. vesca]	XP_011471033.1	2.49e-154	PREDICTED: NEDD8 ultimate buster 1 isoform X2 [Fragaria vesca subsp. vesca]				A0A251NH08	2.09e-119	Uncharacterized protein OS=Prunus persica GN=PRUPE_7G257500 PE=4 SV=1	AT2G12550.1	6.96e-74	ubiquitin-associated (UBA)/TS-N domain-containing protein
Ruulm.1G018400.1	Ru01	992828	995778	-	Ra_g207.t1	0	XP_024182575.1	0	protein OS-9 homolog isoform X2 [Rosa chinensis]<>putative mannose-6-phosphate receptor binding domain-containing protein [Rosa chinensis]	XP_024182575.1	0	protein OS-9 homolog isoform X2 [Rosa chinensis]	Q8GWH3.1	7.04e-115	RecName: Full=Protein OS-9 homolog; Short=AtOS9; AltName: Full=Protein EMS-MUTAGENIZED BRI1 SUPPRESSOR 6; Flags: Precursor [Arabidopsis thaliana]	M5VQK5	9.26e-173	Uncharacterized protein OS=Prunus persica GN=PRUPE_7G257600 PE=4 SV=1	AT5G35080.1	8.02e-116	ER lectin-like protein
Ruulm.1G018500.1	Ru01	996927	1000454	+	Ra_g208.t1	0	XP_004287246.1	0	PREDICTED: uncharacterized protein LOC101299611 [Fragaria vesca subsp. vesca]	XP_004287246.1	0	PREDICTED: uncharacterized protein LOC101299611 [Fragaria vesca subsp. vesca]	F4IRM4.1	0	RecName: Full=Protein PHOX1; AltName: Full=Protein MADB1; AltName: Full=Putative myosin adapter B1 [Arabidopsis thaliana]	M5VVN3	0	Uncharacterized protein OS=Prunus persica GN=PRUPE_7G257700 PE=4 SV=1	AT2G25290.4	0	Octicosapeptide/Phox/Bem1p (PB1) domain-containing protein / tetratricopeptide repeat (TPR)-containing protein
Ruulm.1G018600.1	Ru01	1001026	1006366	-	Ra_g209.t1	0	XP_016649135.1	0	PREDICTED: DEAD-box ATP-dependent RNA helicase 28-like [Prunus mume]	XP_016649135.1	0	PREDICTED: DEAD-box ATP-dependent RNA helicase 28-like [Prunus mume]	Q9ZRZ8.1	0	RecName: Full=DEAD-box ATP-dependent RNA helicase 28 [Arabidopsis thaliana]	A0A251Q0S2	0	Uncharacterized protein OS=Prunus persica GN=PRUPE_3G157600 PE=3 SV=1	AT4G16630.1	0	DEA(D/H)-box RNA helicase family protein
Ruulm.1G018600.2	Ru01	1001026	1006366	-	Ra_g209.t1	0	XP_016649135.1	0	PREDICTED: DEAD-box ATP-dependent RNA helicase 28-like [Prunus mume]	XP_016649135.1	0	PREDICTED: DEAD-box ATP-dependent RNA helicase 28-like [Prunus mume]	Q9ZRZ8.1	0	RecName: Full=DEAD-box ATP-dependent RNA helicase 28 [Arabidopsis thaliana]	A0A251Q0S2	0	Uncharacterized protein OS=Prunus persica GN=PRUPE_3G157600 PE=3 SV=1	AT4G16630.1	0	DEA(D/H)-box RNA helicase family protein
Ruulm.1G018600.3	Ru01	1001026	1006366	-	Ra_g209.t1	0	XP_016649135.1	0	PREDICTED: DEAD-box ATP-dependent RNA helicase 28-like [Prunus mume]	XP_016649135.1	0	PREDICTED: DEAD-box ATP-dependent RNA helicase 28-like [Prunus mume]	Q9ZRZ8.1	0	RecName: Full=DEAD-box ATP-dependent RNA helicase 28 [Arabidopsis thaliana]	A0A251Q0S2	0	Uncharacterized protein OS=Prunus persica GN=PRUPE_3G157600 PE=3 SV=1	AT4G16630.1	0	DEA(D/H)-box RNA helicase family protein
Ruulm.1G018600.4	Ru01	1001026	1006366	-	Ra_g209.t1	0	PQQ05337.1	0	DEAD-box ATP-dependent RNA helicase 28-like [Prunus yedoensis var. nudiflora]	XP_016649135.1	0	PREDICTED: DEAD-box ATP-dependent RNA helicase 28-like [Prunus mume]	Q9ZRZ8.1	0	RecName: Full=DEAD-box ATP-dependent RNA helicase 28 [Arabidopsis thaliana]	A0A251Q0S2	0	Uncharacterized protein OS=Prunus persica GN=PRUPE_3G157600 PE=3 SV=1	AT4G16630.1	0	DEA(D/H)-box RNA helicase family protein
Ruulm.1G018700.1	Ru01	1013018	1019903	-	Ra_g210.t1	0	XP_024183307.1	0	dynein regulatory complex subunit 6 [Rosa chinensis]<>dynein regulatory complex subunit 6 [Rosa chinensis]<>putative leucine-rich repeat domain, L domain-containing protein [Rosa chinensis]	XP_024183307.1	0	dynein regulatory complex subunit 6 [Rosa chinensis]<>dynein regulatory complex subunit 6 [Rosa chinensis]	Q8N1E6.1	3.72e-16	RecName: Full=F-box/LRR-repeat protein 14; AltName: Full=F-box and leucine-rich repeat protein 14 [Homo sapiens]	B2LUQ9	0	F-box-containing protein 1 OS=Malus domestica PE=2 SV=1	AT1G15740.1	0	Leucine-rich repeat family protein
Ruulm.1G018700.2	Ru01	1013038	1019216	-	Ra_g210.t1	0	XP_024183307.1	0	dynein regulatory complex subunit 6 [Rosa chinensis]<>dynein regulatory complex subunit 6 [Rosa chinensis]<>putative leucine-rich repeat domain, L domain-containing protein [Rosa chinensis]	XP_024183307.1	0	dynein regulatory complex subunit 6 [Rosa chinensis]<>dynein regulatory complex subunit 6 [Rosa chinensis]	Q8N1E6.1	3.72e-16	RecName: Full=F-box/LRR-repeat protein 14; AltName: Full=F-box and leucine-rich repeat protein 14 [Homo sapiens]	B2LUQ9	0	F-box-containing protein 1 OS=Malus domestica PE=2 SV=1	AT1G15740.1	0	Leucine-rich repeat family protein
Ruulm.1G018800.1	Ru01	1023852	1025393	-	Ra_g164.t1	0	XP_040369575.1	0	uncharacterized protein LOC121051362 [Rosa chinensis]	XP_040369575.1	0	uncharacterized protein LOC121051362 [Rosa chinensis]
Ruulm.1G018900.1	Ru01	1029521	1031025	-	Ra_g211.t1	2.18e-91	XP_024186252.1	4.79e-61	nucleosome assembly protein 1;1 [Rosa chinensis]<>nucleosome assembly protein 1;1 [Rosa chinensis]	XP_024186252.1	2.15e-61	nucleosome assembly protein 1;1 [Rosa chinensis]<>nucleosome assembly protein 1;1 [Rosa chinensis]	B8AW64.1	4.3e-27	RecName: Full=Nucleosome assembly protein 1;2; Short=OsNAP1;2; AltName: Full=Nucleosome assembly protein 1-like 2; Short=OsNAP1_L2; Flags: Precursor [Oryza sativa Indica Group]	A0A1U8Q515	1.1e-27	nucleosome assembly protein 14 isoform X3 OS=Nelumbo nucifera GN=LOC104600689 PE=3 SV=1	AT5G56950.1	3.8e-22	nucleosome assembly protein 1%3B3
Ruulm.1G019000.1	Ru01	1039025	1045369	-	Ra_g212.t1	0	XP_024182585.1	0	protein S-acyltransferase 24 [Rosa chinensis]<>putative protein S-acyltransferase [Rosa chinensis]	XP_024182585.1	0	protein S-acyltransferase 24 [Rosa chinensis]	Q52T38.1	0	RecName: Full=Protein S-acyltransferase 24; AltName: Full=Ankyrin repeat-containing S-palmitoyltransferase; AltName: Full=Palmitoyltransferase TIP1; AltName: Full=Protein TIP GROWTH DEFECTIVE 1; Short=AtTIP1; AltName: Full=Zinc finger DHHC domain-containing protein TIP1 [Arabidopsis thaliana]	M5W837	0	S-acyltransferase OS=Prunus persica GN=PRUPE_7G252300 PE=3 SV=1	AT5G20350.1	0	Ankyrin repeat family protein with DHHC zinc finger domain-containing protein
Ruulm.1G019000.2	Ru01	1039225	1044460	-	Ra_g212.t1	0	XP_024182585.1	0	protein S-acyltransferase 24 [Rosa chinensis]<>putative protein S-acyltransferase [Rosa chinensis]	XP_024182585.1	0	protein S-acyltransferase 24 [Rosa chinensis]	Q52T38.1	0	RecName: Full=Protein S-acyltransferase 24; AltName: Full=Ankyrin repeat-containing S-palmitoyltransferase; AltName: Full=Palmitoyltransferase TIP1; AltName: Full=Protein TIP GROWTH DEFECTIVE 1; Short=AtTIP1; AltName: Full=Zinc finger DHHC domain-containing protein TIP1 [Arabidopsis thaliana]	M5W837	0	S-acyltransferase OS=Prunus persica GN=PRUPE_7G252300 PE=3 SV=1	AT5G20350.1	0	Ankyrin repeat family protein with DHHC zinc finger domain-containing protein
Ruulm.1G019000.3	Ru01	1039245	1041726	-	Ra_g212.t1	0	XP_024182585.1	0	protein S-acyltransferase 24 [Rosa chinensis]<>putative protein S-acyltransferase [Rosa chinensis]	XP_024182585.1	0	protein S-acyltransferase 24 [Rosa chinensis]	Q52T38.1	4.26e-153	RecName: Full=Protein S-acyltransferase 24; AltName: Full=Ankyrin repeat-containing S-palmitoyltransferase; AltName: Full=Palmitoyltransferase TIP1; AltName: Full=Protein TIP GROWTH DEFECTIVE 1; Short=AtTIP1; AltName: Full=Zinc finger DHHC domain-containing protein TIP1 [Arabidopsis thaliana]	M5W837	9.38e-177	S-acyltransferase OS=Prunus persica GN=PRUPE_7G252300 PE=3 SV=1	AT5G20350.1	4.86e-154	Ankyrin repeat family protein with DHHC zinc finger domain-containing protein
Ruulm.1G019100.1	Ru01	1045789	1047845	-	Ra_g213.t1	2.99e-105	XP_024178090.1	6.65e-56	phosphopantothenoylcysteine decarboxylase subunit VHS3 [Rosa chinensis]<>hypothetical protein RchiOBHm_Chr2g0087101 [Rosa chinensis]	XP_024178090.1	2.98e-56	phosphopantothenoylcysteine decarboxylase subunit VHS3 [Rosa chinensis]	P0C6U4.1	0.000252	RecName: Full=Replicase polyprotein 1a; Short=pp1a; AltName: Full=ORF1a polyprotein; Contains: RecName: Full=Non-structural protein 1; Short=nsp1; AltName: Full=p28; Contains: RecName: Full=Non-structural protein 2; Short=nsp2; AltName: Full=p65; Contains: RecName: Full=Papain-like protease nsp3; Short=PL-PRO; AltName: Full=Non-structural protein 3; Short=nsp3; AltName: Full=PL1-PRO/PL2-PRO; AltN…	A0A251NGR3	6.31e-33	Uncharacterized protein OS=Prunus persica GN=PRUPE_7G252200 PE=4 SV=1
Ruulm.1G019200.1	Ru01	1050784	1051654	-	Ra_g215.t1	8.78e-150	XP_011466847.1	6.11e-134	PREDICTED: LOW QUALITY PROTEIN: triphosphate tunel metalloenzyme 3-like [Fragaria vesca subsp. vesca]	XP_011466847.1	2.74e-134	PREDICTED: LOW QUALITY PROTEIN: triphosphate tunel metalloenzyme 3-like [Fragaria vesca subsp. vesca]	Q9SIY3.1	6.71e-66	RecName: Full=Triphosphate tunnel metalloenzyme 3; AltName: Full=Adenosinetriphosphatase; Short=ATPase; AltName: Full=Triphosphatase; Short=PPPase [Arabidopsis thaliana]	M5VR42	4.77e-112	Uncharacterized protein OS=Prunus persica GN=PRUPE_7G252100 PE=4 SV=1	AT2G11890.1	7.64e-67	adenylate cyclase
Ruulm.1G019300.1	Ru01	1051656	1051841	-	Ra_g16643.t1	3.21e-09	KAE9602322.1	7.19e-18	putative anaphase-promoting complex, subunit CDC26 [Lupinus albus]				Q5RAQ7.1	0.00032	RecName: Full=Anaphase-promoting complex subunit CDC26; AltName: Full=Cell division cycle protein 26 homolog [Pongo abelii]	W9RE38	4.12e-14	Uncharacterized protein OS=Morus notabilis GN=L484_023685 PE=4 SV=1
Ruulm.1G019400.1	Ru01	1052990	1053373	+	Ra_g216.t1	5.96e-86	XP_024184189.1	2.59e-54	uncharacterized protein LOC112189149 [Rosa chinensis]<>putative Prolamin-like domain-containing protein [Rosa chinensis]	XP_024184189.1	1.16e-54	uncharacterized protein LOC112189149 [Rosa chinensis]	Q9SRD8.1	0.000313	RecName: Full=Egg cell-secreted protein 1.1; Flags: Precursor [Arabidopsis thaliana]	A0A061GVW1	8.67e-38	UPF0463 transmembrane protein C6orf35, putative OS=Theobroma cacao GN=TCM_038195 PE=4 SV=1	AT5G52975.1	8.5e-39	egg cell-secreted-like protein (DUF1278)
Ruulm.1G019500.1	Ru01	1056574	1059308	+	Ra_g218.t1	0	XP_024181319.1	0	heparanase-like protein 3 [Rosa chinensis]<>putative glycosidase [Rosa chinensis]	XP_024181319.1	0	heparanase-like protein 3 [Rosa chinensis]	Q9FZP1.2	0	RecName: Full=Heparanase-like protein 3; Flags: Precursor [Arabidopsis thaliana]	M5VUR1	0	Uncharacterized protein OS=Prunus persica GN=PRUPE_7G252000 PE=4 SV=1	AT5G34940.2	0	glucuronidase 3
Ruulm.1G019600.1	Ru01	1059868	1066478	-	Ra_g219.t1	0	XP_024181320.1	0	probable anion transporter 6, chloroplastic [Rosa chinensis]<>putative major facilitator superfamily [Rosa chinensis]	XP_024181320.1	0	probable anion transporter 6, chloroplastic [Rosa chinensis]	Q3E9A0.1	0	RecName: Full=Probable anion transporter 6, chloroplastic; AltName: Full=Phosphate transporter PHT4;5; Flags: Precursor [Arabidopsis thaliana]	M5WEZ2	0	Uncharacterized protein OS=Prunus persica GN=PRUPE_ppa023436mg PE=4 SV=1	AT5G20380.2	0	phosphate transporter 4%3B5
Ruulm.1G019700.1	Ru01	1067980	1069335	+	Ra_g220.t1	0	XP_004288768.2	0	PREDICTED: leucoanthocyanidin dioxygenase-like [Fragaria vesca subsp. vesca]	XP_004288768.2	0	PREDICTED: leucoanthocyanidin dioxygenase-like [Fragaria vesca subsp. vesca]	D4N502.1	4.72e-57	RecName: Full=Codeine O-demethylase [Papaver somniferum]	M5VR93	0	Uncharacterized protein OS=Prunus persica GN=PRUPE_7G251800 PE=3 SV=1	AT1G49390.1	6.41e-103	2-oxoglutarate (2OG) and Fe(II)-dependent oxygenase superfamily protein
Ruulm.1G019800.1	Ru01	1070027	1071719	+	Ra_g220.t1	0	XP_004288768.2	0	PREDICTED: leucoanthocyanidin dioxygenase-like [Fragaria vesca subsp. vesca]	XP_004288768.2	0	PREDICTED: leucoanthocyanidin dioxygenase-like [Fragaria vesca subsp. vesca]	D4N502.1	4.46e-63	RecName: Full=Codeine O-demethylase [Papaver somniferum]	M5VR93	0	Uncharacterized protein OS=Prunus persica GN=PRUPE_7G251800 PE=3 SV=1	AT1G49390.1	3.15e-115	2-oxoglutarate (2OG) and Fe(II)-dependent oxygenase superfamily protein
Ruulm.1G019900.1	Ru01	1072149	1073500	+	Ra_g222.t1	0	XP_024181831.1	0	protein SRG1 [Rosa chinensis]<>protein SRG1 [Rosa chinensis]<>putative codeine 3-O-demethylase [Rosa chinensis]	XP_024181831.1	0	protein SRG1 [Rosa chinensis]<>protein SRG1 [Rosa chinensis]	Q39224.1	2.81e-62	RecName: Full=Protein SRG1; Short=AtSRG1; AltName: Full=Protein SENESCENCE-RELATED GENE 1 [Arabidopsis thaliana]	M5X0W8	0	Uncharacterized protein OS=Prunus persica GN=PRUPE_4G248400 PE=3 SV=1	AT5G20400.1	4.72e-136	2-oxoglutarate (2OG) and Fe(II)-dependent oxygenase superfamily protein
Ruulm.1G020000.1	Ru01	1081624	1082977	+	Ra_g223.t1	3.85e-144	XP_024181831.1	3.69e-108	protein SRG1 [Rosa chinensis]<>protein SRG1 [Rosa chinensis]<>putative codeine 3-O-demethylase [Rosa chinensis]	XP_024181831.1	1.65e-108	protein SRG1 [Rosa chinensis]<>protein SRG1 [Rosa chinensis]	A2A1A0.1	1.43e-21	RecName: Full=S-norcoclaurine synthase 1; Short=CjNCS1 [Coptis japonica]	A0A096ZJT4	1.15e-92	EFE OS=Pyrus x bretschneideri GN=EFE PE=2 SV=1	AT5G20400.1	4.82e-58	2-oxoglutarate (2OG) and Fe(II)-dependent oxygenase superfamily protein
Ruulm.1G020100.1	Ru01	1084133	1092023	-	Ra_g225.t2	0	XP_040371030.1	0	pyrophosphate-energized vacuolar membrane proton pump [Rosa chinensis]	XP_040371030.1	0	pyrophosphate-energized vacuolar membrane proton pump [Rosa chinensis]	P21616.4	0	RecName: Full=Pyrophosphate-energized vacuolar membrane proton pump; AltName: Full=Pyrophosphate-energized inorganic pyrophosphatase; Short=H(+)-PPase; AltName: Full=Vacuolar H(+)-pyrophosphatase [Vigna radiata var. radiata]	A0A1R3G8P1	0	Prephenate dehydrogenase OS=Corchorus capsularis GN=CCACVL1_27797 PE=3 SV=1	AT1G15690.1	0	Inorganic H pyrophosphatase family protein
Ruulm.1G020200.1	Ru01	1095118	1097694	+	Ra_g226.t1	4.12e-37	XP_024182460.1	2.35e-151	uncharacterized protein LOC112187771 isoform X1 [Rosa chinensis]<>putative transcription factor interactor and regulator LIM family [Rosa chinensis]	XP_024182460.1	1.06e-151	uncharacterized protein LOC112187771 isoform X1 [Rosa chinensis]				A0A251NGS8	5.05e-116	Uncharacterized protein OS=Prunus persica GN=PRUPE_7G250900 PE=4 SV=1	AT4G39140.5	2.31e-12	RING/U-box superfamily protein
Ruulm.1G020300.1	Ru01	1097748	1101800	-	Ra_g227.t1	0	XP_024182457.1	0	uncharacterized protein LOC112187770 [Rosa chinensis]<>uncharacterized protein LOC112187770 [Rosa chinensis]<>putative transcription factor interactor and regulator CCHC(Zn) family [Rosa chinensis]	XP_024182457.1	0	uncharacterized protein LOC112187770 [Rosa chinensis]<>uncharacterized protein LOC112187770 [Rosa chinensis]	Q9SZL8.1	6.2e-05	RecName: Full=Protein FAR1-RELATED SEQUENCE 5 [Arabidopsis thaliana]	A0A251NJI1	0	Uncharacterized protein OS=Prunus persica GN=PRUPE_7G251000 PE=4 SV=1	AT3G05850.1	5.34e-175	MuDR family transposase
Ruulm.1G020300.2	Ru01	1097748	1101800	-	Ra_g227.t1	0	XP_024182457.1	0	uncharacterized protein LOC112187770 [Rosa chinensis]<>uncharacterized protein LOC112187770 [Rosa chinensis]<>putative transcription factor interactor and regulator CCHC(Zn) family [Rosa chinensis]	XP_024182457.1	0	uncharacterized protein LOC112187770 [Rosa chinensis]<>uncharacterized protein LOC112187770 [Rosa chinensis]	Q9SZL8.1	6.2e-05	RecName: Full=Protein FAR1-RELATED SEQUENCE 5 [Arabidopsis thaliana]	A0A251NJI1	0	Uncharacterized protein OS=Prunus persica GN=PRUPE_7G251000 PE=4 SV=1	AT3G05850.1	5.34e-175	MuDR family transposase
Ruulm.1G020400.1	Ru01	1104097	1107442	+	Ra_g229.t1	0	XP_050364490.1	0	monogalactosyldiacylglycerol synthase 2, chloroplastic-like [Potentilla anserina]	XP_050364490.1	0	monogalactosyldiacylglycerol synthase 2, chloroplastic-like [Potentilla anserina]	O82730.1	0	RecName: Full=Monogalactosyldiacylglycerol synthase 2, chloroplastic; Short=AtMGD2; AltName: Full=MGDG synthase type B; Flags: Precursor [Arabidopsis thaliana]	A0A251NGP3	0	Uncharacterized protein OS=Prunus persica GN=PRUPE_7G251400 PE=4 SV=1	AT5G20410.1	0	monogalactosyldiacylglycerol synthase 2
Ruulm.1G020500.1	Ru01	1108274	1109287	-	Ra_g230.t1	0	PRQ46279.1	3.51e-168	putative histone acetyltransferase [Rosa chinensis]	XP_040366529.1	1.45e-74	increased DNA methylation 1 isoform X1 [Rosa chinensis]	F4IXE7.1	1.29e-29	RecName: Full=Increased DNA methylation 1; AltName: Full=Histone H3 acetyltransferase IDM1; AltName: Full=Protein ROS4; AltName: Full=Repressor of silencing 4 [Arabidopsis thaliana]	W9QL17	2.58e-59	Chromodomain-helicase-DNA-binding protein 4 OS=Morus notabilis GN=L484_001681 PE=4 SV=1	AT5G63900.1	1.93e-38	Acyl-CoA N-acyltransferase with RING/FYVE/PHD-type zinc finger domain-containing protein
Ruulm.1G020600.1	Ru01	1111574	1115477	+	Ra_g231.t1	0	XP_024181922.1	0	ubiquitin C-terminal hydrolase 22 [Rosa chinensis]	XP_024181922.1	0	ubiquitin C-terminal hydrolase 22 [Rosa chinensis]	Q9LEW0.1	3.32e-169	RecName: Full=Ubiquitin C-terminal hydrolase 22; AltName: Full=Deubiquitinating enzyme 22; Short=AtUBP22; AltName: Full=Ubiquitin thioesterase 22; AltName: Full=Ubiquitin-specific-processing protease 22 [Arabidopsis thaliana]	M5VV68	0	Ubiquitinyl hydrolase 1 OS=Prunus persica GN=PRUPE_7G251600 PE=3 SV=1	AT5G10790.1	3.78e-170	ubiquitin-specific protease 22
Ruulm.1G020700.1	Ru01	1115473	1116350	-	Ra_g232.t1	2.58e-154	XP_024184303.1	3.34e-120	uncharacterized protein LOC112189238 [Rosa chinensis]<>putative Late embryogenesis abundant protein, LEA-14 [Rosa chinensis]	XP_024184303.1	1.5e-120	uncharacterized protein LOC112189238 [Rosa chinensis]				M5WF41	7.7e-87	Uncharacterized protein OS=Prunus persica GN=PRUPE_5G108800 PE=4 SV=1	AT4G13270.1	9.14e-08	Late embryogenesis abundant (LEA) hydroxyproline-rich glycoprotein family
Ruulm.1G020800.1	Ru01	1117383	1118639	+	Ra_g28772.t1	8.82e-09	XP_040363511.1	5.66e-112	uncharacterized protein LOC112174504 [Rosa chinensis]<>hypothetical protein RchiOBHm_Chr6g0258741 [Rosa chinensis]	XP_040363511.1	2.54e-112	uncharacterized protein LOC112174504 [Rosa chinensis]
Ruulm.1G020900.1	Ru01	1121122	1122264	+	Ra_g233.t1	5.81e-150	XP_011468767.1	1.83e-117	PREDICTED: uncharacterized protein LOC105349332 [Fragaria vesca subsp. vesca]	XP_011468767.1	8.23e-118	PREDICTED: uncharacterized protein LOC105349332 [Fragaria vesca subsp. vesca]				A0A251MV27	1.33e-43	Uncharacterized protein OS=Prunus persica GN=PRUPE_8G084100 PE=4 SV=1
Ruulm.1G021000.1	Ru01	1129931	1131097	+	Ra_g233.t1	0	XP_011468767.1	5.39e-117	PREDICTED: uncharacterized protein LOC105349332 [Fragaria vesca subsp. vesca]	XP_011468767.1	2.42e-117	PREDICTED: uncharacterized protein LOC105349332 [Fragaria vesca subsp. vesca]				A0A251MV23	8.9e-45	Uncharacterized protein OS=Prunus persica GN=PRUPE_8G084300 PE=4 SV=1
Ruulm.1G021100.1	Ru01	1132316	1133503	+	Ra_g233.t1	2.99e-153	XP_011468767.1	1.02e-124	PREDICTED: uncharacterized protein LOC105349332 [Fragaria vesca subsp. vesca]	XP_011468767.1	4.57e-125	PREDICTED: uncharacterized protein LOC105349332 [Fragaria vesca subsp. vesca]				A0A251MV23	2.57e-43	Uncharacterized protein OS=Prunus persica GN=PRUPE_8G084300 PE=4 SV=1
Ruulm.1G021200.1	Ru01	1137108	1140968	+	Ra_g235.t1	0	XP_024186305.1	0	translocase of chloroplast 90, chloroplastic isoform X1 [Rosa chinensis]<>translocase of chloroplast 90, chloroplastic isoform X1 [Rosa chinensis]<>putative small monomeric GTPase [Rosa chinensis]	XP_024186305.1	0	translocase of chloroplast 90, chloroplastic isoform X1 [Rosa chinensis]<>translocase of chloroplast 90, chloroplastic isoform X1 [Rosa chinensis]	Q6S5G3.1	0	RecName: Full=Translocase of chloroplast 90, chloroplastic; Short=AtToc90; AltName: Full=90 kDa chloroplast outer envelope protein; AltName: Full=Plastid protein import 4 [Arabidopsis thaliana]	M5VPE1	0	Uncharacterized protein OS=Prunus persica GN=PRUPE_7G250500 PE=4 SV=1	AT5G20300.5	0	Avirulence induced gene (AIG1) family protein
Ruulm.1G021300.1	Ru01	1141391	1143101	-	Ra_g236.t1	1.37e-126	PRQ46284.1	0	hypothetical protein RchiOBHm_Chr2g0087391 [Rosa chinensis]	XP_021808937.1	0	uncharacterized protein LOC110752565 [Prunus avium]				A0A251NGN2	0	Uncharacterized protein OS=Prunus persica GN=PRUPE_7G250400 PE=4 SV=1
Ruulm.1G021400.1	Ru01	1145405	1147749	+	Ra_g211.t1	9.94e-137	XP_024189189.1	1.18e-92	nucleosome assembly protein 1;1 [Rosa chinensis]<>putative nucleosome assembly protein (NAP) [Rosa chinensis]	XP_024189189.1	5.29e-93	nucleosome assembly protein 1;1 [Rosa chinensis]	Q5VND6.1	3.06e-35	RecName: Full=Nucleosome assembly protein 1;1; Short=OsNAP1;1; AltName: Full=Nucleosome assembly protein 1-like 1; Short=OsNAP1_L1; Flags: Precursor [Oryza sativa Japonica Group]	A0A1J7I2S8	1.14e-34	Uncharacterized protein OS=Lupinus angustifolius GN=TanjilG_03510 PE=3 SV=1	AT5G56950.1	1.22e-30	nucleosome assembly protein 1%3B3
Ruulm.1G021400.2	Ru01	1145405	1147928	+	Ra_g211.t1	2.49e-137	XP_024189189.1	5.38e-93	nucleosome assembly protein 1;1 [Rosa chinensis]<>putative nucleosome assembly protein (NAP) [Rosa chinensis]	XP_024189189.1	2.41e-93	nucleosome assembly protein 1;1 [Rosa chinensis]	Q5VND6.1	2.74e-35	RecName: Full=Nucleosome assembly protein 1;1; Short=OsNAP1;1; AltName: Full=Nucleosome assembly protein 1-like 1; Short=OsNAP1_L1; Flags: Precursor [Oryza sativa Japonica Group]	A0A1J7I2S8	7.32e-35	Uncharacterized protein OS=Lupinus angustifolius GN=TanjilG_03510 PE=3 SV=1	AT5G56950.1	9.7e-31	nucleosome assembly protein 1%3B3
Ruulm.1G021500.1	Ru01	1149234	1151762	+	Ra_g211.t1	1.56e-153	XP_024189189.1	2.67e-110	nucleosome assembly protein 1;1 [Rosa chinensis]<>putative nucleosome assembly protein (NAP) [Rosa chinensis]	XP_024189189.1	1.2e-110	nucleosome assembly protein 1;1 [Rosa chinensis]	Q5VND6.1	3.45e-40	RecName: Full=Nucleosome assembly protein 1;1; Short=OsNAP1;1; AltName: Full=Nucleosome assembly protein 1-like 1; Short=OsNAP1_L1; Flags: Precursor [Oryza sativa Japonica Group]	I1H1K6	2.84e-39	Uncharacterized protein OS=Brachypodium distachyon GN=LOC100821844 PE=3 SV=1	AT2G19480.2	2.77e-33	nucleosome assembly protein 1%3B2
Ruulm.1G021500.2	Ru01	1149282	1151763	+	Ra_g237.t1	3.7e-166	XP_024189189.1	7.34e-101	nucleosome assembly protein 1;1 [Rosa chinensis]<>putative nucleosome assembly protein (NAP) [Rosa chinensis]	XP_024189189.1	3.29e-101	nucleosome assembly protein 1;1 [Rosa chinensis]	Q5VND6.1	5.04e-40	RecName: Full=Nucleosome assembly protein 1;1; Short=OsNAP1;1; AltName: Full=Nucleosome assembly protein 1-like 1; Short=OsNAP1_L1; Flags: Precursor [Oryza sativa Japonica Group]	I1H1K6	3.19e-39	Uncharacterized protein OS=Brachypodium distachyon GN=LOC100821844 PE=3 SV=1	AT2G19480.2	3.86e-33	nucleosome assembly protein 1%3B2
Ruulm.1G021600.1	Ru01	1152919	1157335	+	Ra_g239.t1	0	XP_024180323.1	0	bifunctional purple acid phosphatase 26 [Rosa chinensis]<>putative peroxidase, Phosphoric monoester hydrolase [Rosa chinensis]	XP_024180323.1	0	bifunctional purple acid phosphatase 26 [Rosa chinensis]	Q949Y3.1	0	RecName: Full=Bifunctional purple acid phosphatase 26; Includes: RecName: Full=Acid phosphatase; Includes: RecName: Full=Peroxidase; Flags: Precursor [Arabidopsis thaliana]	M5VPK4	0	Purple acid phosphatase OS=Prunus persica GN=PRUPE_7G250300 PE=3 SV=1	AT5G34850.1	0	purple acid phosphatase 26
Ruulm.1G021600.2	Ru01	1154360	1157260	+	Ra_g239.t1	1.33e-171	XP_024180323.1	0	bifunctional purple acid phosphatase 26 [Rosa chinensis]<>putative peroxidase, Phosphoric monoester hydrolase [Rosa chinensis]	XP_024180323.1	0	bifunctional purple acid phosphatase 26 [Rosa chinensis]	Q949Y3.1	0	RecName: Full=Bifunctional purple acid phosphatase 26; Includes: RecName: Full=Acid phosphatase; Includes: RecName: Full=Peroxidase; Flags: Precursor [Arabidopsis thaliana]	M5VPK4	0	Purple acid phosphatase OS=Prunus persica GN=PRUPE_7G250300 PE=3 SV=1	AT5G34850.1	0	purple acid phosphatase 26
Ruulm.1G021600.3	Ru01	1154766	1157340	+	Ra_g239.t1	8.38e-158	XP_024180323.1	2.67e-168	bifunctional purple acid phosphatase 26 [Rosa chinensis]<>putative peroxidase, Phosphoric monoester hydrolase [Rosa chinensis]	XP_024180323.1	1.2e-168	bifunctional purple acid phosphatase 26 [Rosa chinensis]	Q949Y3.1	1.03e-151	RecName: Full=Bifunctional purple acid phosphatase 26; Includes: RecName: Full=Acid phosphatase; Includes: RecName: Full=Peroxidase; Flags: Precursor [Arabidopsis thaliana]	M5VPK4	4.47e-160	Purple acid phosphatase OS=Prunus persica GN=PRUPE_7G250300 PE=3 SV=1	AT5G34850.1	1.17e-152	purple acid phosphatase 26
Ruulm.1G021700.1	Ru01	1157030	1162431	-	Ra_g240.t1	0	XP_024180322.1	0	synaptotagmin-5 [Rosa chinensis]<>putative C2 domain, synaptotagmin-like mitochondrial-lipid-binding domain-containing protein [Rosa chinensis]	XP_024180322.1	0	synaptotagmin-5 [Rosa chinensis]	Q8L706.1	0	RecName: Full=Synaptotagmin-5; AltName: Full=NTMC2T2.1; AltName: Full=Synaptotagmin E [Arabidopsis thaliana]	M5W948	0	Uncharacterized protein OS=Prunus persica GN=PRUPE_7G250200 PE=4 SV=1	AT1G05500.1	0	Calcium-dependent lipid-binding (CaLB domain) family protein
Ruulm.1G021800.1	Ru01	1167364	1171578	+	Ra_g242.t1	0	XP_024185111.1	0	putative chloride channel-like protein CLC-g [Rosa chinensis]<>putative chloride channel, voltage gated [Rosa chinensis]	XP_024185111.1	0	putative chloride channel-like protein CLC-g [Rosa chinensis]	P60300.2	0	RecName: Full=Putative chloride channel-like protein CLC-g; AltName: Full=CBS domain-containing protein CBSCLC6 [Arabidopsis thaliana]	M5VVQ8	0	Chloride channel protein OS=Prunus persica GN=PRUPE_7G250100 PE=3 SV=1	AT5G33280.1	0	Voltage-gated chloride channel family protein
Ruulm.1G021900.1	Ru01	1171600	1175232	-	Ra_g243.t1	0	XP_040369402.1	0	calmodulin-binding receptor-like cytoplasmic kinase 3 [Rosa chinensis]<>calmodulin-binding receptor-like cytoplasmic kinase 3 [Rosa chinensis]<>putative protein kinase RLK-Pelle-RLCK-IV family [Rosa chinensis]	XP_040369402.1	0	calmodulin-binding receptor-like cytoplasmic kinase 3 [Rosa chinensis]<>calmodulin-binding receptor-like cytoplasmic kinase 3 [Rosa chinensis]	Q9ASQ5.1	0	RecName: Full=Calmodulin-binding receptor-like cytoplasmic kinase 3; Flags: Precursor [Arabidopsis thaliana]	M5VV83	0	Uncharacterized protein OS=Prunus persica GN=PRUPE_7G250000 PE=4 SV=1	AT2G11520.1	0	calmodulin-binding receptor-like cytoplasmic kinase 3
Ruulm.1G021900.2	Ru01	1171631	1175249	-	Ra_g243.t1	0	XP_040369402.1	0	calmodulin-binding receptor-like cytoplasmic kinase 3 [Rosa chinensis]<>calmodulin-binding receptor-like cytoplasmic kinase 3 [Rosa chinensis]<>putative protein kinase RLK-Pelle-RLCK-IV family [Rosa chinensis]	XP_040369402.1	0	calmodulin-binding receptor-like cytoplasmic kinase 3 [Rosa chinensis]<>calmodulin-binding receptor-like cytoplasmic kinase 3 [Rosa chinensis]	Q9ASQ5.1	0	RecName: Full=Calmodulin-binding receptor-like cytoplasmic kinase 3; Flags: Precursor [Arabidopsis thaliana]	M5VV83	0	Uncharacterized protein OS=Prunus persica GN=PRUPE_7G250000 PE=4 SV=1	AT2G11520.1	0	calmodulin-binding receptor-like cytoplasmic kinase 3
Ruulm.1G022000.1	Ru01	1181057	1188051	+	Ra_g8582.t1	0	XP_024179865.1	0	probable sucrose-phosphate synthase 1 [Rosa chinensis]<>putative sucrose-phosphate synthase [Rosa chinensis]	XP_024179865.1	0	probable sucrose-phosphate synthase 1 [Rosa chinensis]	O22060.1	0	RecName: Full=Probable sucrose-phosphate synthase 1; AltName: Full=UDP-glucose-fructose-phosphate glucosyltransferase 1 [Citrus unshiu]	I1W1U0	0	Sucrose phosphate synthase 1f OS=Prunus persica GN=SPS1F PE=3 SV=1	AT5G20280.1	0	sucrose phosphate synthase 1F
Ruulm.1G022100.1	Ru01	1189629	1191969	+	Ra_g247.t1	0	XP_004287273.1	0	PREDICTED: heptahelical transmembrane protein 1 isoform X1 [Fragaria vesca subsp. vesca]	XP_004287273.1	0	PREDICTED: heptahelical transmembrane protein 1 isoform X1 [Fragaria vesca subsp. vesca]	Q93ZH9.1	9.7e-144	RecName: Full=Heptahelical transmembrane protein 1; AltName: Full=PAQR family protein HHP1 [Arabidopsis thaliana]	A0A251NGI8	0	Uncharacterized protein OS=Prunus persica GN=PRUPE_7G249700 PE=4 SV=1	AT5G20270.1	1.1e-144	heptahelical transmembrane protein1
Ruulm.1G022100.2	Ru01	1190059	1192095	+	Ra_g247.t1	0	XP_024179457.1	0	heptahelical transmembrane protein 1 isoform X1 [Rosa chinensis]	XP_024179457.1	0	heptahelical transmembrane protein 1 isoform X1 [Rosa chinensis]	Q93ZH9.1	4.32e-138	RecName: Full=Heptahelical transmembrane protein 1; AltName: Full=PAQR family protein HHP1 [Arabidopsis thaliana]	A0A251NGI8	0	Uncharacterized protein OS=Prunus persica GN=PRUPE_7G249700 PE=4 SV=1	AT5G20270.1	4.92e-139	heptahelical transmembrane protein1
Ruulm.1G022200.1	Ru01	1195069	1199795	+	Ra_g24992.t1	0	XP_024186309.2	0	probable glycosyltransferase At3g42180 [Rosa chinensis]	XP_024186309.2	0	probable glycosyltransferase At3g42180 [Rosa chinensis]	Q3E9A4.3	0	RecName: Full=Probable glycosyltransferase At5g20260 [Arabidopsis thaliana]	A0A251NGL3	0	Uncharacterized protein OS=Prunus persica GN=PRUPE_7G249500 PE=4 SV=1	AT5G20260.2	0	Exostosin family protein
Ruulm.1G022300.1	Ru01	1201392	1203318	+	Ra_g24992.t1	0	XP_024186309.2	0	probable glycosyltransferase At3g42180 [Rosa chinensis]	XP_024186309.2	0	probable glycosyltransferase At3g42180 [Rosa chinensis]	Q3EAR7.2	0	RecName: Full=Probable glycosyltransferase At3g42180 [Arabidopsis thaliana]	A0A251NGL3	0	Uncharacterized protein OS=Prunus persica GN=PRUPE_7G249500 PE=4 SV=1	AT3G42180.1	0	Exostosin family protein
Ruulm.1G022400.1	Ru01	1206205	1208271	+	Ra_g24992.t1	0	XP_004287275.1	0	PREDICTED: probable glycosyltransferase At5g20260 [Fragaria vesca subsp. vesca]	XP_004287275.1	0	PREDICTED: probable glycosyltransferase At5g20260 [Fragaria vesca subsp. vesca]	Q9LFP3.2	1.79e-173	RecName: Full=Probable glycosyltransferase At5g11130 [Arabidopsis thaliana]	A0A0A0LTL1	0	Uncharacterized protein OS=Cucumis sativus GN=Csa_1G226410 PE=4 SV=1	AT5G11130.1	2.04e-174	Exostosin family protein
Ruulm.1G022500.1	Ru01	1208796	1215643	+	Ra_g249.t1	0	XP_024185593.1	0	N-alpha-acetyltransferase 35, NatC auxiliary subunit [Rosa chinensis]<>putative NatC N(alpha)-terminal acetyltransferase, Mak10 subunit [Rosa chinensis]	XP_024185593.1	0	N-alpha-acetyltransferase 35, NatC auxiliary subunit [Rosa chinensis]	Q6PHQ8.1	5.72e-65	RecName: Full=N-alpha-acetyltransferase 35, NatC auxiliary subunit; AltName: Full=Embryonic growth-associated protein; AltName: Full=Protein MAK10 homolog [Mus musculus]	A0A251NIG3	0	Uncharacterized protein OS=Prunus persica GN=PRUPE_7G249300 PE=4 SV=1	AT2G11000.1	0	MAK10 homologue
Ruulm.1G022500.2	Ru01	1208796	1215643	+	Ra_g249.t1	0	XP_024185593.1	0	N-alpha-acetyltransferase 35, NatC auxiliary subunit [Rosa chinensis]<>putative NatC N(alpha)-terminal acetyltransferase, Mak10 subunit [Rosa chinensis]	XP_024185593.1	0	N-alpha-acetyltransferase 35, NatC auxiliary subunit [Rosa chinensis]	Q6DKG0.1	1.85e-58	RecName: Full=N-alpha-acetyltransferase 35, NatC auxiliary subunit; AltName: Full=Corneal wound-healing-related protein; AltName: Full=Embryonic growth-associated protein; AltName: Full=Protein MAK10 homolog [Rattus norvegicus]	A0A251NIG3	0	Uncharacterized protein OS=Prunus persica GN=PRUPE_7G249300 PE=4 SV=1	AT2G11000.1	0	MAK10 homologue
Ruulm.1G022500.3	Ru01	1208796	1215643	+	Ra_g249.t1	0	XP_024185593.1	0	N-alpha-acetyltransferase 35, NatC auxiliary subunit [Rosa chinensis]<>putative NatC N(alpha)-terminal acetyltransferase, Mak10 subunit [Rosa chinensis]	XP_024185593.1	0	N-alpha-acetyltransferase 35, NatC auxiliary subunit [Rosa chinensis]	Q6PHQ8.1	1.23e-58	RecName: Full=N-alpha-acetyltransferase 35, NatC auxiliary subunit; AltName: Full=Embryonic growth-associated protein; AltName: Full=Protein MAK10 homolog [Mus musculus]	A0A251NGK1	0	Uncharacterized protein OS=Prunus persica GN=PRUPE_7G249300 PE=4 SV=1	AT2G11000.1	0	MAK10 homologue
Ruulm.1G022600.1	Ru01	1217426	1223036	+	Ra_g250.t1	0	XP_034224059.1	0	putative clathrin assembly protein At5g35200 [Prunus dulcis]<>hypothetical protein L3X38_040355 [Prunus dulcis]<>PREDICTED: putative clathrin assembly [Prunus dulcis]	XP_034224059.1	0	putative clathrin assembly protein At5g35200 [Prunus dulcis]	Q9LHS0.1	0	RecName: Full=Putative clathrin assembly protein At5g35200 [Arabidopsis thaliana]	M5VQ92	0	Uncharacterized protein OS=Prunus persica GN=PRUPE_7G249200 PE=4 SV=1	AT5G35200.2	0	ENTH/ANTH/VHS superfamily protein
Ruulm.1G022600.2	Ru01	1220725	1223020	+	Ra_g250.t1	6.05e-117	XP_034224059.1	4.7e-118	putative clathrin assembly protein At5g35200 [Prunus dulcis]<>hypothetical protein L3X38_040355 [Prunus dulcis]<>PREDICTED: putative clathrin assembly [Prunus dulcis]	XP_034224059.1	2.11e-118	putative clathrin assembly protein At5g35200 [Prunus dulcis]	Q9LHS0.1	3.35e-66	RecName: Full=Putative clathrin assembly protein At5g35200 [Arabidopsis thaliana]	M5VQ92	8.57e-119	Uncharacterized protein OS=Prunus persica GN=PRUPE_7G249200 PE=4 SV=1	AT5G35200.2	3.82e-67	ENTH/ANTH/VHS superfamily protein
Ruulm.1G022700.1	Ru01	1223304	1225883	+	Ra_g251.t1	0	XP_024186243.1	0	uncharacterized protein LOC112190956 [Rosa chinensis]<>putative BSD domain-containing protein [Rosa chinensis]	XP_024186243.1	0	uncharacterized protein LOC112190956 [Rosa chinensis]				M5W5I9	6.6e-169	Uncharacterized protein OS=Prunus persica GN=PRUPE_7G249100 PE=4 SV=1	AT2G10950.3	4.34e-64	BSD domain-containing protein
Ruulm.1G022800.1	Ru01	1225857	1227883	-	Ra_g252.t1	0	XP_024186245.1	4.11e-160	F-box/LRR-repeat protein At3g58900 [Rosa chinensis]<>putative F-box domain, leucine-rich repeat domain, L domain-containing protein [Rosa chinensis]	XP_024186245.1	1.84e-160	F-box/LRR-repeat protein At3g58900 [Rosa chinensis]	Q9LX51.1	6.36e-14	RecName: Full=F-box/LRR-repeat protein At3g59200 [Arabidopsis thaliana]	A0A251NGH0	3.06e-122	Uncharacterized protein OS=Prunus persica GN=PRUPE_7G249000 PE=4 SV=1	AT3G59200.2	4.61e-15	F-box/RNI-like superfamily protein
Ruulm.1G022900.1	Ru01	1235680	1237124	+	Ra_g21830.t1	1.25e-37	KAG5564358.1	1.46e-77	hypothetical protein RHGRI_000527 [Rhododendron griersonianum]	XP_058181948.1	2.28e-75	36.4 kDa proline-rich protein-like [Rhododendron vialii]	Q00451.1	1.34e-22	RecName: Full=36.4 kDa proline-rich protein [Solanum lycopersicum]	M5W390	9.49e-76	Uncharacterized protein OS=Prunus persica GN=PRUPE_ppa010958mg PE=4 SV=1	AT2G10940.2	5.44e-48	Bifunctional inhibitor/lipid-transfer protein/seed storage 2S albumin superfamily protein
Ruulm.1G023000.1	Ru01	1252457	1259106	-	Ra_g27322.t1	1.57e-57	XP_024180305.1	0	CCR4-NOT transcription complex subunit 10 isoform X1 [Rosa chinensis]<>putative 43kDa postsynaptic protein [Rosa chinensis]	XP_024180305.1	0	CCR4-NOT transcription complex subunit 10 isoform X1 [Rosa chinensis]	Q5XIA4.1	5.85e-62	RecName: Full=CCR4-NOT transcription complex subunit 10 [Rattus norvegicus]	M5VWQ9	0	Uncharacterized protein OS=Prunus persica GN=PRUPE_7G248800 PE=4 SV=1	AT5G35430.1	0	Tetratricopeptide repeat (TPR)-like superfamily protein
Ruulm.1G023100.1	Ru01	1259701	1266031	-	Ra_g254.t1	0	XP_024183662.1	0	telomere-associated protein RIF1 isoform X1 [Rosa chinensis]	XP_024183662.1	0	telomere-associated protein RIF1 isoform X1 [Rosa chinensis]				A0A251NIE4	0	Uncharacterized protein OS=Prunus persica GN=PRUPE_7G248700 PE=4 SV=1
Ruulm.1G023200.1	Ru01	1268061	1271032	+	Ra_g255.t1	0	XP_024181138.1	0	probable galactinol--sucrose galactosyltransferase 6 isoform X1 [Rosa chinensis]	XP_024181138.1	0	probable galactinol--sucrose galactosyltransferase 6 isoform X1 [Rosa chinensis]	Q8RX87.2	0	RecName: Full=Probable galactinol--sucrose galactosyltransferase 6; AltName: Full=Protein DARK INDUCIBLE 10; AltName: Full=Raffinose synthase 6 [Arabidopsis thaliana]	M5VXD5	0	Uncharacterized protein OS=Prunus persica GN=PRUPE_7G248600 PE=4 SV=1	AT5G20250.4	0	Raffinose synthase family protein
Ruulm.1G023300.1	Ru01	1271599	1274324	-	Ra_g256.t1	0	XP_024181137.1	0	zinc finger BED domain-containing protein DAYSLEEPER [Rosa chinensis]<>putative transcription factor/ chromatin remodeling BED-type(Zn) family [Rosa chinensis]	XP_024181137.1	0	zinc finger BED domain-containing protein DAYSLEEPER [Rosa chinensis]	Q9M2N5.1	0	RecName: Full=Zinc finger BED domain-containing protein DAYSLEEPER; AltName: Full=Transposase-like protein DAYSLEEPER [Arabidopsis thaliana]	M5VV96	0	Uncharacterized protein OS=Prunus persica GN=PRUPE_7G248500 PE=4 SV=1	AT3G42170.1	0	BED zinc finger and hAT dimerization domain-containing protein DAYSLEEPER
Ruulm.1G023300.2	Ru01	1271286	1272999	-	Ra_g256.t1	0	XP_050366274.1	0	zinc finger BED domain-containing protein DAYSLEEPER [Potentilla anserina]	XP_050366274.1	0	zinc finger BED domain-containing protein DAYSLEEPER [Potentilla anserina]	Q9M2N5.1	0	RecName: Full=Zinc finger BED domain-containing protein DAYSLEEPER; AltName: Full=Transposase-like protein DAYSLEEPER [Arabidopsis thaliana]	M5VV96	0	Uncharacterized protein OS=Prunus persica GN=PRUPE_7G248500 PE=4 SV=1	AT3G42170.2	0	BED zinc finger and hAT dimerization domain-containing protein DAYSLEEPER
Ruulm.1G023400.1	Ru01	1277042	1280840	-	Ra_g258.t1	0	XP_024179735.1	0	zinc finger BED domain-containing protein DAYSLEEPER [Rosa chinensis]<>putative transcription factor/ chromatin remodeling BED-type(Zn) family [Rosa chinensis]	XP_024179735.1	0	zinc finger BED domain-containing protein DAYSLEEPER [Rosa chinensis]	Q9M2N5.1	0	RecName: Full=Zinc finger BED domain-containing protein DAYSLEEPER; AltName: Full=Transposase-like protein DAYSLEEPER [Arabidopsis thaliana]	M5VV96	0	Uncharacterized protein OS=Prunus persica GN=PRUPE_7G248500 PE=4 SV=1	AT3G42170.1	0	BED zinc finger and hAT dimerization domain-containing protein DAYSLEEPER
Ruulm.1G023500.1	Ru01	1282433	1285813	+	Ra_g259.t1	0	XP_024180147.1	0	UDP-N-acetylglucosamine transporter UGNT1 isoform X1 [Rosa chinensis]<>putative sugar phosphate transporter domain-containing protein [Rosa chinensis]	XP_024180147.1	0	UDP-N-acetylglucosamine transporter UGNT1 isoform X1 [Rosa chinensis]	A8MRY9.1	1.07e-163	RecName: Full=UDP-N-acetylglucosamine transporter UGNT1; Short=UDP-GlcNAc transporter 1; AltName: Full=Nucleotide-sugar uncharacterized transporter 3 [Arabidopsis thaliana]	M5W2R8	0	Uncharacterized protein OS=Prunus persica GN=PRUPE_7G247800 PE=4 SV=1	AT4G32272.1	1.22e-164	Nucleotide/sugar transporter family protein
Ruulm.1G023600.1	Ru01	1289546	1292447	+	Ra_g11511.t1	0	XP_040364040.1	0	protein FAR1-RELATED SEQUENCE 5-like [Rosa chinensis]	XP_040364040.1	0	protein FAR1-RELATED SEQUENCE 5-like [Rosa chinensis]	Q9SZL8.1	4.09e-83	RecName: Full=Protein FAR1-RELATED SEQUENCE 5 [Arabidopsis thaliana]	M5WPE0	4.07e-172	Uncharacterized protein OS=Prunus persica GN=PRUPE_ppa025462mg PE=4 SV=1	AT4G38180.1	4.66e-84	FAR1-related sequence 5
Ruulm.1G023700.1	Ru01	1301881	1302868	+	Ra_g14310.t1	4.46e-42	XP_050381237.1	2.44e-98	uncharacterized protein LOC126798342 [Potentilla anserina]	XP_050381237.1	1.1e-98	uncharacterized protein LOC126798342 [Potentilla anserina]				A0A067DWM1	1.74e-41	Uncharacterized protein OS=Citrus sinensis GN=CISIN_1g012730mg PE=4 SV=1	AT1G31150.2	3.54e-11	K-box region protein (DUF1985)
Ruulm.1G023800.1	Ru01	1304356	1306448	+	Ra_g27806.t1	4.15e-117	XP_050384010.1	1.05e-119	uncharacterized protein LOC126800657 [Potentilla anserina]	XP_050384010.1	4.69e-120	uncharacterized protein LOC126800657 [Potentilla anserina]	Q94F30.1	9.38e-05	RecName: Full=Ubiquitin-like-specific protease ESD4; AltName: Full=Protein EARLY IN SHORT DAYS 4; Short=AtESD4 [Arabidopsis thaliana]	Q5GIS9	1.9e-19	Ulp1 peptidase-like OS=Cucumis melo PE=4 SV=1	AT5G45570.2	2.5e-14	Ulp1 protease family protein
Ruulm.1G023900.1	Ru01	1306522	1311466	-	Ra_g5882.t1	9.9e-123	XP_040375279.1	2.72e-99	uncharacterized protein LOC121053032 [Rosa chinensis]	XP_040375279.1	1.22e-99	uncharacterized protein LOC121053032 [Rosa chinensis]				A0A251PRE4	1.13e-43	Uncharacterized protein OS=Prunus persica GN=PRUPE_4G261000 PE=4 SV=1
Ruulm.1G023900.2	Ru01	1306522	1311473	-	Ra_g5882.t1	4.71e-123	XP_040375279.1	8.34e-100	uncharacterized protein LOC121053032 [Rosa chinensis]	XP_040375279.1	3.74e-100	uncharacterized protein LOC121053032 [Rosa chinensis]				A0A251PRE4	1.08e-43	Uncharacterized protein OS=Prunus persica GN=PRUPE_4G261000 PE=4 SV=1
Ruulm.1G023900.3	Ru01	1306539	1308222	-	Ra_g5882.t1	2.76e-125	XP_040375567.1	1.28e-68	uncharacterized protein LOC121053130 isoform X1 [Rosa chinensis]	XP_040375567.1	5.74e-69	uncharacterized protein LOC121053130 isoform X1 [Rosa chinensis]				A0A251PRE4	2.9e-36	Uncharacterized protein OS=Prunus persica GN=PRUPE_4G261000 PE=4 SV=1
Ruulm.1G023900.4	Ru01	1306531	1307856	-	Ra_g5882.t1	5.1e-127	XP_040375567.1	3.17e-36	uncharacterized protein LOC121053130 isoform X1 [Rosa chinensis]	XP_040375567.1	1.42e-36	uncharacterized protein LOC121053130 isoform X1 [Rosa chinensis]				A0A251PRE4	1.16e-14	Uncharacterized protein OS=Prunus persica GN=PRUPE_4G261000 PE=4 SV=1
Ruulm.1G024000.1	Ru01	1315146	1315950	+	Ra_g260.t1	3.95e-119	XP_024180153.1	6.26e-85	U11/U12 small nuclear ribonucleoprotein 25 kDa protein-like [Rosa chinensis]<>U11/U12 small nuclear ribonucleoprotein 25 kDa protein-like [Rosa chinensis]	XP_024180153.1	2.81e-85	U11/U12 small nuclear ribonucleoprotein 25 kDa protein-like [Rosa chinensis]<>U11/U12 small nuclear ribonucleoprotein 25 kDa protein-like [Rosa chinensis]	Q84WS8.1	5.05e-13	RecName: Full=U11/U12 small nuclear ribonucleoprotein 25 kDa protein; Short=U11/U12 snRNP 25 kDa protein; Short=U11/U12-25K [Arabidopsis thaliana]	A0A251NJA7	4.49e-55	Uncharacterized protein OS=Prunus persica GN=PRUPE_7G247900 PE=4 SV=1	AT4G32270.1	1.29e-29	Ubiquitin-like superfamily protein
Ruulm.1G024100.1	Ru01	1316831	1320323	-	Ra_g261.t1	0	XP_024185147.1	0	probable serine/threonine-protein kinase PIX7 [Rosa chinensis]<>putative protein kinase RLK-Pelle-RLCK-VIIa-2 family [Rosa chinensis]	XP_024185147.1	0	probable serine/threonine-protein kinase PIX7 [Rosa chinensis]	Q9SRH7.1	1.61e-176	RecName: Full=Serine/threonine-protein kinase PBL35; AltName: Full=PBS1-like protein 35; AltName: Full=Receptor-like cytoplasmic kinase PBL35 [Arabidopsis thaliana]	M5VPV1	0	Uncharacterized protein OS=Prunus persica GN=PRUPE_7G248000 PE=3 SV=1	AT3G01300.1	1.84e-177	Protein kinase superfamily protein
Ruulm.1G024100.2	Ru01	1316869	1318663	-	Ra_g261.t1	0	XP_024185147.1	1.64e-177	probable serine/threonine-protein kinase PIX7 [Rosa chinensis]<>putative protein kinase RLK-Pelle-RLCK-VIIa-2 family [Rosa chinensis]	XP_024185147.1	7.34e-178	probable serine/threonine-protein kinase PIX7 [Rosa chinensis]	Q9SRH7.1	1.29e-108	RecName: Full=Serine/threonine-protein kinase PBL35; AltName: Full=PBS1-like protein 35; AltName: Full=Receptor-like cytoplasmic kinase PBL35 [Arabidopsis thaliana]	M5VPV1	1.15e-164	Uncharacterized protein OS=Prunus persica GN=PRUPE_7G248000 PE=3 SV=1	AT3G01300.1	1.47e-109	Protein kinase superfamily protein
Ruulm.1G024200.1	Ru01	1326381	1328358	+	Ra_g262.t1	4.07e-117	XP_024180963.1	7.83e-104	uncharacterized protein LOC112186693 [Rosa chinensis]<>hypothetical protein RchiOBHm_Chr2g0087691 [Rosa chinensis]	XP_024180963.1	3.51e-104	uncharacterized protein LOC112186693 [Rosa chinensis]				M5W301	7e-101	Uncharacterized protein OS=Prunus persica GN=PRUPE_7G248100 PE=4 SV=1	AT5G32440.1	1.45e-64	Ubiquitin system component Cue protein
Ruulm.1G024200.2	Ru01	1327025	1328297	+	Ra_g262.t1	4.07e-117	XP_024180963.1	7.83e-104	uncharacterized protein LOC112186693 [Rosa chinensis]<>hypothetical protein RchiOBHm_Chr2g0087691 [Rosa chinensis]	XP_024180963.1	3.51e-104	uncharacterized protein LOC112186693 [Rosa chinensis]				M5W301	7e-101	Uncharacterized protein OS=Prunus persica GN=PRUPE_7G248100 PE=4 SV=1	AT5G32440.1	1.45e-64	Ubiquitin system component Cue protein
Ruulm.1G024300.1	Ru01	1329844	1330778	-	Ra_g263.t1	4.87e-85	XP_024180964.1	2.15e-69	calmodulin-like protein 3 [Rosa chinensis]<>putative EF-hand domain pair protein [Rosa chinensis]	XP_024180964.1	9.67e-70	calmodulin-like protein 3 [Rosa chinensis]	O22845.2	2.46e-30	RecName: Full=Calmodulin-like protein 5; AltName: Full=Protein MULTICOPY SUPPRESSORS OF SNF4 DEFICIENCY IN YEAST 3 [Arabidopsis thaliana]	A0A251NGG5	1.52e-47	Uncharacterized protein OS=Prunus persica GN=PRUPE_7G248200 PE=4 SV=1	AT2G43290.1	2.8e-31	Calcium-binding EF-hand family protein
Ruulm.1G024300.2	Ru01	1329828	1330517	-	Ra_g263.t1	3.25e-79	XP_024180964.1	1.56e-64	calmodulin-like protein 3 [Rosa chinensis]<>putative EF-hand domain pair protein [Rosa chinensis]	XP_024180964.1	7e-65	calmodulin-like protein 3 [Rosa chinensis]	O22845.2	9.28e-29	RecName: Full=Calmodulin-like protein 5; AltName: Full=Protein MULTICOPY SUPPRESSORS OF SNF4 DEFICIENCY IN YEAST 3 [Arabidopsis thaliana]	A0A251NGG5	6.2e-43	Uncharacterized protein OS=Prunus persica GN=PRUPE_7G248200 PE=4 SV=1	AT2G43290.1	1.06e-29	Calcium-binding EF-hand family protein
Ruulm.1G024300.3	Ru01	1329824	1330444	-	Ra_g263.t1	2.95e-58	XP_024180964.1	9.85e-47	calmodulin-like protein 3 [Rosa chinensis]<>putative EF-hand domain pair protein [Rosa chinensis]	XP_024180964.1	4.42e-47	calmodulin-like protein 3 [Rosa chinensis]	Q9SRR7.1	2.11e-23	RecName: Full=Calmodulin-like protein 3 [Arabidopsis thaliana]	A0A251NGG5	1.66e-32	Uncharacterized protein OS=Prunus persica GN=PRUPE_7G248200 PE=4 SV=1	AT3G07490.1	2.41e-24	ARF-GAP domain 11
Ruulm.1G024400.1	Ru01	1338308	1340902	+	Ra_g265.t1	7.08e-172	XP_050363458.1	3.13e-165	uncharacterized protein LOC126782283 [Potentilla anserina]	XP_050363458.1	1.4e-165	uncharacterized protein LOC126782283 [Potentilla anserina]	Q9CXF4.1	7.66e-61	RecName: Full=TBC1 domain family member 15; AltName: Full=GTPase-activating protein RAB7; Short=GAP for RAB7; Short=Rab7-GAP [Mus musculus]	A0A251NGE3	2.01e-157	Uncharacterized protein OS=Prunus persica GN=PRUPE_7G247700 PE=4 SV=1	AT5G52580.3	7.25e-141	RabGAP/TBC domain-containing protein
Ruulm.1G024400.2	Ru01	1339205	1340892	+	Ra_g265.t1	2.16e-140	XP_050363458.1	2.29e-134	uncharacterized protein LOC126782283 [Potentilla anserina]	XP_050363458.1	1.03e-134	uncharacterized protein LOC126782283 [Potentilla anserina]	Q9CXF4.1	1.27e-41	RecName: Full=TBC1 domain family member 15; AltName: Full=GTPase-activating protein RAB7; Short=GAP for RAB7; Short=Rab7-GAP [Mus musculus]	M5VV72	1.82e-127	Uncharacterized protein OS=Prunus persica GN=PRUPE_7G247700 PE=4 SV=1	AT5G52580.3	1.98e-117	RabGAP/TBC domain-containing protein
Ruulm.1G024400.3	Ru01	1339454	1340902	+	Ra_g265.t1	2.65e-121	XP_050363458.1	1.1e-115	uncharacterized protein LOC126782283 [Potentilla anserina]	XP_050363458.1	4.93e-116	uncharacterized protein LOC126782283 [Potentilla anserina]	Q9CXF4.1	6.57e-30	RecName: Full=TBC1 domain family member 15; AltName: Full=GTPase-activating protein RAB7; Short=GAP for RAB7; Short=Rab7-GAP [Mus musculus]	M5VV72	2.33e-110	Uncharacterized protein OS=Prunus persica GN=PRUPE_7G247700 PE=4 SV=1	AT5G52580.1	2.55e-100	RabGAP/TBC domain-containing protein
Ruulm.1G024500.1	Ru01	1341074	1342425	-	Ra_g266.t1	0	XP_024181819.1	1.02e-166	trichome differentiation protein GL1 [Rosa chinensis]<>putative transcription factor MYB-HB-like family [Rosa chinensis]	XP_024181819.1	4.56e-167	trichome differentiation protein GL1 [Rosa chinensis]	Q9LTF7.1	4.43e-63	RecName: Full=Transcription factor MYB82; AltName: Full=Myb-related protein 82; Short=AtMYB82 [Arabidopsis thaliana]	B9IMW0	5.97e-77	Uncharacterized protein OS=Populus trichocarpa GN=POPTR_0018s12780g PE=4 SV=1	AT5G52600.1	5.05e-64	myb domain protein 82
Ruulm.1G024600.1	Ru01	1350183	1353496	+	Ra_g267.t1	4.96e-155	XP_024185451.1	3.39e-127	auxin-responsive protein IAA29 [Rosa chinensis]<>putative transcription factor interactor and regulator AUX-IAA family [Rosa chinensis]	XP_024185451.1	1.52e-127	auxin-responsive protein IAA29 [Rosa chinensis]	Q93WC4.2	1.24e-23	RecName: Full=Auxin-responsive protein IAA29; AltName: Full=Indoleacetic acid-induced protein 29 [Arabidopsis thaliana]	M5VWY4	5.47e-72	Auxin-responsive protein OS=Prunus persica GN=PRUPE_7G247500 PE=3 SV=1	AT4G32280.1	1.42e-24	indole-3-acetic acid inducible 29
Ruulm.1G024700.1	Ru01	1352039	1354711	+	Ra_g268.t1	0	XP_024185445.1	0	beta-1,4-mannosyl-glycoprotein 4-beta-N-acetylglucosaminyltransferase [Rosa chinensis]<>beta-1,4-mannosyl-glycoprotein 4-beta-N-acetylglucosaminyltransferase [Rosa chinensis]<>beta-1,4-mannosyl-glycoprotein 4-beta-N-acetylglucosaminyltransferase [Rosa chinensis]<>beta-1,4-mannosyl-glycoprotein 4-beta-N-acetylglucosaminyltransferase [Rosa chinensis]<>beta-1,4-mannosyl-glycoprotein 4-beta-N-acetylg…	XP_024185445.1	0	beta-1,4-mannosyl-glycoprotein 4-beta-N-acetylglucosaminyltransferase [Rosa chinensis]<>beta-1,4-mannosyl-glycoprotein 4-beta-N-acetylglucosaminyltransferase [Rosa chinensis]<>beta-1,4-mannosyl-glycoprotein 4-beta-N-acetylglucosaminyltransferase [Rosa chinensis]<>beta-1,4-mannosyl-glycoprotein 4-beta-N-acetylglucosaminyltransferase [Rosa chinensis]<>beta-1,4-mannosyl-glycoprotein 4-beta-N-acetylg…	Q02527.2	1.56e-20	RecName: Full=Beta-1,4-mannosyl-glycoprotein 4-beta-N-acetylglucosaminyltransferase; AltName: Full=N-glycosyl-oligosaccharide-glycoprotein N-acetylglucosaminyltransferase III; Short=GNT-III; Short=GlcNAc-T III; Short=N-acetylglucosaminyltransferase III [Rattus norvegicus]	M5VQN4	0	Uncharacterized protein OS=Prunus persica GN=PRUPE_7G247400 PE=4 SV=1	AT2G13290.2	2.86e-175	beta-1%2C4-N-acetylglucosaminyltransferase family protein
Ruulm.1G024800.1	Ru01	1362958	1370289	+	Ra_g269.t1	0	XP_024181038.1	0	topless-related protein 4 [Rosa chinensis]<>topless-related protein 4 [Rosa chinensis]<>putative transcription factor WD40-like family [Rosa chinensis]	XP_024181038.1	0	topless-related protein 4 [Rosa chinensis]<>topless-related protein 4 [Rosa chinensis]	Q27GK7.2	0	RecName: Full=Topless-related protein 4; AltName: Full=WUS-interacting protein 2 [Arabidopsis thaliana]	A0A251NGH6	0	Uncharacterized protein OS=Prunus persica GN=PRUPE_7G247300 PE=4 SV=1	AT3G15880.4	0	WUS-interacting protein 2
Ruulm.1G024800.2	Ru01	1367375	1370812	+	Ra_g269.t1	0	XP_004287287.1	0	PREDICTED: topless-related protein 4-like isoform X1 [Fragaria vesca subsp. vesca]	XP_004287287.1	0	PREDICTED: topless-related protein 4-like isoform X1 [Fragaria vesca subsp. vesca]	Q27GK7.2	0	RecName: Full=Topless-related protein 4; AltName: Full=WUS-interacting protein 2 [Arabidopsis thaliana]	A0A251NGD3	0	Uncharacterized protein OS=Prunus persica GN=PRUPE_7G247300 PE=4 SV=1	AT3G15880.4	0	WUS-interacting protein 2
Ruulm.1G024900.1	Ru01	1372480	1378087	-	Ra_g270.t1	0	XP_024183747.1	0	BRAP2 RING ZnF UBP domain-containing protein 1 [Rosa chinensis]<>putative transcription factor C2H2 family [Rosa chinensis]	XP_024183747.1	0	BRAP2 RING ZnF UBP domain-containing protein 1 [Rosa chinensis]	E5KGE0.1	5.43e-178	RecName: Full=BRAP2 RING ZnF UBP domain-containing protein 1 [Arabidopsis thaliana]	A0A251NKJ1	0	Uncharacterized protein OS=Prunus persica GN=PRUPE_6G053200 PE=4 SV=1	AT2G42160.1	6.19e-179	zinc finger (ubiquitin-hydrolase) domain-containing protein
Ruulm.1G024900.2	Ru01	1372480	1378087	-	Ra_g270.t1	0	XP_024183747.1	0	BRAP2 RING ZnF UBP domain-containing protein 1 [Rosa chinensis]<>putative transcription factor C2H2 family [Rosa chinensis]	XP_024183747.1	0	BRAP2 RING ZnF UBP domain-containing protein 1 [Rosa chinensis]	E5KGE0.1	4.41e-151	RecName: Full=BRAP2 RING ZnF UBP domain-containing protein 1 [Arabidopsis thaliana]	A0A251NKJ1	0	Uncharacterized protein OS=Prunus persica GN=PRUPE_6G053200 PE=4 SV=1	AT2G42160.2	2.21e-152	zinc finger (ubiquitin-hydrolase) domain-containing protein
Ruulm.1G025000.1	Ru01	1379992	1382065	+	Ra_g271.t1	0	XP_024183746.1	0	probable clathrin assembly protein At4g32285 [Rosa chinensis]<>putative ANTH domain-containing protein [Rosa chinensis]	XP_024183746.1	0	probable clathrin assembly protein At4g32285 [Rosa chinensis]	Q8LF20.2	0	RecName: Full=Putative clathrin assembly protein At2g25430 [Arabidopsis thaliana]	A0A061GPQ4	0	Epsin N-terminal domain-containing protein / clathrin assembly protein-related OS=Theobroma cacao GN=TCM_038121 PE=4 SV=1	AT2G25430.1	0	epsin N-terminal homology (ENTH) domain-containing protein / clathrin assembly protein-like protein
Ruulm.1G025100.1	Ru01	1382419	1383656	-	Ra_g272.t1	0	XP_024184881.1	4.74e-147	heterogeneous nuclear ribonucleoprotein 1 [Rosa chinensis]	XP_024184881.1	2.13e-147	heterogeneous nuclear ribonucleoprotein 1 [Rosa chinensis]	Q8W034.1	1.22e-45	RecName: Full=Heterogeneous nuclear ribonucleoprotein 1; Short=hnRNP1 [Arabidopsis thaliana]	A0A251NWD3	3.2e-66	Uncharacterized protein OS=Prunus persica GN=PRUPE_6G216700 PE=4 SV=1	AT4G26650.2	6.63e-48	RNA-binding (RRM/RBD/RNP motifs) family protein
Ruulm.1G025200.1	Ru01	1383804	1386903	+	Ra_g273.t1	0	XP_011457937.1	0	PREDICTED: actin-related protein 6 [Fragaria vesca subsp. vesca]	XP_011457937.1	0	PREDICTED: actin-related protein 6 [Fragaria vesca subsp. vesca]	Q8LGE3.1	0	RecName: Full=Actin-related protein 6; AltName: Full=Protein EARLY IN SHORT DAYS 1; AltName: Full=Protein SUPPRESSOR OF FRIGIDA 3 [Arabidopsis thaliana]	A0A251NGB9	0	Uncharacterized protein OS=Prunus persica GN=PRUPE_7G246800 PE=3 SV=1	AT3G33520.1	0	actin-related protein 6
Ruulm.1G025300.1	Ru01	1386794	1396305	-	Ra_g274.t1	0	XP_024181272.1	0	WD repeat-containing protein 11 [Rosa chinensis]<>putative transcription factor WD40-like family [Rosa chinensis]	XP_024181272.1	0	WD repeat-containing protein 11 [Rosa chinensis]	Q9BZH6.1	4.42e-53	RecName: Full=WD repeat-containing protein 11; AltName: Full=Bromodomain and WD repeat-containing protein 2; AltName: Full=WD repeat-containing protein 15 [Homo sapiens]	A0A251NGD5	0	Uncharacterized protein OS=Prunus persica GN=PRUPE_7G246700 PE=4 SV=1	AT3G33530.1	0	Transducin family protein / WD-40 repeat family protein
Ruulm.1G025400.1	Ru01	1399820	1401773	+	Ra_g275.t1	0	XP_024185131.1	0	uncharacterized protein LOC112189958 [Rosa chinensis]<>putative coactivator CBP, KIX domain-containing protein [Rosa chinensis]	XP_024185131.1	0	uncharacterized protein LOC112189958 [Rosa chinensis]				A0A251NGB5	0	Uncharacterized protein OS=Prunus persica GN=PRUPE_7G246600 PE=4 SV=1	AT3G24150.2	2.94e-86	hypothetical protein
Ruulm.1G025400.2	Ru01	1399811	1401815	+	Ra_g275.t1	0	XP_024185131.1	0	uncharacterized protein LOC112189958 [Rosa chinensis]<>putative coactivator CBP, KIX domain-containing protein [Rosa chinensis]	XP_024185131.1	0	uncharacterized protein LOC112189958 [Rosa chinensis]				A0A251NGB5	6.77e-156	Uncharacterized protein OS=Prunus persica GN=PRUPE_7G246600 PE=4 SV=1	AT3G24150.2	1.38e-14	hypothetical protein
Ruulm.1G025500.1	Ru01	1403617	1404211	-	Ra_g276.t1	5.24e-117	XP_024185132.1	9.52e-83	cucumber peeling cupredoxin [Rosa chinensis]<>putative Blue (type 1) copper binding protein [Rosa chinensis]	XP_024185132.1	4.27e-83	cucumber peeling cupredoxin [Rosa chinensis]	P29602.3	4.83e-23	RecName: Full=Cucumber peeling cupredoxin; Short=CPC; AltName: Full=Stellacyanin [Cucumis sativus]	W9SB29	3.82e-43	Blue copper protein OS=Morus notabilis GN=L484_016643 PE=4 SV=1	AT5G20230.1	1.56e-22	blue-copper-binding protein
Ruulm.1G025600.1	Ru01	1404746	1405905	+	Ra_g277.t1	1.86e-51	XP_024185356.1	4.65e-70	umecyanin [Rosa chinensis]<>putative cupredoxin [Rosa chinensis]	XP_024185356.1	2.09e-70	umecyanin [Rosa chinensis]	P42849.1	1.35e-22	RecName: Full=Umecyanin; Short=UMC [Armoracia rusticana]	A0A059CNQ5	7.22e-30	Uncharacterized protein OS=Eucalyptus grandis GN=EUGRSUZ_C01304 PE=4 SV=1	AT5G20230.1	2.2e-23	blue-copper-binding protein
Ruulm.1G025700.1	Ru01	1405972	1406990	-	Ra_g278.t1	6.54e-129	XP_004287291.1	6.29e-93	PREDICTED: stellacyanin-like [Fragaria vesca subsp. vesca]	XP_004287291.1	2.82e-93	PREDICTED: stellacyanin-like [Fragaria vesca subsp. vesca]	P00302.1	3.05e-21	RecName: Full=Stellacyanin [Toxicodendron vernicifluum]	A0A251NGB0	1.3e-59	Uncharacterized protein OS=Prunus persica GN=PRUPE_7G246400 PE=4 SV=1	AT5G20230.1	2.65e-18	blue-copper-binding protein
Ruulm.1G025800.1	Ru01	1408755	1410616	-	Ra_g279.t1	0	XP_004287292.1	2.18e-156	PREDICTED: blue copper protein-like [Fragaria vesca subsp. vesca]	XP_004287292.1	9.76e-157	PREDICTED: blue copper protein-like [Fragaria vesca subsp. vesca]	Q07488.2	1.18e-30	RecName: Full=Blue copper protein; AltName: Full=Blue copper-binding protein; Short=AtBCB; AltName: Full=Phytocyanin 1; AltName: Full=Stellacyanin; Flags: Precursor [Arabidopsis thaliana]	V7CCD1	1.11e-100	Uncharacterized protein OS=Phaseolus vulgaris GN=PHAVU_003G165800g PE=4 SV=1	AT5G20230.1	1.34e-31	blue-copper-binding protein
Ruulm.1G025800.2	Ru01	1408753	1410222	-	Ra_g279.t1	2.5e-124	XP_004287292.1	3.47e-103	PREDICTED: blue copper protein-like [Fragaria vesca subsp. vesca]	XP_004287292.1	1.56e-103	PREDICTED: blue copper protein-like [Fragaria vesca subsp. vesca]	Q07488.2	1.2e-31	RecName: Full=Blue copper protein; AltName: Full=Blue copper-binding protein; Short=AtBCB; AltName: Full=Phytocyanin 1; AltName: Full=Stellacyanin; Flags: Precursor [Arabidopsis thaliana]	V7CCE1	6.92e-65	Uncharacterized protein OS=Phaseolus vulgaris GN=PHAVU_003G166800g PE=4 SV=1	AT5G20230.1	1.37e-32	blue-copper-binding protein
Ruulm.1G025900.1	Ru01	1413044	1415144	-	Ra_g280.t1	0	XP_024181923.1	0	blue copper protein [Rosa chinensis]<>putative cupredoxin [Rosa chinensis]	XP_024181923.1	0	blue copper protein [Rosa chinensis]	Q07488.2	2.29e-25	RecName: Full=Blue copper protein; AltName: Full=Blue copper-binding protein; Short=AtBCB; AltName: Full=Phytocyanin 1; AltName: Full=Stellacyanin; Flags: Precursor [Arabidopsis thaliana]	A0A251NGA7	0	Uncharacterized protein OS=Prunus persica GN=PRUPE_7G246200 PE=4 SV=1	AT5G20230.1	2.61e-26	blue-copper-binding protein
Ruulm.1G026000.1	Ru01	1425427	1428705	+	Ra_g10061.t1	8.48e-153	PRQ29636.1	5.81e-86	putative transposase, Ptta/En/Spm, plant [Rosa chinensis]	XP_024199914.1	2.67e-84	uncharacterized abhydrolase domain-containing protein DDB_G0269086 [Rosa chinensis]				A0A1J6HXG5	2e-05	Uncharacterized protein OS=Nicotiana attenuata GN=A4A49_43313 PE=4 SV=1
Ruulm.1G026100.1	Ru01	1430040	1430641	-	Ra_g281.t1	3.33e-96	XP_040369826.1	1.23e-59	early nodulin-like protein 1 [Rosa chinensis]<>putative cupredoxin [Rosa chinensis]	XP_040369826.1	5.52e-60	early nodulin-like protein 1 [Rosa chinensis]	Q9SZ51.1	7.4e-14	RecName: Full=Early nodulin-like protein 15; Short=AtENODL15; AltName: Full=Phytocyanin-like protein ENODL15; Flags: Precursor [Arabidopsis thaliana]	M5VW95	1.14e-35	Uncharacterized protein (Fragment) OS=Prunus persica GN=PRUPE_ppa019594mg PE=4 SV=1	AT4G31840.1	8.43e-15	early nodulin-like protein 15
Ruulm.1G026200.1	Ru01	1431580	1432727	-	Ra_g283.t1	6.38e-56	XP_024185355.1	6.25e-66	umecyanin [Rosa chinensis]	XP_024185355.1	2.8e-66	umecyanin [Rosa chinensis]	Q6NLD7.1	2.45e-21	RecName: Full=Early nodulin-like protein 8; Short=AtENODL8; AltName: Full=Phytocyanin-like protein ENODL8; Flags: Precursor [Arabidopsis thaliana]	M5VW95	2.19e-51	Uncharacterized protein (Fragment) OS=Prunus persica GN=PRUPE_ppa019594mg PE=4 SV=1	AT1G64640.1	2.79e-22	early nodulin-like protein 8
Ruulm.1G026300.1	Ru01	1434681	1435334	-	Ra_g283.t1	9.79e-126	XP_024185638.1	3.49e-95	umecyanin-like [Rosa chinensis]	XP_024185638.1	1.57e-95	umecyanin-like [Rosa chinensis]	O82081.1	1.25e-21	RecName: Full=Uclacyanin 1; Flags: Precursor [Arabidopsis thaliana]	A0A251NGC5	4.02e-47	Uncharacterized protein OS=Prunus persica GN=PRUPE_7G245800 PE=4 SV=1	AT2G32300.1	1.43e-22	uclacyanin 1
Ruulm.1G026400.1	Ru01	1436949	1437559	-	Ra_g284.t1	3.38e-104	XP_024160512.1	1.21e-67	umecyanin [Rosa chinensis]	XP_024160512.1	5.42e-68	umecyanin [Rosa chinensis]	Q9SK27.2	1.19e-18	RecName: Full=Early nodulin-like protein 14; Short=AtENODL14; AltName: Full=Early nodulin like protein 1; AltName: Full=Phytocyanin-like protein ENODL14; Flags: Precursor [Arabidopsis thaliana]	M5VW95	3.91e-37	Uncharacterized protein (Fragment) OS=Prunus persica GN=PRUPE_ppa019594mg PE=4 SV=1	AT2G25060.1	1.36e-19	early nodulin-like protein 14
Ruulm.1G026500.1	Ru01	1441567	1442747	-	Ra_g285.t1	8.94e-146	XP_024181428.1	1.8e-86	cucumber peeling cupredoxin [Rosa chinensis]<>putative Blue (type 1) copper binding protein [Rosa chinensis]	XP_024181428.1	8.08e-87	cucumber peeling cupredoxin [Rosa chinensis]	Q07488.2	6.52e-24	RecName: Full=Blue copper protein; AltName: Full=Blue copper-binding protein; Short=AtBCB; AltName: Full=Phytocyanin 1; AltName: Full=Stellacyanin; Flags: Precursor [Arabidopsis thaliana]	A0A251NGA3	3.35e-48	Uncharacterized protein OS=Prunus persica GN=PRUPE_7G245700 PE=4 SV=1	AT5G20230.1	7.42e-25	blue-copper-binding protein
Ruulm.1G026600.1	Ru01	1443672	1446478	-	Ra_g286.t1	0	XP_024181427.1	0	glucan endo-1,3-beta-glucosidase 11 [Rosa chinensis]<>putative glucan endo-1,3-beta-D-glucosidase [Rosa chinensis]	XP_024181427.1	0	glucan endo-1,3-beta-glucosidase 11 [Rosa chinensis]	Q9ZQG9.2	3.05e-111	RecName: Full=Glucan endo-1,3-beta-glucosidase 14; AltName: Full=(1->3)-beta-glucan endohydrolase 14; Short=(1->3)-beta-glucanase 14; AltName: Full=Beta-1,3-endoglucanase 14; Short=Beta-1,3-glucanase 14; Flags: Precursor [Arabidopsis thaliana]	A0A251NJ58	0	Uncharacterized protein OS=Prunus persica GN=PRUPE_7G245600 PE=3 SV=1	AT2G26600.1	0	Glycosyl hydrolase superfamily protein
Ruulm.1G026700.1	Ru01	1449195	1450931	+	Ra_g287.t1	8.06e-148	XP_024181516.1	4.75e-111	thylakoid lumenal 16.5 kDa protein, chloroplastic [Rosa chinensis]<>hypothetical protein RchiOBHm_Chr2g0088141 [Rosa chinensis]	XP_024181516.1	2.13e-111	thylakoid lumenal 16.5 kDa protein, chloroplastic [Rosa chinensis]	O22773.3	8.82e-74	RecName: Full=Thylakoid lumenal 16.5 kDa protein, chloroplastic; Flags: Precursor [Arabidopsis thaliana]	A0A251NGA1	1.76e-98	Uncharacterized protein OS=Prunus persica GN=PRUPE_7G245400 PE=4 SV=1	AT4G02530.1	1e-74	chloroplast thylakoid lumen protein
Ruulm.1G026800.1	Ru01	1450979	1453548	-	Ra_g288.t1	7.52e-161	XP_024181515.1	2.52e-159	methyl-CpG-binding domain-containing protein 11 [Rosa chinensis]<>putative DNA-binding domain-containing protein [Rosa chinensis]	XP_024181515.1	1.13e-159	methyl-CpG-binding domain-containing protein 11 [Rosa chinensis]	Q9LW00.1	2.15e-46	RecName: Full=Methyl-CpG-binding domain-containing protein 11; Short=AtMBD11; Short=MBD11; AltName: Full=Methyl-CpG-binding protein MBD11 [Arabidopsis thaliana]	M5W9H0	5.45e-125	Uncharacterized protein OS=Prunus persica GN=PRUPE_7G245300 PE=4 SV=1	AT3G15790.3	2.45e-47	methyl-CPG-binding domain 11
Ruulm.1G026800.2	Ru01	1450999	1451849	-	Ra_g288.t1	4e-64	XP_050366343.1	3.84e-56	methyl-CpG-binding domain-containing protein 11-like [Potentilla anserina]	XP_050366343.1	1.72e-56	methyl-CpG-binding domain-containing protein 11-like [Potentilla anserina]				M5W9H0	6.04e-40	Uncharacterized protein OS=Prunus persica GN=PRUPE_7G245300 PE=4 SV=1
Ruulm.1G026900.1	Ru01	1462612	1466065	+	Ra_g289.t1	5.89e-141	XP_004287301.1	4.36e-128	PREDICTED: axial regulator YABBY 5 isoform X1 [Fragaria vesca subsp. vesca]	XP_004287301.1	1.96e-128	PREDICTED: axial regulator YABBY 5 isoform X1 [Fragaria vesca subsp. vesca]	Q8GW46.1	3.73e-86	RecName: Full=Axial regulator YABBY 5 [Arabidopsis thaliana]	M5VR92	2.67e-119	Uncharacterized protein OS=Prunus persica GN=PRUPE_7G245200 PE=4 SV=1	AT2G26580.2	4.25e-87	plant-specific transcription factor YABBY family protein
Ruulm.1G027000.1	Ru01	1468533	1473470	-	Ra_g290.t1	0	XP_024181944.1	0	nuclear pore complex protein NUP1 isoform X1 [Rosa chinensis]<>hypothetical protein RchiOBHm_Chr2g0088181 [Rosa chinensis]	XP_024181944.1	0	nuclear pore complex protein NUP1 isoform X1 [Rosa chinensis]	Q9CAF4.1	3.5e-19	RecName: Full=Nuclear pore complex protein NUP1; AltName: Full=Nuclear pore complex protein NUP136; AltName: Full=Nucleoporin 1; AltName: Full=Nucleoporin 136 [Arabidopsis thaliana]	M5VUD4	0	Uncharacterized protein OS=Prunus persica GN=PRUPE_7G245100 PE=4 SV=1	AT5G20200.1	6.89e-97	nucleoporin-like protein
Ruulm.1G027000.2	Ru01	1468854	1471850	-	Ra_g290.t1	0	XP_024181944.1	0	nuclear pore complex protein NUP1 isoform X1 [Rosa chinensis]<>hypothetical protein RchiOBHm_Chr2g0088181 [Rosa chinensis]	XP_024181944.1	0	nuclear pore complex protein NUP1 isoform X1 [Rosa chinensis]				A0A251NG83	0	Uncharacterized protein OS=Prunus persica GN=PRUPE_7G245100 PE=4 SV=1	AT5G20200.1	3.49e-63	nucleoporin-like protein
Ruulm.1G027100.1	Ru01	1475652	1477183	+	Ra_g291.t1	0	XP_004288800.1	0	PREDICTED: equilibrative nucleotide transporter 8 [Fragaria vesca subsp. vesca]	XP_004288800.1	0	PREDICTED: equilibrative nucleotide transporter 8 [Fragaria vesca subsp. vesca]	Q84XI3.1	0	RecName: Full=Equilibrative nucleotide transporter 8; Short=AtENT8; AltName: Full=Nucleoside transporter ENT8 [Arabidopsis thaliana]	M5VVI1	0	Uncharacterized protein OS=Prunus persica GN=PRUPE_7G245000 PE=4 SV=1	AT1G02630.1	0	Nucleoside transporter family protein
Ruulm.1G027200.1	Ru01	1478418	1480351	-	Ra_g5354.t1	0	XP_024185175.1	0	phosphatidylinositol/phosphatidylcholine transfer protein SFH12 [Rosa chinensis]<>putative CRAL-TRIO lipid binding domain, CRAL/TRIO domain-containing protein [Rosa chinensis]	XP_024185175.1	0	phosphatidylinositol/phosphatidylcholine transfer protein SFH12 [Rosa chinensis]	Q94A34.1	0	RecName: Full=Phosphatidylinositol/phosphatidylcholine transfer protein SFH12; AltName: Full=Protein SEC FOURTEEN HOMOLOGS 12; Short=AtSFH12 [Arabidopsis thaliana]	M5W4X4	0	Uncharacterized protein (Fragment) OS=Prunus persica GN=PRUPE_ppa023962mg PE=4 SV=1	AT4G36490.1	0	SEC14-like 12
Ruulm.1G027300.1	Ru01	1480722	1482471	-	Ra_g292.t1	0	XP_024185176.1	8.3e-104	uncharacterized protein LOC112189997 [Rosa chinensis]<>putative tetratricopeptide-like helical domain-containing protein [Rosa chinensis]	XP_024185176.1	3.72e-104	uncharacterized protein LOC112189997 [Rosa chinensis]				A0A1U8N1B9	6.11e-82	uncharacterized protein LOC107942469 OS=Gossypium hirsutum GN=LOC107942469 PE=4 SV=1	AT5G20190.1	2.93e-51	Tetratricopeptide repeat (TPR)-like superfamily protein
Ruulm.1G027400.1	Ru01	1490080	1494429	+	Ra_g293.t1	0	XP_024184311.1	0	CBL-interacting serine/threonine-protein kinase 24 isoform X1 [Rosa chinensis]<>putative protein kinase CAMK-CAMKL-CHK1 family [Rosa chinensis]	XP_024184311.1	0	CBL-interacting serine/threonine-protein kinase 24 isoform X1 [Rosa chinensis]	Q9LDI3.1	0	RecName: Full=CBL-interacting serine/threonine-protein kinase 24; AltName: Full=Protein SALT OVERLY SENSITIVE 2; AltName: Full=SNF1-related kinase 3.11 [Arabidopsis thaliana]	M5W1Z0	0	Non-specific serine/threonine protein kinase OS=Prunus persica GN=PRUPE_7G244500 PE=3 SV=1	AT5G35410.1	0	Protein kinase superfamily protein
Ruulm.1G027400.2	Ru01	1489590	1494677	+	Ra_g293.t1	0	XP_024184311.1	4.99e-162	CBL-interacting serine/threonine-protein kinase 24 isoform X1 [Rosa chinensis]<>putative protein kinase CAMK-CAMKL-CHK1 family [Rosa chinensis]	XP_024184311.1	2.24e-162	CBL-interacting serine/threonine-protein kinase 24 isoform X1 [Rosa chinensis]	Q69Q47.1	8.62e-127	RecName: Full=CBL-interacting protein kinase 24; AltName: Full=OsCIPK24 [Oryza sativa Japonica Group]	M5W1Z0	1.42e-155	Non-specific serine/threonine protein kinase OS=Prunus persica GN=PRUPE_7G244500 PE=3 SV=1	AT5G35410.1	7.24e-126	Protein kinase superfamily protein
Ruulm.1G027500.1	Ru01	1495032	1495915	-	Ra_g294.t1	1.18e-87	XP_024184314.1	8.56e-55	EPIDERMAL PATTERNING FACTOR-like protein 8 [Rosa chinensis]<>hypothetical protein RchiOBHm_Chr2g0088241 [Rosa chinensis]	XP_024184314.1	3.84e-55	EPIDERMAL PATTERNING FACTOR-like protein 8 [Rosa chinensis]	Q1G3V9.1	7.21e-10	RecName: Full=EPIDERMAL PATTERNING FACTOR-like protein 8; Short=EPF-like protein 8; Contains: RecName: Full=MEPFL8; Flags: Precursor [Arabidopsis thaliana]	A0A251N6B3	1.86e-32	Uncharacterized protein OS=Prunus persica GN=PRUPE_7G036700 PE=4 SV=1	AT1G80133.1	8.21e-11	EPIDERMAL PATTERNING FACTOR-like protein
Ruulm.1G027600.1	Ru01	1497173	1500894	-	Ra_g295.t1	0	XP_024180969.1	0	EIN3-binding F-box protein 1 [Rosa chinensis]<>putative F-box domain, leucine-rich repeat domain, L domain-containing protein [Rosa chinensis]	XP_024180969.1	0	EIN3-binding F-box protein 1 [Rosa chinensis]	Q9SKK0.1	0	RecName: Full=EIN3-binding F-box protein 1; AltName: Full=F-box/LRR-repeat protein 6 [Arabidopsis thaliana]	A0A251NI57	0	Uncharacterized protein OS=Prunus persica GN=PRUPE_7G244300 PE=4 SV=1	AT2G25490.1	0	EIN3-binding F box protein 1
Ruulm.1G027700.1	Ru01	1523597	1526100	-	Ra_g296.t1	5.09e-129	XP_050373734.1	8.61e-108	uncharacterized protein LOC126791337 [Potentilla anserina]	XP_050373734.1	3.86e-108	uncharacterized protein LOC126791337 [Potentilla anserina]				M5WAM6	5.53e-94	Uncharacterized protein OS=Prunus persica GN=PRUPE_7G244100 PE=4 SV=1	AT5G25360.3	7.07e-63	hypothetical protein
Ruulm.1G027800.1	Ru01	1526338	1528312	-	Ra_g297.t1	1.29e-74	XP_024184399.1	3.55e-61	uncharacterized protein LOC112189327 [Rosa chinensis]<>uncharacterized protein LOC112189327 [Rosa chinensis]<>putative ribosomal protein L36 [Rosa chinensis]	XP_024184399.1	1.59e-61	uncharacterized protein LOC112189327 [Rosa chinensis]<>uncharacterized protein LOC112189327 [Rosa chinensis]	A5VLI2.1	2.63e-15	RecName: Full=Large ribosomal subunit protein bL36; AltName: Full=50S ribosomal protein L36 [Limosilactobacillus reuteri subsp. reuteri]<>RecName: Full=Large ribosomal subunit protein bL36; AltName: Full=50S ribosomal protein L36 [Limosilactobacillus reuteri subsp. reuteri JCM 1112]	A0A251N9T9	4.82e-48	Ribosomal protein OS=Prunus persica GN=PRUPE_7G066500 PE=3 SV=1	AT5G20180.4	1.35e-38	Ribosomal protein L36
Ruulm.1G027900.1	Ru01	1533840	1535123	-	Ra_g298.t1	9.43e-98	XP_024182328.1	5.32e-76	uncharacterized protein LOC112187670 [Rosa chinensis]<>hypothetical protein RchiOBHm_Chr2g0088291 [Rosa chinensis]	XP_024182328.1	2.39e-76	uncharacterized protein LOC112187670 [Rosa chinensis]				A0A061GVC9	5.8e-51	Uncharacterized protein isoform 1 OS=Theobroma cacao GN=TCM_038088 PE=4 SV=1	AT3G15760.1	2.53e-22	cytochrome P450 family protein
Ruulm.1G028000.1	Ru01	1536717	1539902	-	Ra_g299.t1	0	XP_050363440.1	0	phospholipase D alpha 1-like [Potentilla anserina]	XP_050363440.1	0	phospholipase D alpha 1-like [Potentilla anserina]	Q41142.1	0	RecName: Full=Phospholipase D alpha 1; Short=PLD 1; AltName: Full=Choline phosphatase 1; AltName: Full=Phosphatidylcholine-hydrolyzing phospholipase D 1; Flags: Precursor [Ricinus communis]	M5VXM8	0	Phospholipase D OS=Prunus persica GN=PRUPE_7G243800 PE=3 SV=1	AT1G52570.3	0	phospholipase D alpha 2
Ruulm.1G028100.1	Ru01	1540832	1544653	-	Ra_g300.t1	0	XP_024181324.1	0	TBC1 domain family member 13 isoform X1 [Rosa chinensis]<>putative Rab-GTPase-TBC domain-containing protein [Rosa chinensis]	XP_024181324.1	0	TBC1 domain family member 13 isoform X1 [Rosa chinensis]	Q8R3D1.1	2.37e-66	RecName: Full=TBC1 domain family member 13 [Mus musculus]	M5W8V5	0	Uncharacterized protein OS=Prunus persica GN=PRUPE_7G243700 PE=4 SV=1	AT4G13730.1	4.65e-147	Ypt/Rab-GAP domain of gyp1p superfamily protein
Ruulm.1G028200.1	Ru01	1545828	1547281	-	Ra_g301.t1	2.31e-162	KAJ4708263.1	2.39e-88	Ethylene-responsive transcription factor [Melia azedarach]	XP_041006747.1	4.85e-88	ethylene-responsive transcription factor WIN1-like [Juglans microcarpa x Juglans regia]	Q9XI33.1	6.79e-66	RecName: Full=Ethylene-responsive transcription factor WIN1; AltName: Full=Protein SHINE 1; AltName: Full=Protein WAX INDUCER 1 [Arabidopsis thaliana]	M5WA65	6.64e-84	Uncharacterized protein OS=Prunus persica GN=PRUPE_7G243600 PE=4 SV=1	AT1G15360.2	7.74e-67	Integrase-type DNA-binding superfamily protein
Ruulm.1G028200.2	Ru01	1545828	1547281	-	Ra_g301.t1	3.27e-138	KAB1208226.1	7.01e-83	Ethylene-responsive transcription factor WIN1 [Morella rubra]	XP_031252659.1	6.58e-80	ethylene-responsive transcription factor WIN1-like [Pistacia vera]	Q3E958.1	8.54e-64	RecName: Full=Ethylene-responsive transcription factor SHINE 3 [Arabidopsis thaliana]	A0A1Q3BKJ3	6.24e-80	AP2 domain-containing protein OS=Cephalotus follicularis GN=CFOL_v3_11855 PE=4 SV=1	AT5G25390.2	9.73e-65	Integrase-type DNA-binding superfamily protein
Ruulm.1G028300.1	Ru01	1553146	1555683	+	Ra_g302.t1	0	XP_024184416.1	0	SPX domain-containing protein 1 [Rosa chinensis]<>putative SPX domain-containing protein [Rosa chinensis]	XP_024184416.1	0	SPX domain-containing protein 1 [Rosa chinensis]	Q8LBH4.2	6.54e-129	RecName: Full=SPX domain-containing protein 1; AltName: Full=Protein SPX DOMAIN GENE 1; Short=AtSPX1 [Arabidopsis thaliana]	M5VQQ5	1.04e-153	Uncharacterized protein OS=Prunus persica GN=PRUPE_7G243500 PE=4 SV=1	AT5G20150.1	7.45e-130	SPX domain-containing protein 1
Ruulm.1G028400.1	Ru01	1556389	1557866	+	Ra_g303.t1	0	KAI5320589.1	0	hypothetical protein L3X38_040297 [Prunus dulcis]	XP_034224636.1	0	peroxidase 25 [Prunus dulcis]	O80822.2	0	RecName: Full=Peroxidase 25; Short=Atperox P25; Flags: Precursor [Arabidopsis thaliana]	A0A251NG67	0	Peroxidase OS=Prunus persica GN=PRUPE_7G243400 PE=3 SV=1	AT2G41480.1	0	peroxidase superfamily protein
Ruulm.1G028500.1	Ru01	1559521	1562168	+	Ra_g304.t1	0	XP_024185475.1	0	heme oxygenase 1, chloroplastic [Rosa chinensis]<>putative Heme oxygenase (biliverdin-producing) [Rosa chinensis]	XP_024185475.1	0	heme oxygenase 1, chloroplastic [Rosa chinensis]	O48782.2	6.34e-143	RecName: Full=Heme oxygenase 1, chloroplastic; Short=AtHO1; AltName: Full=Protein GENOMES UNCOUPLED 2; AltName: Full=Protein REVERSAL OF THE DET PHENOTYPE 4; Flags: Precursor [Arabidopsis thaliana]	M5VQR5	0	Uncharacterized protein OS=Prunus persica GN=PRUPE_7G243300 PE=4 SV=1	AT2G26670.1	7.22e-144	Plant heme oxygenase (decyclizing) family protein
Ruulm.1G028600.1	Ru01	1562498	1564253	-	Ra_g305.t1	5.79e-89	XP_024185801.1	2.48e-80	protein BUNDLE SHEATH DEFECTIVE 2, chloroplastic [Rosa chinensis]<>putative Heat shock protein DnaJ, cysteine-rich [Rosa chinensis]	XP_024185801.1	1.11e-80	protein BUNDLE SHEATH DEFECTIVE 2, chloroplastic [Rosa chinensis]	Q9SN73.1	4.55e-40	RecName: Full=Protein BUNDLE SHEATH DEFECTIVE 2, chloroplastic; Short=AtBSD2; Flags: Precursor [Arabidopsis thaliana]	M5W3W3	8.3e-70	Uncharacterized protein OS=Prunus persica GN=PRUPE_7G243100 PE=4 SV=1	AT3G47650.1	5.19e-41	DnaJ/Hsp40 cysteine-rich domain superfamily protein
Ruulm.1G028700.1	Ru01	1564441	1566735	+	Ra_g306.t1	3.73e-146	XP_024185800.1	2.71e-124	uncharacterized protein LOC112190586 [Rosa chinensis]<>hypothetical protein RchiOBHm_Chr2g0088411 [Rosa chinensis]	XP_024185800.1	1.22e-124	uncharacterized protein LOC112190586 [Rosa chinensis]				M5VRW9	1.72e-111	Uncharacterized protein OS=Prunus persica GN=PRUPE_7G243000 PE=4 SV=1
Ruulm.1G028700.2	Ru01	1564381	1566646	+	Ra_g306.t1	4.22e-149	XP_024185800.1	2.2e-127	uncharacterized protein LOC112190586 [Rosa chinensis]<>hypothetical protein RchiOBHm_Chr2g0088411 [Rosa chinensis]	XP_024185800.1	9.85e-128	uncharacterized protein LOC112190586 [Rosa chinensis]				M5VRW9	1.53e-114	Uncharacterized protein OS=Prunus persica GN=PRUPE_7G243000 PE=4 SV=1
Ruulm.1G028800.1	Ru01	1566697	1568953	-	Ra_g307.t1	0	XP_024186072.1	0	uncharacterized protein LOC112190812 [Rosa chinensis]<>putative S-adenosyl-L-methionine-dependent methyltransferase [Rosa chinensis]	XP_024186072.1	0	uncharacterized protein LOC112190812 [Rosa chinensis]				M5VQ62	2.43e-176	Uncharacterized protein OS=Prunus persica GN=PRUPE_7G242700 PE=4 SV=1	AT2G26680.1	3.43e-152	FkbM family methyltransferase
Ruulm.1G028900.1	Ru01	1571072	1573458	+	Ra_g308.t1	0	XP_004287324.1	0	PREDICTED: probable polygalacturonase At1g80170 isoform X1 [Fragaria vesca subsp. vesca]<>PREDICTED: probable polygalacturonase At1g80170 isoform X1 [Fragaria vesca subsp. vesca]<>PREDICTED: probable polygalacturonase At1g80170 isoform X1 [Fragaria vesca subsp. vesca]<>PREDICTED: probable polygalacturonase At1g80170 isoform X1 [Fragaria vesca subsp. vesca]<>PREDICTED: probable polygalacturonase A…	XP_004287324.1	0	PREDICTED: probable polygalacturonase At1g80170 isoform X1 [Fragaria vesca subsp. vesca]<>PREDICTED: probable polygalacturonase At1g80170 isoform X1 [Fragaria vesca subsp. vesca]<>PREDICTED: probable polygalacturonase At1g80170 isoform X1 [Fragaria vesca subsp. vesca]<>PREDICTED: probable polygalacturonase At1g80170 isoform X1 [Fragaria vesca subsp. vesca]<>PREDICTED: probable polygalacturonase A…	Q94AJ5.1	6.69e-103	RecName: Full=Probable polygalacturonase At1g80170; Short=PG; AltName: Full=Pectinase At1g80170; Flags: Precursor [Arabidopsis thaliana]	M5WCW5	0	Uncharacterized protein (Fragment) OS=Prunus persica GN=PRUPE_ppa021427mg PE=3 SV=1	AT1G80170.1	7.62e-104	Pectin lyase-like superfamily protein
Ruulm.1G029000.1	Ru01	1574987	1593926	+	Ra_g309.t1	0	XP_024182296.1	0	nuclear pore complex protein NUP205 isoform X2 [Rosa chinensis]	XP_024182296.1	0	nuclear pore complex protein NUP205 isoform X2 [Rosa chinensis]	F4KBW6.1	0	RecName: Full=Nuclear pore complex protein NUP205; AltName: Full=Nucleoporin 205; AltName: Full=Protein EMBRYO DEFECTIVE 3142 [Arabidopsis thaliana]	A0A251NG69	0	Uncharacterized protein OS=Prunus persica GN=PRUPE_7G242500 PE=4 SV=1	AT5G51200.2	0	nuclear pore complex protein (DUF3414)
Ruulm.1G029100.1	Ru01	1597674	1599383	+	Ra_g311.t1	0	XP_024183054.1	0	2-alkenal reductase (NADP(+)-dependent) [Rosa chinensis]	XP_024183054.1	0	2-alkenal reductase (NADP(+)-dependent) [Rosa chinensis]	Q9SLN8.1	5.28e-126	RecName: Full=2-alkenal reductase (NADP(+)-dependent); AltName: Full=Alkenal double bound reductase; AltName: Full=Allylic alcohol dehydrogenase 1; Short=allyl-ADH1; AltName: Full=Flavin-free double bond reductase; Short=NtDBR; AltName: Full=Pulegone reductase; Short=NtRed-1 [Nicotiana tabacum]	A0A251NG85	0	Uncharacterized protein OS=Prunus persica GN=PRUPE_7G242400 PE=4 SV=1	AT5G16970.1	9.75e-127	alkenal reductase
Ruulm.1G029100.2	Ru01	1594701	1599208	+	Ra_g311.t1	0	XP_024183054.1	0	2-alkenal reductase (NADP(+)-dependent) [Rosa chinensis]	XP_024183054.1	0	2-alkenal reductase (NADP(+)-dependent) [Rosa chinensis]	Q9SLN8.1	5.28e-126	RecName: Full=2-alkenal reductase (NADP(+)-dependent); AltName: Full=Alkenal double bound reductase; AltName: Full=Allylic alcohol dehydrogenase 1; Short=allyl-ADH1; AltName: Full=Flavin-free double bond reductase; Short=NtDBR; AltName: Full=Pulegone reductase; Short=NtRed-1 [Nicotiana tabacum]	A0A251NG85	0	Uncharacterized protein OS=Prunus persica GN=PRUPE_7G242400 PE=4 SV=1	AT5G16970.1	9.75e-127	alkenal reductase
Ruulm.1G029200.1	Ru01	1599611	1601175	+	Ra_g312.t1	0	XP_024185321.1	0	pentatricopeptide repeat-containing protein At5g48910 [Rosa chinensis]<>putative tetratricopeptide-like helical domain-containing protein [Rosa chinensis]	XP_024185321.1	0	pentatricopeptide repeat-containing protein At5g48910 [Rosa chinensis]	Q9FI80.1	1.79e-112	RecName: Full=Pentatricopeptide repeat-containing protein At5g48910 [Arabidopsis thaliana]	M5W1U7	0	Uncharacterized protein (Fragment) OS=Prunus persica GN=PRUPE_ppa021060mg PE=4 SV=1	AT5G48910.1	2.04e-113	Pentatricopeptide repeat (PPR) superfamily protein
Ruulm.1G029300.1	Ru01	1603104	1606136	-	Ra_g313.t1	0	XP_024182856.1	0	beta-glucuronosyltransferase GlcAT14B [Rosa chinensis]<>putative glucuronosyltransferase [Rosa chinensis]	XP_024182856.1	0	beta-glucuronosyltransferase GlcAT14B [Rosa chinensis]	Q9LFQ0.1	0	RecName: Full=Beta-glucuronosyltransferase GlcAT14B; AltName: Full=GT14 family glucuronic acid transferase 2; Short=AtGlcAT14B [Arabidopsis thaliana]	M5VQ15	0	Uncharacterized protein OS=Prunus persica GN=PRUPE_7G242200 PE=4 SV=1	AT5G15050.1	0	Core-2/I-branching beta-1%2C6-N-acetylglucosaminyltransferase family protein
Ruulm.1G029300.2	Ru01	1603046	1604631	-	Ra_g313.t1	3.34e-148	XP_024182856.1	4.06e-136	beta-glucuronosyltransferase GlcAT14B [Rosa chinensis]<>putative glucuronosyltransferase [Rosa chinensis]	XP_024182856.1	1.82e-136	beta-glucuronosyltransferase GlcAT14B [Rosa chinensis]	Q9LFQ0.1	1.93e-93	RecName: Full=Beta-glucuronosyltransferase GlcAT14B; AltName: Full=GT14 family glucuronic acid transferase 2; Short=AtGlcAT14B [Arabidopsis thaliana]	M5VQ15	4.48e-131	Uncharacterized protein OS=Prunus persica GN=PRUPE_7G242200 PE=4 SV=1	AT5G15050.1	2.2e-94	Core-2/I-branching beta-1%2C6-N-acetylglucosaminyltransferase family protein
Ruulm.1G029400.1	Ru01	1607435	1609068	+	Ra_g314.t1	0	XP_004287329.1	0	PREDICTED: probable sugar phosphate/phosphate translocator At2g25520 [Fragaria vesca subsp. vesca]	XP_004287329.1	0	PREDICTED: probable sugar phosphate/phosphate translocator At2g25520 [Fragaria vesca subsp. vesca]	Q9SUV2.1	0	RecName: Full=Probable sugar phosphate/phosphate translocator At4g32390 [Arabidopsis thaliana]	M5VQF2	0	Uncharacterized protein OS=Prunus persica GN=PRUPE_7G242100 PE=4 SV=1	AT4G32390.1	0	Nucleotide-sugar transporter family protein
Ruulm.1G029500.1	Ru01	1611672	1615318	-	Ra_g21823.t1	0	XP_050370166.1	0	protein NRT1/ PTR FAMILY 6.2-like [Potentilla anserina]	XP_050370166.1	0	protein NRT1/ PTR FAMILY 6.2-like [Potentilla anserina]	Q9SZY4.1	0	RecName: Full=Protein NRT1/ PTR FAMILY 6.2; Short=AtNPF6.2; AltName: Full=Nitrate transporter 1.4 [Arabidopsis thaliana]	A0A251NG59	0	Uncharacterized protein OS=Prunus persica GN=PRUPE_7G241900 PE=4 SV=1	AT2G26690.1	0	Major facilitator superfamily protein
Ruulm.1G029600.1	Ru01	1620149	1625033	+	Ra_g317.t1	1.97e-107	XP_040371260.1	1.96e-56	probable ADP-ribosylation factor GTPase-activating protein AGD14 [Rosa chinensis]<>putative Arf GTPase activating protein [Rosa chinensis]	XP_040371260.1	8.78e-57	probable ADP-ribosylation factor GTPase-activating protein AGD14 [Rosa chinensis]				M5VUC4	2.67e-49	Uncharacterized protein OS=Prunus persica GN=PRUPE_7G227900 PE=4 SV=1	AT4G13350.2	5.28e-22	NSP (nuclear shuttle protein)-interacting GTPase
Ruulm.1G029700.1	Ru01	1629046	1630141	-	Ra_g26551.t1	3.42e-41	XP_004287337.1	3.16e-131	PREDICTED: fasciclin-like arabinogalactan protein 13 [Fragaria vesca subsp. vesca]	XP_004287337.1	1.42e-131	PREDICTED: fasciclin-like arabinogalactan protein 13 [Fragaria vesca subsp. vesca]	Q9FFH6.1	2.21e-68	RecName: Full=Fasciclin-like arabinogalactan protein 13; Flags: Precursor [Arabidopsis thaliana]	A0A251NG74	3.75e-95	Uncharacterized protein OS=Prunus persica GN=PRUPE_7G241800 PE=4 SV=1	AT5G44130.1	2.52e-69	FASCICLIN-like arabinogalactan protein 13 precursor
Ruulm.1G029800.1	Ru01	1631875	1633099	-
Ruulm.1G029900.1	Ru01	1643657	1646221	+	Ra_g320.t2	0	XP_024184726.1	0	pentatricopeptide repeat-containing protein At4g32430, mitochondrial [Rosa chinensis]<>putative tetratricopeptide-like helical domain-containing protein [Rosa chinensis]	XP_024184726.1	0	pentatricopeptide repeat-containing protein At4g32430, mitochondrial [Rosa chinensis]	Q84MA3.1	0	RecName: Full=Pentatricopeptide repeat-containing protein At4g32430, mitochondrial; Flags: Precursor [Arabidopsis thaliana]	A0A251NG52	0	Uncharacterized protein OS=Prunus persica GN=PRUPE_7G241700 PE=4 SV=1	AT4G32430.1	0	Pentatricopeptide repeat (PPR) superfamily protein
Ruulm.1G030000.1	Ru01	1653782	1655431	-	Ra_g322.t1	2.23e-50	XP_004287338.1	4.5e-87	PREDICTED: NHP2-like protein 1 [Fragaria vesca subsp. vesca]<>NHP2-like protein 1 [Rosa chinensis]<>uncharacterized protein LOC126788283 [Potentilla anserina]<>putative 50S ribosomal protein L30e [Rosa chinensis]	XP_004287338.1	2.02e-87	PREDICTED: NHP2-like protein 1 [Fragaria vesca subsp. vesca]<>NHP2-like protein 1 [Rosa chinensis]<>uncharacterized protein LOC126788283 [Potentilla anserina]	Q5XH16.1	3.48e-72	RecName: Full=NHP2-like protein 1; AltName: Full=High mobility group-like nuclear protein 2 homolog 1; AltName: Full=U4/U6.U5 small nuclear ribonucleoprotein SNU13; AltName: Full=U4/U6.U5 tri-snRNP 15.5 kDa protein [Xenopus laevis]	A0A251SZ85	7.55e-82	Putative ribosomal protein L7Ae/L30e/S12e/Gadd45 family protein OS=Helianthus annuus GN=HannXRQ_Chr12g0356331 PE=4 SV=1	AT5G20160.1	6.86e-74	Ribosomal protein L7Ae/L30e/S12e/Gadd45 family protein
Ruulm.1G030100.1	Ru01	1656282	1658616	+	Ra_g323.t1	8.84e-118	XP_024183232.1	9.34e-107	signal peptidase complex catalytic subunit SEC11A [Rosa chinensis]<>putative signal peptidase I [Rosa chinensis]	XP_024183232.1	4.19e-107	signal peptidase complex catalytic subunit SEC11A [Rosa chinensis]	Q5RC30.3	1.12e-60	RecName: Full=Signal peptidase complex catalytic subunit SEC11C; AltName: Full=Microsomal signal peptidase 21 kDa subunit; Short=SPase 21 kDa subunit; AltName: Full=SEC11 homolog C; AltName: Full=SEC11-like protein 3; AltName: Full=SPC21 [Pongo abelii]<>RecName: Full=Signal peptidase complex catalytic subunit SEC11C; AltName: Full=Microsomal signal peptidase 21 kDa subunit; Short=SPase 21 kDa sub…	M5VS43	1.16e-101	Signal peptidase I OS=Prunus persica GN=PRUPE_7G241300 PE=3 SV=1	AT1G52600.1	6.52e-100	Peptidase S24/S26A/S26B/S26C family protein
Ruulm.1G030100.2	Ru01	1656026	1658823	+	Ra_g323.t1	2.03e-73	XP_024183232.1	1.97e-67	signal peptidase complex catalytic subunit SEC11A [Rosa chinensis]<>putative signal peptidase I [Rosa chinensis]	XP_024183232.1	8.85e-68	signal peptidase complex catalytic subunit SEC11A [Rosa chinensis]	P42667.1	7.61e-39	RecName: Full=Signal peptidase complex catalytic subunit SEC11A; AltName: Full=Endopeptidase SP18; AltName: Full=Microsomal signal peptidase 18 kDa subunit; Short=SPase 18 kDa subunit; AltName: Full=SEC11 homolog A; AltName: Full=SEC11-like protein 1; AltName: Full=SPC18 [Rattus norvegicus]	A0A251NG50	2.08e-65	Signal peptidase I OS=Prunus persica GN=PRUPE_7G241300 PE=3 SV=1	AT1G52600.1	7.1e-62	Peptidase S24/S26A/S26B/S26C family protein
Ruulm.1G030200.1	Ru01	1662886	1665143	-	Ra_g329.t1	2.15e-45	XP_024182430.1	1.5e-36	chaperone protein dnaJ 49 [Rosa chinensis]<>putative DnaJ domain-containing protein [Rosa chinensis]	XP_024182430.1	6.71e-37	chaperone protein dnaJ 49 [Rosa chinensis]				A0A1J7H910	2.06e-31	Uncharacterized protein OS=Lupinus angustifolius GN=TanjilG_18751 PE=4 SV=1	AT3G57340.2	4.67e-26	DnaJ heat shock amino-terminal domain protein (DUF1977)
Ruulm.1G030300.1	Ru01	1665334	1668058	+	Ra_g330.t1	2.54e-88	XP_024181079.1	5.42e-79	ribosome biogenesis regulatory protein homolog [Rosa chinensis]<>putative ribosomal biogenesis regulatory protein [Rosa chinensis]	XP_024181079.1	2.43e-79	ribosome biogenesis regulatory protein homolog [Rosa chinensis]	Q9SH88.2	5.56e-60	RecName: Full=Ribosome biogenesis regulatory protein homolog [Arabidopsis thaliana]	A0A251NG46	6.1e-73	Ribosome biogenesis regulatory protein OS=Prunus persica GN=PRUPE_7G241100 PE=3 SV=1	AT2G37990.1	6.33e-61	ribosome biogenesis regulatory protein (RRS1) family protein
Ruulm.1G030400.1	Ru01	1669137	1671359	+	Ra_g331.t1	0	XP_024181078.1	0	adenine nucleotide transporter BT1, chloroplastic/mitochondrial [Rosa chinensis]<>putative mitochondrial carrier protein [Rosa chinensis]	XP_024181078.1	0	adenine nucleotide transporter BT1, chloroplastic/mitochondrial [Rosa chinensis]	Q9SUV1.1	8.71e-142	RecName: Full=Adenine nucleotide transporter BT1, chloroplastic/mitochondrial; AltName: Full=Protein BRITTLE 1 homolog; Short=AtBT1; AltName: Full=Protein EMBRYO DEFECTIVE 104; AltName: Full=Protein EMBRYO DEFECTIVE 42; AltName: Full=Protein SODIUM HYPERSENSITIVE 1; Flags: Precursor [Arabidopsis thaliana]	M5VVZ4	5.07e-174	Uncharacterized protein OS=Prunus persica GN=PRUPE_7G241000 PE=3 SV=1	AT4G32400.1	9.93e-143	Mitochondrial substrate carrier family protein
Ruulm.1G030500.1	Ru01	1670942	1675149	-	Ra_g332.t1	0	XP_024181077.1	0	DEAD-box ATP-dependent RNA helicase 52C [Rosa chinensis]<>putative RNA helicase [Rosa chinensis]	XP_024181077.1	0	DEAD-box ATP-dependent RNA helicase 52C [Rosa chinensis]	Q75HJ0.1	0	RecName: Full=DEAD-box ATP-dependent RNA helicase 37; AltName: Full=OsPL10a [Oryza sativa Japonica Group]	A0A251NG78	0	Uncharacterized protein OS=Prunus persica GN=PRUPE_7G240900 PE=4 SV=1	AT2G42520.3	0	P-loop containing nucleoside triphosphate hydrolases superfamily protein
Ruulm.1G030600.1	Ru01	1682330	1685198	-	Ra_g333.t1	0	XP_024184337.1	0	uncharacterized protein LOC112189275 [Rosa chinensis]<>putative tetratricopeptide-like helical domain-containing protein [Rosa chinensis]	XP_024184337.1	0	uncharacterized protein LOC112189275 [Rosa chinensis]				M5VQN6	3e-177	Uncharacterized protein OS=Prunus persica GN=PRUPE_ppa009708mg PE=4 SV=1	AT2G25570.3	8.85e-143	binding protein
Ruulm.1G030600.2	Ru01	1682279	1685239	-	Ra_g333.t1	8.67e-110	XP_050365004.1	1.44e-94	uncharacterized protein LOC126783560 isoform X1 [Potentilla anserina]<>uncharacterized protein LOC126783560 isoform X2 [Potentilla anserina]	XP_050365004.1	6.48e-95	uncharacterized protein LOC126783560 isoform X1 [Potentilla anserina]<>uncharacterized protein LOC126783560 isoform X2 [Potentilla anserina]				M5VQN6	3.65e-91	Uncharacterized protein OS=Prunus persica GN=PRUPE_ppa009708mg PE=4 SV=1	AT2G25570.3	1.19e-79	binding protein
Ruulm.1G030600.3	Ru01	1682248	1684207	-	Ra_g333.t1	1.36e-119	XP_024184337.1	7.95e-105	uncharacterized protein LOC112189275 [Rosa chinensis]<>putative tetratricopeptide-like helical domain-containing protein [Rosa chinensis]	XP_024184337.1	3.57e-105	uncharacterized protein LOC112189275 [Rosa chinensis]				M5VQN6	1.66e-99	Uncharacterized protein OS=Prunus persica GN=PRUPE_ppa009708mg PE=4 SV=1	AT2G25570.2	2.44e-79	binding protein
Ruulm.1G030700.1	Ru01	1686430	1690050	+	Ra_g334.t1	0	XP_004287343.1	5.66e-167	PREDICTED: probable ethanolamine kinase [Fragaria vesca subsp. vesca]	XP_004287343.1	2.54e-167	PREDICTED: probable ethanolamine kinase [Fragaria vesca subsp. vesca]	O81024.1	1.89e-127	RecName: Full=Probable ethanolamine kinase; AltName: Full=Protein EMBRYO DEFECTIVE 1187 [Arabidopsis thaliana]	M5VQS9	4.09e-167	Uncharacterized protein OS=Prunus persica GN=PRUPE_7G240800 PE=4 SV=1	AT2G26830.1	2.15e-128	Protein kinase superfamily protein
Ruulm.1G030800.1	Ru01	1690569	1694157	-	Ra_g335.t1	0	XP_024182727.1	0	F-box/kelch-repeat protein At1g55270 [Rosa chinensis]	XP_024182727.1	0	F-box/kelch-repeat protein At1g55270 [Rosa chinensis]	Q93W93.1	1.27e-180	RecName: Full=F-box/kelch-repeat protein At1g55270 [Arabidopsis thaliana]	M5W262	0	Uncharacterized protein OS=Prunus persica GN=PRUPE_7G240700 PE=4 SV=1	AT1G55270.1	0	Galactose oxidase/kelch repeat superfamily protein
Ruulm.1G030900.1	Ru01	1696314	1700294	+	Ra_g336.t1	0	XP_024170365.1	0	mediator of RNA polymerase II transcription subunit 17 [Rosa chinensis]<>mediator of RNA polymerase II transcription subunit 17 [Rosa chinensis]<>mediator of RNA polymerase II transcription subunit 17 [Rosa chinensis]<>mediator of RNA polymerase II transcription subunit 17 [Rosa chinensis]<>mediator of RNA polymerase II transcription subunit 17 [Rosa chinensis]<>mediator of RNA polymerase II tran…	XP_024170365.1	0	mediator of RNA polymerase II transcription subunit 17 [Rosa chinensis]<>mediator of RNA polymerase II transcription subunit 17 [Rosa chinensis]<>mediator of RNA polymerase II transcription subunit 17 [Rosa chinensis]<>mediator of RNA polymerase II transcription subunit 17 [Rosa chinensis]<>mediator of RNA polymerase II transcription subunit 17 [Rosa chinensis]<>mediator of RNA polymerase II tran…	F4K460.1	0	RecName: Full=Mediator of RNA polymerase II transcription subunit 17 [Arabidopsis thaliana]	M5VWL4	0	Uncharacterized protein OS=Prunus persica GN=PRUPE_7G240500 PE=4 SV=1	AT5G20170.1	0	RNA polymerase II transcription mediator
Ruulm.1G031000.1	Ru01	1701907	1703311	+	Ra_g337.t1	1.23e-146	XP_040370853.1	4.43e-122	uncharacterized protein LOC112186749 [Rosa chinensis]<>putative transmembrane protein [Rosa chinensis]	XP_040370853.1	1.99e-122	uncharacterized protein LOC112186749 [Rosa chinensis]				M5VS05	1.68e-109	Uncharacterized protein OS=Prunus persica GN=PRUPE_7G240600 PE=4 SV=1	AT5G20120.2	2.47e-66	testis- and ovary-specific PAZ domain protein
Ruulm.1G031100.1	Ru01	1704895	1706239	+	Ra_g338.t1	1.26e-143	XP_024181020.1	3.32e-122	uncharacterized protein LOC112186750 [Rosa chinensis]<>putative glyoxalase/Bleomycin resistance protein/Dihydroxybiphenyl dioxygenase [Rosa chinensis]	XP_024181020.1	1.49e-122	uncharacterized protein LOC112186750 [Rosa chinensis]	Q9XI31.1	8.39e-79	RecName: Full=Glyoxylase I 4; Short=AtGLXI-like;4; Short=AtGLYI4 [Arabidopsis thaliana]	A0A067KJD8	1.76e-92	Uncharacterized protein OS=Jatropha curcas GN=JCGZ_13305 PE=4 SV=1	AT1G80160.1	2.94e-82	Lactoylglutathione lyase / glyoxalase I family protein
Ruulm.1G031200.1	Ru01	1710091	1711467	+	Ra_g339.t1	1.84e-142	XP_024185261.1	1.44e-119	uncharacterized protein LOC112190065 isoform X1 [Rosa chinensis]<>putative dynein ATPase [Rosa chinensis]	XP_024185261.1	6.45e-120	uncharacterized protein LOC112190065 isoform X1 [Rosa chinensis]	Q86A88.1	1.62e-19	RecName: Full=Dynein light chain, cytoplasmic; AltName: Full=Dynein light chain LC8-type 2 [Dictyostelium discoideum]	A0A251NG63	3.42e-84	Uncharacterized protein OS=Prunus persica GN=PRUPE_7G240100 PE=4 SV=1	AT5G20110.1	1.09e-56	Dynein light chain type 1 family protein
Ruulm.1G031300.1	Ru01	1714785	1715615	-	Ra_g340.t1	2.48e-74	XP_024177605.1	6.87e-41	MAPK kinase substrate protein At1g80180 [Rosa chinensis]<>hypothetical protein RchiOBHm_Chr2g0089091 [Rosa chinensis]	XP_024177605.1	3.08e-41	MAPK kinase substrate protein At1g80180 [Rosa chinensis]	Q9SSC1.1	1.24e-15	RecName: Full=MAPK kinase substrate protein At1g80180 [Arabidopsis thaliana]	M5W3Z4	2.67e-28	Uncharacterized protein OS=Prunus persica GN=PRUPE_7G240000 PE=4 SV=1	AT1G80180.1	1.42e-16	hypothetical protein
Ruulm.1G031400.1	Ru01	1716613	1719998	-	Ra_g341.t1	0	XP_024179586.1	0	zinc finger CCCH domain-containing protein 34 [Rosa chinensis]<>putative transcription factor C3H family [Rosa chinensis]	XP_024179586.1	0	zinc finger CCCH domain-containing protein 34 [Rosa chinensis]	Q6K977.2	5.53e-43	RecName: Full=Zinc finger CCCH domain-containing protein 19; Short=OsC3H19 [Oryza sativa Japonica Group]	M5VQ06	0	Uncharacterized protein OS=Prunus persica GN=PRUPE_7G239900 PE=4 SV=1	AT2G02160.1	9.1e-37	CCCH-type zinc finger family protein
Ruulm.1G031500.1	Ru01	1720173	1724055	-	Ra_g342.t1	0	XP_007202229.1	0	NADH-cytochrome b5 reductase-like protein [Prunus persica]<>hypothetical protein GBA52_022527 [Prunus armeniaca]<>hypothetical protein PRUPE_7G239800 [Prunus persica]<>unnamed protein product [Prunus armeniaca]	XP_007202229.1	0	NADH-cytochrome b5 reductase-like protein [Prunus persica]	P83291.2	0	RecName: Full=NADH-cytochrome b5 reductase-like protein; Short=B5R [Arabidopsis thaliana]	M5W2F6	0	NADH-cytochrome b5 reductase OS=Prunus persica GN=PRUPE_7G239800 PE=3 SV=1	AT5G20080.1	0	FAD/NAD(P)-binding oxidoreductase
Ruulm.1G031600.1	Ru01	1726614	1728360	+	Ra_g343.t1	0	XP_024181787.1	0	uncharacterized protein LOC112187279 [Rosa chinensis]<>putative aspartate racemase [Rosa chinensis]	XP_024181787.1	0	uncharacterized protein LOC112187279 [Rosa chinensis]	P29079.1	9.73e-08	RecName: Full=Aspartate racemase [Enterococcus faecium]	A0A251NG45	0	Uncharacterized protein OS=Prunus persica GN=PRUPE_7G239700 PE=4 SV=1	AT1G15410.2	9.86e-104	aspartate-glutamate racemase family
Ruulm.1G031600.2	Ru01	1726614	1728568	+	Ra_g343.t1	2.14e-170	XP_024181787.1	2.05e-149	uncharacterized protein LOC112187279 [Rosa chinensis]<>putative aspartate racemase [Rosa chinensis]	XP_024181787.1	9.18e-150	uncharacterized protein LOC112187279 [Rosa chinensis]				A0A251NG45	2.34e-122	Uncharacterized protein OS=Prunus persica GN=PRUPE_7G239700 PE=4 SV=1	AT1G15410.2	5.35e-50	aspartate-glutamate racemase family
Ruulm.1G031700.1	Ru01	1728569	1730985	-	Ra_g344.t1	0	XP_004287349.1	0	PREDICTED: nudix hydrolase 19, chloroplastic [Fragaria vesca subsp. vesca]	XP_004287349.1	0	PREDICTED: nudix hydrolase 19, chloroplastic [Fragaria vesca subsp. vesca]	Q94A82.1	0	RecName: Full=Nudix hydrolase 19, chloroplastic; Short=AtNUDT19; AltName: Full=NAD-capped RNA hydrolase NUDT19; Short=DeNADding enzyme NUDT19; AltName: Full=NADH pyrophosphatase NUDT19; Flags: Precursor [Arabidopsis thaliana]	M5VPP2	0	Uncharacterized protein OS=Prunus persica GN=PRUPE_7G239600 PE=4 SV=1	AT5G20070.1	0	nudix hydrolase homolog 19
Ruulm.1G031700.2	Ru01	1728590	1730099	-	Ra_g344.t1	5.14e-141	XP_048423142.1	1.01e-126	nudix hydrolase 19, chloroplastic-like [Pyrus x bretschneideri]	XP_048423142.1	4.55e-127	nudix hydrolase 19, chloroplastic-like [Pyrus x bretschneideri]	Q94A82.1	4.02e-109	RecName: Full=Nudix hydrolase 19, chloroplastic; Short=AtNUDT19; AltName: Full=NAD-capped RNA hydrolase NUDT19; Short=DeNADding enzyme NUDT19; AltName: Full=NADH pyrophosphatase NUDT19; Flags: Precursor [Arabidopsis thaliana]	M5VPP2	1.02e-125	Uncharacterized protein OS=Prunus persica GN=PRUPE_7G239600 PE=4 SV=1	AT5G20070.1	4.58e-110	nudix hydrolase homolog 19
Ruulm.1G031800.1	Ru01	1732109	1734536	-	Ra_g345.t1	0	XP_024183352.1	0	zinc finger CCCH domain-containing protein 39 [Rosa chinensis]<>putative transcription factor C3H family [Rosa chinensis]	XP_024183352.1	0	zinc finger CCCH domain-containing protein 39 [Rosa chinensis]	Q9LT81.1	2.27e-94	RecName: Full=Zinc finger CCCH domain-containing protein 39; Short=AtC3H39 [Arabidopsis thaliana]	M5W9P8	0	Uncharacterized protein OS=Prunus persica GN=PRUPE_7G239500 PE=4 SV=1	AT3G19360.2	2.59e-95	Zinc finger (CCCH-type) family protein
Ruulm.1G031900.1	Ru01	1739927	1741497	-	Ra_g346.t1	3.01e-92	XP_050378350.1	9.61e-73	RNA-binding protein involved in heterochromatin assembly dri1 isoform X2 [Potentilla anserina]	XP_050378350.1	4.31e-73	RNA-binding protein involved in heterochromatin assembly dri1 isoform X2 [Potentilla anserina]	Q5ZLX5.1	1.72e-05	RecName: Full=Zinc finger Ran-binding domain-containing protein 2 [Gallus gallus]	M5W9N1	1.8e-66	Uncharacterized protein OS=Prunus persica GN=PRUPE_7G239400 PE=4 SV=1	AT2G26695.2	1.81e-52	Ran BP2/NZF zinc finger-like superfamily protein
Ruulm.1G032000.1	Ru01	1744988	1747351	+	Ra_g347.t1	0	XP_024179535.1	0	pentatricopeptide repeat-containing protein At1g08070, chloroplastic [Rosa chinensis]<>putative tetratricopeptide-like helical domain, DYW domain-containing protein [Rosa chinensis]	XP_024179535.1	0	pentatricopeptide repeat-containing protein At1g08070, chloroplastic [Rosa chinensis]	Q9LN01.1	0	RecName: Full=Pentatricopeptide repeat-containing protein At1g08070, chloroplastic; AltName: Full=Protein ORGANELLE TRANSCRIPT PROCESSING 82; Flags: Precursor [Arabidopsis thaliana]	A0A251NG21	0	Uncharacterized protein OS=Prunus persica GN=PRUPE_7G239300 PE=4 SV=1	AT1G08070.1	0	Tetratricopeptide repeat (TPR)-like superfamily protein
Ruulm.1G032100.1	Ru01	1747351	1748723	-	Ra_g348.t1	2.57e-74	XP_004287357.1	4.91e-62	PREDICTED: early nodulin-93-like [Fragaria vesca subsp. vesca]	XP_004287357.1	2.2e-62	PREDICTED: early nodulin-93-like [Fragaria vesca subsp. vesca]	Q02921.1	9.41e-39	RecName: Full=Early nodulin-93; Short=N-93 [Glycine max]	A0A1U8Q0S5	4.84e-50	early nodulin-93-like isoform X1 OS=Nelumbo nucifera GN=LOC104592375 PE=4 SV=1	AT5G25940.1	4.04e-18	early nodulin-like protein
Ruulm.1G032200.1	Ru01	1753493	1755468	-	Ra_g349.t1	0	XP_024183527.1	0	protein kinase PINOID 2 [Rosa chinensis]<>putative protein kinase AGC-RSK-2 family [Rosa chinensis]	XP_024183527.1	0	protein kinase PINOID 2 [Rosa chinensis]	Q64FQ2.1	0	RecName: Full=Protein kinase PINOID 2; AltName: Full=Protein kinase AGC1-10 [Arabidopsis thaliana]	M5VQB5	0	Uncharacterized protein OS=Prunus persica GN=PRUPE_7G239100 PE=4 SV=1	AT2G26700.1	0	AGC (cAMP-dependent%2C cGMP-dependent and protein kinase C) kinase family protein
Ruulm.1G032300.1	Ru01	1769184	1770040	-
Ruulm.1G032400.1	Ru01	1769990	1774841	+	Ra_g350.t1	0	XP_024177656.1	0	uncharacterized protein LOC112183502 isoform X4 [Rosa chinensis]<>putative protein kinase TKL-Pl-6 family [Rosa chinensis]	XP_024177656.1	0	uncharacterized protein LOC112183502 isoform X4 [Rosa chinensis]	Q9C9U5.1	5.52e-52	RecName: Full=Probable serine/threonine-protein kinase SIS8; AltName: Full=MAPKK kinase SIS8; AltName: Full=Protein SUGAR INSENSITIVE 8 [Arabidopsis thaliana]	A0A251NG35	0	Uncharacterized protein OS=Prunus persica GN=PRUPE_7G238800 PE=4 SV=1	AT5G57610.1	5.44e-140	kinase superfamily with octicosapeptide/Phox/Bem1p domain-containing protein
Ruulm.1G032500.1	Ru01	1775594	1778178	+	Ra_g351.t1	0	XP_024180764.1	0	uncharacterized protein LOC112186549 [Rosa chinensis]<>putative Zinc finger, RING/FYVE/PHD-type [Rosa chinensis]	XP_024180764.1	0	uncharacterized protein LOC112186549 [Rosa chinensis]				A0A251NG16	0	Uncharacterized protein OS=Prunus persica GN=PRUPE_7G238700 PE=4 SV=1	AT3G25910.1	4.95e-100	MAP kinase kinase kinase%2C putative (DUF1644)
Ruulm.1G032600.1	Ru01	1778647	1781243	+	Ra_g352.t1	1.27e-169	XP_024180766.1	5.23e-151	deSI-like protein At4g17486 isoform X1 [Rosa chinensis]<>putative PPPDE putative peptidase domain-containing protein [Rosa chinensis]	XP_024180766.1	2.35e-151	deSI-like protein At4g17486 isoform X1 [Rosa chinensis]	Q93VG8.1	6.44e-74	RecName: Full=DeSI-like protein At4g17486 [Arabidopsis thaliana]	A0A251NIV0	2.15e-147	Uncharacterized protein OS=Prunus persica GN=PRUPE_7G238600 PE=4 SV=1	AT4G17486.1	7.34e-75	PPPDE putative thiol peptidase family protein
Ruulm.1G032700.1	Ru01	1781419	1784809	-	Ra_g353.t1	0	XP_004287363.1	1.92e-180	PREDICTED: acyl-protein thioesterase 2 [Fragaria vesca subsp. vesca]	XP_004287363.1	0	PREDICTED: acyl-protein thioesterase 2 [Fragaria vesca subsp. vesca]	O95372.1	5.46e-37	RecName: Full=Acyl-protein thioesterase 2; Short=APT-2; AltName: Full=Lysophospholipase II; Short=LPL-II; Short=LysoPLA II; AltName: Full=Palmitoyl-protein hydrolase [Homo sapiens]	A0A251NG32	1.41e-171	Uncharacterized protein OS=Prunus persica GN=PRUPE_7G238500 PE=4 SV=1	AT5G20060.4	6.09e-146	alpha/beta-Hydrolases superfamily protein
Ruulm.1G032800.1	Ru01	1787149	1788784	-	Ra_g354.t1	0	XP_024183677.1	0	probable receptor-like protein kinase At5g20050 [Rosa chinensis]<>putative protein kinase RLK-Pelle-SD-2b family [Rosa chinensis]	XP_024183677.1	0	probable receptor-like protein kinase At5g20050 [Rosa chinensis]	Q94C25.1	7.98e-178	RecName: Full=Probable receptor-like protein kinase At5g20050; Flags: Precursor [Arabidopsis thaliana]	M5W5J3	0	Uncharacterized protein OS=Prunus persica GN=PRUPE_7G238400 PE=3 SV=1	AT5G20050.1	9.09e-179	Protein kinase superfamily protein
Ruulm.1G032900.1	Ru01	1790552	1794329	+	Ra_g355.t1	0	XP_024177629.1	0	protein arginine N-methyltransferase PRMT10 [Rosa chinensis]<>putative methyltransferase [Rosa chinensis]	XP_024177629.1	0	protein arginine N-methyltransferase PRMT10 [Rosa chinensis]	Q9MAT5.1	7.52e-177	RecName: Full=Protein arginine N-methyltransferase PRMT10 [Arabidopsis thaliana]	M5VW30	0	Uncharacterized protein OS=Prunus persica GN=PRUPE_7G238300 PE=3 SV=1	AT1G04870.2	8.57e-178	protein arginine methyltransferase 10
Ruulm.1G032900.2	Ru01	1790996	1794239	+	Ra_g355.t1	3.42e-154	XP_024177629.1	0	protein arginine N-methyltransferase PRMT10 [Rosa chinensis]<>putative methyltransferase [Rosa chinensis]	XP_024177629.1	0	protein arginine N-methyltransferase PRMT10 [Rosa chinensis]	Q9MAT5.1	3.34e-147	RecName: Full=Protein arginine N-methyltransferase PRMT10 [Arabidopsis thaliana]	M5VW30	0	Uncharacterized protein OS=Prunus persica GN=PRUPE_7G238300 PE=3 SV=1	AT1G04870.1	3.04e-149	protein arginine methyltransferase 10
Ruulm.1G032900.3	Ru01	1791319	1794329	+	Ra_g355.t1	4.72e-136	XP_024177629.1	0	protein arginine N-methyltransferase PRMT10 [Rosa chinensis]<>putative methyltransferase [Rosa chinensis]	XP_024177629.1	0	protein arginine N-methyltransferase PRMT10 [Rosa chinensis]	Q9MAT5.1	1.13e-133	RecName: Full=Protein arginine N-methyltransferase PRMT10 [Arabidopsis thaliana]	M5VW30	1.73e-173	Uncharacterized protein OS=Prunus persica GN=PRUPE_7G238300 PE=3 SV=1	AT1G04870.1	6.59e-136	protein arginine methyltransferase 10
Ruulm.1G033000.1	Ru01	1795076	1795354	+	Ra_g21968.t1	6.81e-12	PRQ46457.1	8.45e-43	hypothetical protein RchiOBHm_Chr2g0089271 [Rosa chinensis]	XP_017983685.1	1.74e-19	PREDICTED: uncharacterized protein LOC18588704 [Theobroma cacao]				M5VTC7	6.41e-36	Uncharacterized protein OS=Prunus persica GN=PRUPE_7G238200 PE=4 SV=1	AT5G20045.1	3.03e-15	transmembrane protein
Ruulm.1G033100.1	Ru01	1799968	1804384	+	Ra_g357.t1	0	XP_024184333.1	0	uncharacterized protein LOC112189273 [Rosa chinensis]<>uncharacterized protein LOC112189273 [Rosa chinensis]<>putative ENT domain, Agenet-like domain, Agenet domain, plant type [Rosa chinensis]	XP_024184333.1	0	uncharacterized protein LOC112189273 [Rosa chinensis]<>uncharacterized protein LOC112189273 [Rosa chinensis]	Q9C7C4.1	3.68e-06	RecName: Full=Protein EMSY-LIKE 1; Short=AtEML1 [Arabidopsis thaliana]	M5VPS0	0	Uncharacterized protein OS=Prunus persica GN=PRUPE_7G238100 PE=4 SV=1	AT4G32440.1	2.18e-78	Plant Tudor-like RNA-binding protein
Ruulm.1G033100.10	Ru01	1800418	1803224	+	Ra_g357.t1	0	XP_024184333.1	0	uncharacterized protein LOC112189273 [Rosa chinensis]<>uncharacterized protein LOC112189273 [Rosa chinensis]<>putative ENT domain, Agenet-like domain, Agenet domain, plant type [Rosa chinensis]	XP_024184333.1	0	uncharacterized protein LOC112189273 [Rosa chinensis]<>uncharacterized protein LOC112189273 [Rosa chinensis]	Q9C7C4.1	3.68e-06	RecName: Full=Protein EMSY-LIKE 1; Short=AtEML1 [Arabidopsis thaliana]	M5VPS0	0	Uncharacterized protein OS=Prunus persica GN=PRUPE_7G238100 PE=4 SV=1	AT4G32440.1	2.18e-78	Plant Tudor-like RNA-binding protein
Ruulm.1G033100.2	Ru01	1799968	1804385	+	Ra_g357.t1	0	XP_024184333.1	0	uncharacterized protein LOC112189273 [Rosa chinensis]<>uncharacterized protein LOC112189273 [Rosa chinensis]<>putative ENT domain, Agenet-like domain, Agenet domain, plant type [Rosa chinensis]	XP_024184333.1	0	uncharacterized protein LOC112189273 [Rosa chinensis]<>uncharacterized protein LOC112189273 [Rosa chinensis]	Q9C7C4.1	3.68e-06	RecName: Full=Protein EMSY-LIKE 1; Short=AtEML1 [Arabidopsis thaliana]	M5VPS0	0	Uncharacterized protein OS=Prunus persica GN=PRUPE_7G238100 PE=4 SV=1	AT4G32440.1	2.18e-78	Plant Tudor-like RNA-binding protein
Ruulm.1G033100.3	Ru01	1799968	1804384	+	Ra_g357.t1	0	XP_024184333.1	0	uncharacterized protein LOC112189273 [Rosa chinensis]<>uncharacterized protein LOC112189273 [Rosa chinensis]<>putative ENT domain, Agenet-like domain, Agenet domain, plant type [Rosa chinensis]	XP_024184333.1	0	uncharacterized protein LOC112189273 [Rosa chinensis]<>uncharacterized protein LOC112189273 [Rosa chinensis]				M5VPS0	0	Uncharacterized protein OS=Prunus persica GN=PRUPE_7G238100 PE=4 SV=1	AT4G32440.1	7.51e-56	Plant Tudor-like RNA-binding protein
Ruulm.1G033100.4	Ru01	1799968	1804384	+	Ra_g357.t1	0	XP_024184333.1	0	uncharacterized protein LOC112189273 [Rosa chinensis]<>uncharacterized protein LOC112189273 [Rosa chinensis]<>putative ENT domain, Agenet-like domain, Agenet domain, plant type [Rosa chinensis]	XP_024184333.1	0	uncharacterized protein LOC112189273 [Rosa chinensis]<>uncharacterized protein LOC112189273 [Rosa chinensis]				M5VPS0	0	Uncharacterized protein OS=Prunus persica GN=PRUPE_7G238100 PE=4 SV=1	AT4G32440.1	7.51e-56	Plant Tudor-like RNA-binding protein
Ruulm.1G033100.5	Ru01	1800418	1804385	+	Ra_g357.t1	0	XP_024184333.1	0	uncharacterized protein LOC112189273 [Rosa chinensis]<>uncharacterized protein LOC112189273 [Rosa chinensis]<>putative ENT domain, Agenet-like domain, Agenet domain, plant type [Rosa chinensis]	XP_024184333.1	0	uncharacterized protein LOC112189273 [Rosa chinensis]<>uncharacterized protein LOC112189273 [Rosa chinensis]	Q9C7C4.1	3.68e-06	RecName: Full=Protein EMSY-LIKE 1; Short=AtEML1 [Arabidopsis thaliana]	M5VPS0	0	Uncharacterized protein OS=Prunus persica GN=PRUPE_7G238100 PE=4 SV=1	AT4G32440.1	2.18e-78	Plant Tudor-like RNA-binding protein
Ruulm.1G033100.6	Ru01	1800418	1804384	+	Ra_g357.t1	0	XP_024184333.1	0	uncharacterized protein LOC112189273 [Rosa chinensis]<>uncharacterized protein LOC112189273 [Rosa chinensis]<>putative ENT domain, Agenet-like domain, Agenet domain, plant type [Rosa chinensis]	XP_024184333.1	0	uncharacterized protein LOC112189273 [Rosa chinensis]<>uncharacterized protein LOC112189273 [Rosa chinensis]	Q9C7C4.1	3.68e-06	RecName: Full=Protein EMSY-LIKE 1; Short=AtEML1 [Arabidopsis thaliana]	M5VPS0	0	Uncharacterized protein OS=Prunus persica GN=PRUPE_7G238100 PE=4 SV=1	AT4G32440.1	2.18e-78	Plant Tudor-like RNA-binding protein
Ruulm.1G033100.7	Ru01	1800418	1804384	+	Ra_g357.t1	0	XP_024184333.1	0	uncharacterized protein LOC112189273 [Rosa chinensis]<>uncharacterized protein LOC112189273 [Rosa chinensis]<>putative ENT domain, Agenet-like domain, Agenet domain, plant type [Rosa chinensis]	XP_024184333.1	0	uncharacterized protein LOC112189273 [Rosa chinensis]<>uncharacterized protein LOC112189273 [Rosa chinensis]				M5VPS0	0	Uncharacterized protein OS=Prunus persica GN=PRUPE_7G238100 PE=4 SV=1	AT4G32440.1	7.51e-56	Plant Tudor-like RNA-binding protein
Ruulm.1G033100.8	Ru01	1800418	1804384	+	Ra_g357.t1	0	XP_024184333.1	0	uncharacterized protein LOC112189273 [Rosa chinensis]<>uncharacterized protein LOC112189273 [Rosa chinensis]<>putative ENT domain, Agenet-like domain, Agenet domain, plant type [Rosa chinensis]	XP_024184333.1	0	uncharacterized protein LOC112189273 [Rosa chinensis]<>uncharacterized protein LOC112189273 [Rosa chinensis]				M5VPS0	0	Uncharacterized protein OS=Prunus persica GN=PRUPE_7G238100 PE=4 SV=1	AT4G32440.1	7.51e-56	Plant Tudor-like RNA-binding protein
Ruulm.1G033100.9	Ru01	1799968	1803224	+	Ra_g357.t1	0	XP_024184333.1	0	uncharacterized protein LOC112189273 [Rosa chinensis]<>uncharacterized protein LOC112189273 [Rosa chinensis]<>putative ENT domain, Agenet-like domain, Agenet domain, plant type [Rosa chinensis]	XP_024184333.1	0	uncharacterized protein LOC112189273 [Rosa chinensis]<>uncharacterized protein LOC112189273 [Rosa chinensis]	Q9C7C4.1	3.68e-06	RecName: Full=Protein EMSY-LIKE 1; Short=AtEML1 [Arabidopsis thaliana]	M5VPS0	0	Uncharacterized protein OS=Prunus persica GN=PRUPE_7G238100 PE=4 SV=1	AT4G32440.1	2.18e-78	Plant Tudor-like RNA-binding protein
Ruulm.1G033200.1	Ru01	1809540	1812986	-	Ra_g774.t1	4.23e-151	XP_024183431.1	0	cytochrome P450 734A1 [Rosa chinensis]<>putative cytochrome P450 [Rosa chinensis]	XP_024183431.1	0	cytochrome P450 734A1 [Rosa chinensis]	O48786.1	0	RecName: Full=Cytochrome P450 734A1; AltName: Full=Protein PHYB ACTIVATION-TAGGED SUPPRESSOR 1 [Arabidopsis thaliana]	M5W6J3	0	Uncharacterized protein OS=Prunus persica GN=PRUPE_7G237900 PE=3 SV=1	AT2G26710.1	0	Cytochrome P450 superfamily protein
Ruulm.1G033300.1	Ru01	1824690	1827146	-	Ra_g359.t1	6.47e-170	XP_002285307.2	2.14e-164	PREDICTED: GTP-binding nuclear protein Ran-3 [Vitis vinifera]<>GTP-binding nuclear protein Ran-3-like [Vitis riparia]<>unnamed protein product, partial [Vitis vinifera]	XP_002285307.2	9.6e-165	PREDICTED: GTP-binding nuclear protein Ran-3 [Vitis vinifera]<>GTP-binding nuclear protein Ran-3-like [Vitis riparia]	Q8H156.2	2.96e-164	RecName: Full=GTP-binding nuclear protein Ran-3; AltName: Full=Ras-related nuclear protein 3 [Arabidopsis thaliana]	F6HX89	2.54e-164	GTP-binding nuclear protein OS=Vitis vinifera GN=VIT_09s0002g05940 PE=3 SV=1	AT5G55190.1	3.37e-165	RAN GTPase 3
Ruulm.1G033400.1	Ru01	1828383	1830385	+	Ra_g360.t1	1.96e-53	XP_024182479.1	7.55e-47	uncharacterized protein LOC112187783 isoform X2 [Rosa chinensis]<>uncharacterized protein LOC112187783 isoform X2 [Rosa chinensis]<>hypothetical protein RchiOBHm_Chr2g0089401 [Rosa chinensis]	XP_024182479.1	3.39e-47	uncharacterized protein LOC112187783 isoform X2 [Rosa chinensis]<>uncharacterized protein LOC112187783 isoform X2 [Rosa chinensis]				A0A251NFY9	7.43e-39	Uncharacterized protein OS=Prunus persica GN=PRUPE_7G237700 PE=4 SV=1	AT1G68680.1	1.37e-31	SH3/FCH domain protein
Ruulm.1G033400.2	Ru01	1828439	1829929	+	Ra_g360.t1	3.35e-46	XP_024182479.1	5.6e-40	uncharacterized protein LOC112187783 isoform X2 [Rosa chinensis]<>uncharacterized protein LOC112187783 isoform X2 [Rosa chinensis]<>hypothetical protein RchiOBHm_Chr2g0089401 [Rosa chinensis]	XP_024182479.1	2.51e-40	uncharacterized protein LOC112187783 isoform X2 [Rosa chinensis]<>uncharacterized protein LOC112187783 isoform X2 [Rosa chinensis]				A0A251NFY9	2.32e-38	Uncharacterized protein OS=Prunus persica GN=PRUPE_7G237700 PE=4 SV=1	AT1G68680.1	1.03e-25	SH3/FCH domain protein
Ruulm.1G033500.1	Ru01	1830743	1831404	-	Ra_g361.t1	9.63e-82	XP_024177657.1	1.37e-65	uncharacterized protein LOC112183505 [Rosa chinensis]<>hypothetical protein RchiOBHm_Chr2g0089411 [Rosa chinensis]	XP_024177657.1	6.16e-66	uncharacterized protein LOC112183505 [Rosa chinensis]				M5W3X9	1.03e-54	Uncharacterized protein OS=Prunus persica GN=PRUPE_7G237500 PE=4 SV=1	AT1G52720.1	3.93e-28	hypothetical protein
Ruulm.1G033600.1	Ru01	1846013	1847191	+
Ruulm.1G033700.1	Ru01	1851847	1858070	+	Ra_g362.t1	0	XP_024180100.1	0	potassium channel AKT1 [Rosa chinensis]<>putative potassium channel, voltage-dependent, EAG/ELK/ERG [Rosa chinensis]	XP_024180100.1	0	potassium channel AKT1 [Rosa chinensis]	Q38998.2	0	RecName: Full=Potassium channel AKT1 [Arabidopsis thaliana]	A0A251NFZ1	0	Uncharacterized protein OS=Prunus persica GN=PRUPE_7G237400 PE=4 SV=1	AT2G26650.1	0	K+ transporter 1
Ruulm.1G033800.1	Ru01	1858850	1861926	-	Ra_g363.t1	0	XP_008242713.2	0	PREDICTED: uncharacterized protein LOC103341012 isoform X2 [Prunus mume]	XP_008242713.2	0	PREDICTED: uncharacterized protein LOC103341012 isoform X2 [Prunus mume]	Q32L65.1	1.96e-06	RecName: Full=E3 ubiquitin-protein ligase MARCHF2; AltName: Full=Membrane-associated RING finger protein 2; AltName: Full=Membrane-associated RING-CH protein II; Short=MARCH-II; AltName: Full=RING finger protein 172; Short=RNF172; AltName: Full=RING-type E3 ubiquitin transferase MARCHF2 [Bos taurus]	A0A251NFY7	0	Uncharacterized protein OS=Prunus persica GN=PRUPE_7G237300 PE=4 SV=1	AT1G11020.1	1.4e-168	RING/FYVE/PHD zinc finger superfamily protein
Ruulm.1G033900.1	Ru01	1868876	1870151	-	Ra_g364.t1	2.14e-98	XP_024180929.1	1.02e-81	EG45-like domain containing protein isoform X2 [Rosa chinensis]	XP_024180929.1	4.58e-82	EG45-like domain containing protein isoform X2 [Rosa chinensis]	Q9ZP41.1	2.03e-15	RecName: Full=EG45-like domain containing protein; AltName: Full=Blight-associated protein p12; AltName: Full=Plant natriuretic peptide; Short=PNP; Flags: Precursor [Citrus jambhiri]	M5VX00	3.65e-68	Uncharacterized protein OS=Prunus persica GN=PRUPE_7G237200 PE=4 SV=1	AT2G18660.1	4.58e-15	plant natriuretic peptide A
Ruulm.1G034000.1	Ru01	1870614	1873839	-	Ra_g365.t1	0	XP_024180926.1	0	26S proteasome regulatory subunit 8 homolog A [Rosa chinensis]<>putative proteasome endopeptidase complex [Rosa chinensis]	XP_024180926.1	0	26S proteasome regulatory subunit 8 homolog A [Rosa chinensis]	Q9C5U3.1	0	RecName: Full=26S proteasome regulatory subunit 8 homolog A; AltName: Full=26S proteasome AAA-ATPase subunit RPT6a; AltName: Full=26S proteasome subunit 8 homolog A; AltName: Full=Regulatory particle triple-A ATPase subunit 6a [Arabidopsis thaliana]	M5VQU1	0	Uncharacterized protein OS=Prunus persica GN=PRUPE_7G237100 PE=3 SV=1	AT5G19990.3	0	regulatory particle triple-A ATPase 6A
Ruulm.1G034000.2	Ru01	1870707	1872786	-	Ra_g365.t1	0	XP_004287374.1	0	PREDICTED: 26S protease regulatory subunit 8 homolog A [Fragaria vesca subsp. vesca]	XP_004287374.1	0	PREDICTED: 26S protease regulatory subunit 8 homolog A [Fragaria vesca subsp. vesca]	Q94BQ2.1	0	RecName: Full=26S proteasome regulatory subunit 8 homolog B; AltName: Full=26S proteasome AAA-ATPase subunit RPT6b; AltName: Full=26S proteasome subunit 8 homolog B; AltName: Full=Regulatory particle triple-A ATPase subunit 6b [Arabidopsis thaliana]	M5VQU1	0	Uncharacterized protein OS=Prunus persica GN=PRUPE_7G237100 PE=3 SV=1	AT5G20000.1	0	AAA-type ATPase family protein
Ruulm.1G034100.1	Ru01	1874851	1878145	+	Ra_g366.t1	0	XP_004287375.1	0	PREDICTED: serine-threonine kinase receptor-associated protein [Fragaria vesca subsp. vesca]	XP_004287375.1	0	PREDICTED: serine-threonine kinase receptor-associated protein [Fragaria vesca subsp. vesca]	Q54LT8.1	2.14e-105	RecName: Full=Serine-threonine kinase receptor-associated protein; AltName: Full=WD40 repeat-containing protein strap [Dictyostelium discoideum]	M5W9P5	0	Uncharacterized protein OS=Prunus persica GN=PRUPE_7G237000 PE=4 SV=1	AT3G15610.1	0	Transducin/WD40 repeat-like superfamily protein
Ruulm.1G034100.2	Ru01	1876037	1878145	+	Ra_g366.t1	5.82e-137	XP_004287375.1	1.81e-124	PREDICTED: serine-threonine kinase receptor-associated protein [Fragaria vesca subsp. vesca]	XP_004287375.1	8.12e-125	PREDICTED: serine-threonine kinase receptor-associated protein [Fragaria vesca subsp. vesca]	Q54LT8.1	4.5e-45	RecName: Full=Serine-threonine kinase receptor-associated protein; AltName: Full=WD40 repeat-containing protein strap [Dictyostelium discoideum]	M5W9P5	1.15e-118	Uncharacterized protein OS=Prunus persica GN=PRUPE_7G237000 PE=4 SV=1	AT3G15610.1	3.81e-95	Transducin/WD40 repeat-like superfamily protein
Ruulm.1G034200.1	Ru01	1878440	1880884	+	Ra_g367.t1	3.08e-94	XP_024180930.1	8.64e-89	probable histone H2A variant 3 [Rosa chinensis]<>putative transcription factor Hap3/NF-YB family [Rosa chinensis]	XP_024180930.1	3.87e-89	probable histone H2A variant 3 [Rosa chinensis]	Q84MP7.1	1.24e-76	RecName: Full=Probable histone H2A variant 3 [Oryza sativa Japonica Group]	M5VRK7	3.53e-87	Histone H2A OS=Prunus persica GN=PRUPE_7G236800 PE=3 SV=1	AT1G52740.1	1.48e-77	histone H2A protein 9
Ruulm.1G034300.1	Ru01	1880940	1884102	-	Ra_g368.t1	0	XP_024180925.1	0	3-ketoacyl-CoA synthase 11 [Rosa chinensis]<>putative oxidoreductase, Very-long-chain 3-oxoacyl-CoA synthase [Rosa chinensis]	XP_024180925.1	0	3-ketoacyl-CoA synthase 11 [Rosa chinensis]	O48780.1	0	RecName: Full=3-ketoacyl-CoA synthase 11; Short=KCS-11; AltName: Full=Very long-chain fatty acid condensing enzyme 11; Short=VLCFA condensing enzyme 11 [Arabidopsis thaliana]	M5VY75	0	3-ketoacyl-CoA synthase OS=Prunus persica GN=PRUPE_7G236700 PE=3 SV=1	AT2G26640.1	0	3-ketoacyl-CoA synthase 11
Ruulm.1G034400.1	Ru01	1885159	1888524	-	Ra_g369.t1	0	PRQ46480.1	0	putative SOUL heme-binding protein [Rosa chinensis]	XP_024183284.1	0	uncharacterized protein LOC112188407 isoform X1 [Rosa chinensis]	Q9SR77.1	2.77e-13	RecName: Full=Heme-binding-like protein At3g10130, chloroplastic; Flags: Precursor [Arabidopsis thaliana]	M5VQS5	0	Uncharacterized protein OS=Prunus persica GN=PRUPE_7G236600 PE=4 SV=1	AT5G20140.1	0	SOUL heme-binding family protein
Ruulm.1G034400.2	Ru01	1885200	1887514	-	Ra_g369.t1	2.18e-173	XP_024183285.1	1.19e-167	heme-binding-like protein At3g10130, chloroplastic isoform X2 [Rosa chinensis]	XP_024183285.1	5.35e-168	heme-binding-like protein At3g10130, chloroplastic isoform X2 [Rosa chinensis]	Q9SR77.1	4.47e-14	RecName: Full=Heme-binding-like protein At3g10130, chloroplastic; Flags: Precursor [Arabidopsis thaliana]	M5VQS5	4.14e-157	Uncharacterized protein OS=Prunus persica GN=PRUPE_7G236600 PE=4 SV=1	AT5G20140.1	9.38e-135	SOUL heme-binding family protein
Ruulm.1G034500.1	Ru01	1889791	1890517	+	Ra_g370.t1	9.7e-43	KAB2618699.1	6.83e-10	hypothetical protein D8674_014568 [Pyrus ussuriensis x Pyrus communis]							M1BUQ1	2.56e-07	Uncharacterized protein OS=Solanum tuberosum PE=4 SV=1
Ruulm.1G034600.1	Ru01	1893361	1895179	-	Ra_g372.t2	0	PRQ46484.1	0	putative tetratricopeptide-like helical domain-containing protein [Rosa chinensis]	XP_024177658.2	0	pentatricopeptide repeat-containing protein At1g31430 [Rosa chinensis]	Q9C866.1	0	RecName: Full=Pentatricopeptide repeat-containing protein At1g31430 [Arabidopsis thaliana]	F6HH61	0	Uncharacterized protein OS=Vitis vinifera GN=VIT_11s0016g04660 PE=4 SV=1	AT1G31430.2	0	Pentatricopeptide repeat (PPR-like) superfamily protein
Ruulm.1G034700.1	Ru01	1896348	1897972	+	Ra_g373.t1	0	XP_004303265.1	0	PREDICTED: GDP-mannose transporter GONST4-like [Fragaria vesca subsp. vesca]	XP_004303265.1	0	PREDICTED: GDP-mannose transporter GONST4-like [Fragaria vesca subsp. vesca]	Q84L08.1	5.48e-169	RecName: Full=GDP-fucose transporter 1; AltName: Full=GDP-mannose transporter GONST4; AltName: Full=Protein GOLGI NUCLEOTIDE SUGAR TRANSPORTER 4 [Arabidopsis thaliana]	M5VQD8	0	Uncharacterized protein OS=Prunus persica GN=PRUPE_7G236300 PE=4 SV=1	AT5G19980.1	6.24e-170	golgi nucleotide sugar transporter 4
Ruulm.1G034700.2	Ru01	1896992	1897975	+	Ra_g373.t1	4.7e-124	XP_004303265.1	1.77e-116	PREDICTED: GDP-mannose transporter GONST4-like [Fragaria vesca subsp. vesca]	XP_004303265.1	7.96e-117	PREDICTED: GDP-mannose transporter GONST4-like [Fragaria vesca subsp. vesca]	Q84L08.1	8.51e-66	RecName: Full=GDP-fucose transporter 1; AltName: Full=GDP-mannose transporter GONST4; AltName: Full=Protein GOLGI NUCLEOTIDE SUGAR TRANSPORTER 4 [Arabidopsis thaliana]	M5VQD8	6.84e-103	Uncharacterized protein OS=Prunus persica GN=PRUPE_7G236300 PE=4 SV=1	AT5G19980.1	9.69e-67	golgi nucleotide sugar transporter 4
Ruulm.1G034800.1	Ru01	1898548	1900837	-	Ra_g374.t1	0	XP_024182101.1	0	pentatricopeptide repeat-containing protein At1g08070, chloroplastic [Rosa chinensis]<>putative tetratricopeptide-like helical domain, DYW domain-containing protein [Rosa chinensis]	XP_024182101.1	0	pentatricopeptide repeat-containing protein At1g08070, chloroplastic [Rosa chinensis]	O82380.1	0	RecName: Full=Pentatricopeptide repeat-containing protein At2g29760, chloroplastic; AltName: Full=Protein ORGANELLE TRANSCRIPT PROCESSING 81; Flags: Precursor [Arabidopsis thaliana]	M5VTK1	0	Uncharacterized protein OS=Prunus persica GN=PRUPE_7G236200 PE=4 SV=1	AT2G29760.1	0	Tetratricopeptide repeat (TPR)-like superfamily protein
Ruulm.1G034800.2	Ru01	1898621	1900050	-	Ra_g374.t1	0	XP_024182101.1	0	pentatricopeptide repeat-containing protein At1g08070, chloroplastic [Rosa chinensis]<>putative tetratricopeptide-like helical domain, DYW domain-containing protein [Rosa chinensis]	XP_024182101.1	0	pentatricopeptide repeat-containing protein At1g08070, chloroplastic [Rosa chinensis]	Q9LN01.1	6.47e-167	RecName: Full=Pentatricopeptide repeat-containing protein At1g08070, chloroplastic; AltName: Full=Protein ORGANELLE TRANSCRIPT PROCESSING 82; Flags: Precursor [Arabidopsis thaliana]	M5VTK1	0	Uncharacterized protein OS=Prunus persica GN=PRUPE_7G236200 PE=4 SV=1	AT1G08070.2	2.39e-169	Tetratricopeptide repeat (TPR)-like superfamily protein
Ruulm.1G034900.1	Ru01	1904840	1907298	+	Ra_g375.t1	0	XP_024183819.1	0	DELLA protein GAI [Rosa chinensis]<>putative transcription factor GRAS family [Rosa chinensis]	XP_024183819.1	0	DELLA protein GAI [Rosa chinensis]	B7F9I5.1	1.98e-165	RecName: Full=Protein SLENDER RICE1-LIKE 1; Short=Protein SLR1-LIKE 1 [Oryza sativa Japonica Group]	A0A1S5WJ09	0	DELLA protein OS=Prunus salicina GN=RGAb PE=2 SV=1	AT1G14920.1	8.93e-158	GRAS family transcription factor family protein
Ruulm.1G035000.1	Ru01	1911896	1915199	+	Ra_g376.t1	0	XP_024182304.1	0	glycine-rich RNA-binding protein RZ1B [Rosa chinensis]<>putative RNA recognition motif domain, nucleotide-binding alpha-beta plait domain-containing protein [Rosa chinensis]	XP_024182304.1	0	glycine-rich RNA-binding protein RZ1B [Rosa chinensis]	Q28IQ9.1	5.54e-16	RecName: Full=Cold-inducible RNA-binding protein; AltName: Full=Glycine-rich RNA-binding protein CIRP [Xenopus tropicalis]	M5VPW0	8.02e-165	Uncharacterized protein OS=Prunus persica GN=PRUPE_7G236000 PE=4 SV=1	AT5G19960.1	2.4e-72	RNA-binding (RRM/RBD/RNP motifs) family protein
Ruulm.1G035100.1	Ru01	1915594	1918184	-	Ra_g378.t1	0	XP_024179739.1	0	myb family transcription factor EFM [Rosa chinensis]<>putative transcription factor MYB-HB-like family [Rosa chinensis]	XP_024179739.1	0	myb family transcription factor EFM [Rosa chinensis]	Q9ZQ85.2	7.14e-124	RecName: Full=Myb family transcription factor EFM; AltName: Full=MYB-domain transcription factor HHO4; AltName: Full=Protein EARLY FLOWERING MYB; AltName: Full=Protein HRS1 HOMOLOG 4 [Arabidopsis thaliana]	M5VSS5	0	Uncharacterized protein OS=Prunus persica GN=PRUPE_7G235900 PE=4 SV=1	AT2G03500.1	8.14e-125	Homeodomain-like superfamily protein
Ruulm.1G035200.1	Ru01	1923668	1926232	+	Ra_g379.t1	0	XP_024179955.2	0	LOW QUALITY PROTEIN: pentatricopeptide repeat-containing protein At5g55740, chloroplastic-like [Rosa chinensis]	XP_024179955.2	0	LOW QUALITY PROTEIN: pentatricopeptide repeat-containing protein At5g55740, chloroplastic-like [Rosa chinensis]	Q9FM64.1	0	RecName: Full=Pentatricopeptide repeat-containing protein At5g55740, chloroplastic; AltName: Full=Protein CHLORORESPIRATORY REDUCTION 21; Flags: Precursor [Arabidopsis thaliana]	A0A251NFZ0	0	Uncharacterized protein OS=Prunus persica GN=PRUPE_7G235800 PE=4 SV=1	AT5G55740.1	0	Tetratricopeptide repeat (TPR)-like superfamily protein
Ruulm.1G035300.1	Ru01	1928279	1931584	-	Ra_g380.t1	0	XP_004287382.1	0	PREDICTED: probable inactive receptor kinase At2g26730 [Fragaria vesca subsp. vesca]	XP_004287382.1	0	PREDICTED: probable inactive receptor kinase At2g26730 [Fragaria vesca subsp. vesca]	O48788.1	0	RecName: Full=Probable inactive receptor kinase At2g26730; Flags: Precursor [Arabidopsis thaliana]	M5VWH1	0	Uncharacterized protein OS=Prunus persica GN=PRUPE_7G235700 PE=4 SV=1	AT2G26730.1	0	Leucine-rich repeat protein kinase family protein
Ruulm.1G035400.1	Ru01	1935960	1939917	+	Ra_g381.t1	0	XP_004287383.1	0	PREDICTED: sodium/pyruvate cotransporter BASS2, chloroplastic [Fragaria vesca subsp. vesca]	XP_004287383.1	0	PREDICTED: sodium/pyruvate cotransporter BASS2, chloroplastic [Fragaria vesca subsp. vesca]	Q1EBV7.1	0	RecName: Full=Sodium/pyruvate cotransporter BASS2, chloroplastic; AltName: Full=Bile acid transporter 1; AltName: Full=Bile acid-sodium symporter family protein 2; Flags: Precursor [Arabidopsis thaliana]	M5W2A0	0	Uncharacterized protein OS=Prunus persica GN=PRUPE_7G235600 PE=4 SV=1	AT2G26900.1	0	Sodium Bile acid symporter family
Ruulm.1G035400.2	Ru01	1936109	1939915	+	Ra_g381.t1	0	XP_004287383.1	0	PREDICTED: sodium/pyruvate cotransporter BASS2, chloroplastic [Fragaria vesca subsp. vesca]	XP_004287383.1	0	PREDICTED: sodium/pyruvate cotransporter BASS2, chloroplastic [Fragaria vesca subsp. vesca]	Q1EBV7.1	0	RecName: Full=Sodium/pyruvate cotransporter BASS2, chloroplastic; AltName: Full=Bile acid transporter 1; AltName: Full=Bile acid-sodium symporter family protein 2; Flags: Precursor [Arabidopsis thaliana]	A0A0D2U5U4	0	Uncharacterized protein OS=Gossypium raimondii GN=B456_013G231400 PE=4 SV=1	AT2G26900.1	0	Sodium Bile acid symporter family
Ruulm.1G035500.1	Ru01	1946646	1949137	+	Ra_g382.t1	0	XP_004287384.1	1.75e-176	PREDICTED: transcriptional corepressor LEUNIG-like isoform X1 [Fragaria vesca subsp. vesca]	XP_004287384.1	7.83e-177	PREDICTED: transcriptional corepressor LEUNIG-like isoform X1 [Fragaria vesca subsp. vesca]	Q9FUY2.2	1.95e-138	RecName: Full=Transcriptional corepressor LEUNIG; AltName: Full=Protein ROTUNDA2 [Arabidopsis thaliana]	A0A1R3IE42	5.74e-169	Uncharacterized protein OS=Corchorus capsularis GN=CCACVL1_12719 PE=4 SV=1	AT4G32551.1	2.22e-139	transcriptional corepressor LEUNIG
Ruulm.1G035500.2	Ru01	1948377	1949208	+	Ra_g382.t1	2.96e-57	KAE7998795.1	7.34e-49	hypothetical protein FH972_003303 [Carpinus fangiana]	XP_008337347.2	6.42e-49	transcriptional corepressor LEUNIG-like isoform X1 [Malus domestica]	Q9FUY2.2	1.36e-43	RecName: Full=Transcriptional corepressor LEUNIG; AltName: Full=Protein ROTUNDA2 [Arabidopsis thaliana]	A0A1R3IE42	4.54e-49	Uncharacterized protein OS=Corchorus capsularis GN=CCACVL1_12719 PE=4 SV=1	AT4G32551.1	1.55e-44	transcriptional corepressor LEUNIG
Ruulm.1G035600.1	Ru01	1949417	1950776	-	Ra_g383.t1	0	XP_024180482.1	0	gibberellin 3-beta-dioxygenase 1 [Rosa chinensis]	XP_024180482.1	0	gibberellin 3-beta-dioxygenase 1 [Rosa chinensis]	O24648.1	8.42e-121	RecName: Full=Gibberellin 3-beta-dioxygenase 1; AltName: Full=GA 3-oxidase 1; AltName: Full=Gibberellin 3 beta-hydroxylase 1 [Pisum sativum]	M5W5M8	1.64e-162	Uncharacterized protein OS=Prunus persica GN=PRUPE_7G235400 PE=3 SV=1	AT4G21690.1	1.24e-117	gibberellin 3-oxidase 3
Ruulm.1G035700.1	Ru01	1952381	1959392	-	Ra_g384.t1	0	XP_050380517.1	0	ABC transporter G family member 32 [Potentilla anserina]	XP_050380517.1	0	ABC transporter G family member 32 [Potentilla anserina]	O81016.1	0	RecName: Full=ABC transporter G family member 32; Short=ABC transporter ABCG.32; Short=AtABCG32; AltName: Full=Pleiotropic drug resistance protein 4; AltName: Full=Protein PERMEABLE CUTICLE 1 [Arabidopsis thaliana]	M5VVV1	0	Uncharacterized protein OS=Prunus persica GN=PRUPE_7G235300 PE=3 SV=1	AT2G26910.1	0	pleiotropic drug resistance 4
Ruulm.1G035800.1	Ru01	1964980	1968192	+	Ra_g385.t1	0	XP_024184588.1	0	tudor domain-containing protein 3 isoform X1 [Rosa chinensis]	XP_024184588.1	0	tudor domain-containing protein 3 isoform X1 [Rosa chinensis]	Q5ZMS6.1	3.45e-21	RecName: Full=Tudor domain-containing protein 3 [Gallus gallus]	M5VWX4	0	Uncharacterized protein OS=Prunus persica GN=PRUPE_7G235200 PE=4 SV=1	AT5G19950.2	2.56e-112	tudor domain protein (DUF1767)
Ruulm.1G035900.1	Ru01	1968231	1970413	+	Ra_g386.t1	0	XP_004287388.1	0	PREDICTED: transmembrane protein 19-like isoform X2 [Fragaria vesca subsp. vesca]	XP_004287388.1	0	PREDICTED: transmembrane protein 19-like isoform X2 [Fragaria vesca subsp. vesca]	Q0WP96.1	7.43e-146	RecName: Full=Protein PGR; Short=AtPGR; AltName: Full=Plasma membrane glucose-responsive regulator; AltName: Full=Transmembrane protein 19-like protein; AltName: Full=VTE6-related protein; Short=VTE6R [Arabidopsis thaliana]	A0A251NHS8	4.2e-174	Uncharacterized protein OS=Prunus persica GN=PRUPE_7G235100 PE=4 SV=1	AT5G19930.2	8.46e-147	integral membrane protein (Protein of unknown function DUF92%2C transmembrane)
Ruulm.1G035900.2	Ru01	1968690	1970397	+	Ra_g386.t1	9.84e-113	XP_004287388.1	2.67e-106	PREDICTED: transmembrane protein 19-like isoform X2 [Fragaria vesca subsp. vesca]	XP_004287388.1	1.2e-106	PREDICTED: transmembrane protein 19-like isoform X2 [Fragaria vesca subsp. vesca]	Q0WP96.1	2.43e-82	RecName: Full=Protein PGR; Short=AtPGR; AltName: Full=Plasma membrane glucose-responsive regulator; AltName: Full=Transmembrane protein 19-like protein; AltName: Full=VTE6-related protein; Short=VTE6R [Arabidopsis thaliana]	A0A0D2SNU7	5.81e-94	Uncharacterized protein OS=Gossypium raimondii GN=B456_010G068300 PE=4 SV=1	AT5G19930.2	2.76e-83	integral membrane protein (Protein of unknown function DUF92%2C transmembrane)
Ruulm.1G036000.1	Ru01	1972044	1975848	-	Ra_g387.t1	0	PRQ46509.1	0	putative protein phosphatase 2A, regulatory B subunit, B56 [Rosa chinensis]	XP_024184590.1	0	serine/threonine protein phosphatase 2A 57 kDa regulatory subunit B' kappa isoform [Rosa chinensis]<>serine/threonine protein phosphatase 2A 57 kDa regulatory subunit B' kappa isoform [Rosa chinensis]	Q93YV6.1	0	RecName: Full=Serine/threonine protein phosphatase 2A 57 kDa regulatory subunit B' kappa isoform; Short=AtB' kappa; Short=PP2A, B' subunit, kappa isoform [Arabidopsis thaliana]	M5VVZ8	0	Serine/threonine protein phosphatase 2A regulatory subunit OS=Prunus persica GN=PRUPE_7G234900 PE=3 SV=1	AT5G25510.1	0	Protein phosphatase 2A regulatory B subunit family protein
Ruulm.1G036000.2	Ru01	1972134	1973728	-	Ra_g387.t1	0	PRQ46509.1	0	putative protein phosphatase 2A, regulatory B subunit, B56 [Rosa chinensis]	XP_004287389.1	0	PREDICTED: serine/threonine protein phosphatase 2A 57 kDa regulatory subunit B' iota isoform-like [Fragaria vesca subsp. vesca]	Q93YV6.1	0	RecName: Full=Serine/threonine protein phosphatase 2A 57 kDa regulatory subunit B' kappa isoform; Short=AtB' kappa; Short=PP2A, B' subunit, kappa isoform [Arabidopsis thaliana]	M5VVZ8	0	Serine/threonine protein phosphatase 2A regulatory subunit OS=Prunus persica GN=PRUPE_7G234900 PE=3 SV=1	AT5G25510.1	0	Protein phosphatase 2A regulatory B subunit family protein
Ruulm.1G036100.1	Ru01	1977738	1979244	-	Ra_g388.t1	9.11e-79	XP_004287390.1	1.92e-54	PREDICTED: auxin-responsive protein IAA1-like [Fragaria vesca subsp. vesca]	XP_004287390.1	8.62e-55	PREDICTED: auxin-responsive protein IAA1-like [Fragaria vesca subsp. vesca]	P93830.2	7.61e-29	RecName: Full=Auxin-responsive protein IAA17; AltName: Full=Auxin response 3; AltName: Full=Indoleacetic acid-induced protein 17 [Arabidopsis thaliana]	A0A251NIN6	1.02e-43	Auxin-responsive protein OS=Prunus persica GN=PRUPE_7G234800 PE=3 SV=1	AT3G23050.3	7.34e-31	indole-3-acetic acid 7
Ruulm.1G036200.1	Ru01	1981524	1985338	-	Ra_g389.t1	0	XP_024182082.1	0	palmitoyl-acyl carrier protein thioesterase, chloroplastic [Rosa chinensis]<>palmitoyl-acyl carrier protein thioesterase, chloroplastic [Rosa chinensis]<>putative oleoyl-[acyl-carrier-protein] hydrolase [Rosa chinensis]	XP_024182082.1	0	palmitoyl-acyl carrier protein thioesterase, chloroplastic [Rosa chinensis]<>palmitoyl-acyl carrier protein thioesterase, chloroplastic [Rosa chinensis]	Q9SQI3.1	0	RecName: Full=Palmitoyl-acyl carrier protein thioesterase, chloroplastic; AltName: Full=16:0-acyl-carrier protein thioesterase; Short=16:0-ACP thioesterase; AltName: Full=Acyl-[acyl-carrier-protein] hydrolase; AltName: Full=PATE; Flags: Precursor [Gossypium hirsutum]	A0A0A1CN66	0	Acyl-[acyl-carrier-protein] hydrolase OS=Prunus sibirica GN=fatB PE=2 SV=1	AT1G08510.1	0	fatty acyl-ACP thioesterases B
Ruulm.1G036200.2	Ru01	1981527	1983977	-	Ra_g389.t1	0	XP_024182082.1	0	palmitoyl-acyl carrier protein thioesterase, chloroplastic [Rosa chinensis]<>palmitoyl-acyl carrier protein thioesterase, chloroplastic [Rosa chinensis]<>putative oleoyl-[acyl-carrier-protein] hydrolase [Rosa chinensis]	XP_024182082.1	0	palmitoyl-acyl carrier protein thioesterase, chloroplastic [Rosa chinensis]<>palmitoyl-acyl carrier protein thioesterase, chloroplastic [Rosa chinensis]	Q9SJE2.1	0	RecName: Full=Palmitoyl-acyl carrier protein thioesterase, chloroplastic; AltName: Full=16:0-acyl-carrier protein thioesterase; Short=16:0-ACP thioesterase; AltName: Full=Acyl-[acyl-carrier-protein] hydrolase; AltName: Full=Acyl-acyl carrier protein thioesterase B1; Short=AtFATB1; Flags: Precursor [Arabidopsis thaliana]	A0A0A1CN66	0	Acyl-[acyl-carrier-protein] hydrolase OS=Prunus sibirica GN=fatB PE=2 SV=1	AT1G08510.1	0	fatty acyl-ACP thioesterases B
Ruulm.1G036300.1	Ru01	1991825	1993029	-	Ra_g390.t1	7.73e-124	XP_008242742.1	3.27e-80	PREDICTED: protein YLS3-like [Prunus mume]	XP_008242742.1	1.47e-80	PREDICTED: protein YLS3-like [Prunus mume]	O64864.1	2.43e-37	RecName: Full=Non-specific lipid transfer protein GPI-anchored 13; Short=AtLTPG-13; Short=Protein LTP-GPI-ANCHORED 13; AltName: Full=Protein YELLOW-LEAF-SPECIFIC GENE 3; AltName: Full=Xylogen-like protein 9; Short=AtXYLP9; Short=AtXYP9; Flags: Precursor [Arabidopsis thaliana]	M5VUZ4	6.75e-76	Uncharacterized protein OS=Prunus persica GN=PRUPE_7G234500 PE=4 SV=1	AT2G44290.1	2.77e-38	Bifunctional inhibitor/lipid-transfer protein/seed storage 2S albumin superfamily protein
Ruulm.1G036400.1	Ru01	1993993	2008868	-	Ra_g391.t1	0	XP_024181632.1	0	dnaJ homolog subfamily C GRV2 isoform X1 [Rosa chinensis]<>putative DnaJ domain-containing protein [Rosa chinensis]	XP_024181632.1	0	dnaJ homolog subfamily C GRV2 isoform X1 [Rosa chinensis]	F4IVL6.1	0	RecName: Full=DnaJ homolog subfamily C GRV2; AltName: Full=Protein GRAVITROPISM DEFECTIVE 2; AltName: Full=Protein GREEN FLUORESCENT SEED 2; AltName: Full=Protein KATAMARI2 [Arabidopsis thaliana]	A0A251NFV0	0	Uncharacterized protein OS=Prunus persica GN=PRUPE_7G234400 PE=4 SV=1	AT2G26890.1	0	DNAJ heat shock N-terminal domain-containing protein
Ruulm.1G036500.1	Ru01	2009117	2010523	-	Ra_g392.t1	0	XP_004288831.1	0	PREDICTED: omega-hydroxypalmitate O-feruloyl transferase [Fragaria vesca subsp. vesca]	XP_004288831.1	0	PREDICTED: omega-hydroxypalmitate O-feruloyl transferase [Fragaria vesca subsp. vesca]	Q94CD1.1	5.64e-69	RecName: Full=Omega-hydroxypalmitate O-feruloyl transferase; AltName: Full=Omega-hydroxyacid hydroxycinnamoyltransferase; AltName: Full=Protein ALIPHATIC SUBERIN FERULOYL TRANSFERASE [Arabidopsis thaliana]	A0A251NIM6	0	Uncharacterized protein OS=Prunus persica GN=PRUPE_7G234200 PE=4 SV=1	AT1G03390.1	0	HXXXD-type acyl-transferase family protein
Ruulm.1G036600.1	Ru01	2010792	2016643	-	Ra_g393.t1	0	XP_004287392.1	0	PREDICTED: probable plastidic glucose transporter 2 [Fragaria vesca subsp. vesca]<>PREDICTED: probable plastidic glucose transporter 2 [Fragaria vesca subsp. vesca]	XP_004287392.1	0	PREDICTED: probable plastidic glucose transporter 2 [Fragaria vesca subsp. vesca]<>PREDICTED: probable plastidic glucose transporter 2 [Fragaria vesca subsp. vesca]	Q9FYG3.1	0	RecName: Full=Probable plastidic glucose transporter 2 [Arabidopsis thaliana]	M5WGZ3	0	Uncharacterized protein OS=Prunus persica GN=PRUPE_7G234100 PE=3 SV=1	AT1G67300.3	0	Major facilitator superfamily protein
Ruulm.1G036600.2	Ru01	2010792	2016643	-	Ra_g393.t1	0	XP_004287392.1	0	PREDICTED: probable plastidic glucose transporter 2 [Fragaria vesca subsp. vesca]<>PREDICTED: probable plastidic glucose transporter 2 [Fragaria vesca subsp. vesca]	XP_004287392.1	0	PREDICTED: probable plastidic glucose transporter 2 [Fragaria vesca subsp. vesca]<>PREDICTED: probable plastidic glucose transporter 2 [Fragaria vesca subsp. vesca]	Q9FYG3.1	0	RecName: Full=Probable plastidic glucose transporter 2 [Arabidopsis thaliana]	M5WGZ3	0	Uncharacterized protein OS=Prunus persica GN=PRUPE_7G234100 PE=3 SV=1	AT1G67300.3	0	Major facilitator superfamily protein
Ruulm.1G036600.3	Ru01	2010915	2013970	-	Ra_g393.t1	0	XP_004287392.1	0	PREDICTED: probable plastidic glucose transporter 2 [Fragaria vesca subsp. vesca]<>PREDICTED: probable plastidic glucose transporter 2 [Fragaria vesca subsp. vesca]	XP_004287392.1	0	PREDICTED: probable plastidic glucose transporter 2 [Fragaria vesca subsp. vesca]<>PREDICTED: probable plastidic glucose transporter 2 [Fragaria vesca subsp. vesca]	Q9FYG3.1	6.47e-158	RecName: Full=Probable plastidic glucose transporter 2 [Arabidopsis thaliana]	M5WGZ3	0	Uncharacterized protein OS=Prunus persica GN=PRUPE_7G234100 PE=3 SV=1	AT1G67300.3	7.38e-159	Major facilitator superfamily protein
Ruulm.1G036700.1	Ru01	2018925	2023432	+	Ra_g394.t1	0	XP_024180695.1	0	collagen alpha-1(II) chain [Rosa chinensis]<>putative Zinc finger, RanBP2-type [Rosa chinensis]	XP_024180695.1	0	collagen alpha-1(II) chain [Rosa chinensis]	Q92804.1	1.19e-07	RecName: Full=TATA-binding protein-associated factor 2N; AltName: Full=68 kDa TATA-binding protein-associated factor; Short=TAF(II)68; Short=TAFII68; AltName: Full=RNA-binding protein 56 [Homo sapiens]	M5VPV5	1.5e-152	Uncharacterized protein OS=Prunus persica GN=PRUPE_7G234000 PE=4 SV=1	AT4G28990.1	1.58e-53	RNA-binding protein-like protein
Ruulm.1G036800.1	Ru01	2022723	2024701	-	Ra_g395.t1	0	XP_008242675.1	0	PREDICTED: methylthioribose kinase-like [Prunus mume]<>hypothetical protein GBA52_022586 [Prunus armeniaca]	XP_008242675.1	0	PREDICTED: methylthioribose kinase-like [Prunus mume]	Q9C6D2.1	0	RecName: Full=Methylthioribose kinase; Short=AtMTK; Short=MTR kinase [Arabidopsis thaliana]	M5VPX6	0	Uncharacterized protein OS=Prunus persica GN=PRUPE_7G233900 PE=3 SV=1	AT1G49820.1	0	S-methyl-5-thioribose kinase
Ruulm.1G036800.2	Ru01	2023317	2024558	-	Ra_g395.t1	0	XP_008242675.1	0	PREDICTED: methylthioribose kinase-like [Prunus mume]<>hypothetical protein GBA52_022586 [Prunus armeniaca]	XP_008242675.1	0	PREDICTED: methylthioribose kinase-like [Prunus mume]	Q9C6D2.1	0	RecName: Full=Methylthioribose kinase; Short=AtMTK; Short=MTR kinase [Arabidopsis thaliana]	M5VPX6	0	Uncharacterized protein OS=Prunus persica GN=PRUPE_7G233900 PE=3 SV=1	AT1G49820.1	0	S-methyl-5-thioribose kinase
Ruulm.1G036900.1	Ru01	2025806	2031289	+	Ra_g396.t1	0	XP_024184049.1	0	protein tesmin/TSO1-like CXC 5 isoform X1 [Rosa chinensis]<>putative transcription factor Tesmin family [Rosa chinensis]	XP_024184049.1	0	protein tesmin/TSO1-like CXC 5 isoform X1 [Rosa chinensis]	Q9SZD1.1	0	RecName: Full=Protein tesmin/TSO1-like CXC 5; Short=AtTCX5 [Arabidopsis thaliana]	M5W9V0	0	Uncharacterized protein OS=Prunus persica GN=PRUPE_7G233800 PE=4 SV=1	AT4G29000.1	0	Tesmin/TSO1-like CXC domain-containing protein
Ruulm.1G036900.2	Ru01	2025807	2031302	+	Ra_g396.t1	0	XP_024184050.1	0	protein tesmin/TSO1-like CXC 5 isoform X2 [Rosa chinensis]	XP_024184050.1	0	protein tesmin/TSO1-like CXC 5 isoform X2 [Rosa chinensis]	Q9SZD1.1	0	RecName: Full=Protein tesmin/TSO1-like CXC 5; Short=AtTCX5 [Arabidopsis thaliana]	A0A251NFR7	0	Uncharacterized protein OS=Prunus persica GN=PRUPE_7G233800 PE=4 SV=1	AT4G29000.1	0	Tesmin/TSO1-like CXC domain-containing protein
Ruulm.1G036900.3	Ru01	2025806	2031289	+	Ra_g396.t1	0	XP_024184050.1	0	protein tesmin/TSO1-like CXC 5 isoform X2 [Rosa chinensis]	XP_024184050.1	0	protein tesmin/TSO1-like CXC 5 isoform X2 [Rosa chinensis]	Q9SZD1.1	0	RecName: Full=Protein tesmin/TSO1-like CXC 5; Short=AtTCX5 [Arabidopsis thaliana]	M5W9V0	0	Uncharacterized protein OS=Prunus persica GN=PRUPE_7G233800 PE=4 SV=1	AT4G29000.1	0	Tesmin/TSO1-like CXC domain-containing protein
Ruulm.1G037000.1	Ru01	2032120	2038239	+	Ra_g397.t1	0	CAB4288520.1	0	unnamed protein product [Prunus armeniaca]	XP_007204255.1	0	peroxisomal fatty acid beta-oxidation multifunctional protein AIM1 [Prunus persica]	Q9ZPI6.1	0	RecName: Full=Peroxisomal fatty acid beta-oxidation multifunctional protein AIM1; AltName: Full=Protein ABNORMAL INFLORESCENCE MERISTEM 1; Short=AtAIM1; Includes: RecName: Full=Enoyl-CoA hydratase/3-2-trans-enoyl-CoA isomerase/3-hydroxybutyryl-CoA epimerase; Includes: RecName: Full=3-hydroxyacyl-CoA dehydrogenase [Arabidopsis thaliana]	M5VVM6	0	Uncharacterized protein OS=Prunus persica GN=PRUPE_7G233700 PE=3 SV=1	AT4G29010.1	0	Enoyl-CoA hydratase/isomerase family
Ruulm.1G037000.2	Ru01	2033949	2037989	+	Ra_g397.t1	0	CAB4288520.1	0	unnamed protein product [Prunus armeniaca]	XP_034224224.1	0	peroxisomal fatty acid beta-oxidation multifunctional protein AIM1 isoform X2 [Prunus dulcis]	Q9ZPI6.1	0	RecName: Full=Peroxisomal fatty acid beta-oxidation multifunctional protein AIM1; AltName: Full=Protein ABNORMAL INFLORESCENCE MERISTEM 1; Short=AtAIM1; Includes: RecName: Full=Enoyl-CoA hydratase/3-2-trans-enoyl-CoA isomerase/3-hydroxybutyryl-CoA epimerase; Includes: RecName: Full=3-hydroxyacyl-CoA dehydrogenase [Arabidopsis thaliana]	M5VVM6	0	Uncharacterized protein OS=Prunus persica GN=PRUPE_7G233700 PE=3 SV=1	AT4G29010.1	0	Enoyl-CoA hydratase/isomerase family
Ruulm.1G037000.3	Ru01	2034896	2037998	+	Ra_g397.t1	0	CAB4288520.1	0	unnamed protein product [Prunus armeniaca]	XP_034224224.1	0	peroxisomal fatty acid beta-oxidation multifunctional protein AIM1 isoform X2 [Prunus dulcis]	Q8W1L6.2	0	RecName: Full=Peroxisomal fatty acid beta-oxidation multifunctional protein; Short=MFP; Includes: RecName: Full=Enoyl-CoA hydratase/3-2-trans-enoyl-CoA isomerase/3-hydroxybutyryl-CoA epimerase; Includes: RecName: Full=3-hydroxyacyl-CoA dehydrogenase [Oryza sativa Japonica Group]	M5VVM6	0	Uncharacterized protein OS=Prunus persica GN=PRUPE_7G233700 PE=3 SV=1	AT4G29010.1	0	Enoyl-CoA hydratase/isomerase family
Ruulm.1G037100.1	Ru01	2038590	2042478	+	Ra_g398.t1	0	PRQ46530.1	0	putative ribonuclease P [Rosa chinensis]	XP_004288833.1	0	PREDICTED: proteinaceous RNase P 1, chloroplastic/mitochondrial-like [Fragaria vesca subsp. vesca]<>PREDICTED: proteinaceous RNase P 1, chloroplastic/mitochondrial-like [Fragaria vesca subsp. vesca]	Q66GI4.1	1.55e-149	RecName: Full=Proteinaceous RNase P 1, chloroplastic/mitochondrial; AltName: Full=Pentatricopeptide repeat-containing protein At2g32230; Flags: Precursor [Arabidopsis thaliana]	A0A251NFS5	0	Uncharacterized protein OS=Prunus persica GN=PRUPE_7G233500 PE=4 SV=1	AT2G32230.2	1.77e-150	proteinaceous RNase P 1
Ruulm.1G037200.1	Ru01	2043064	2045250	+	Ra_g399.t1	4.05e-173	XP_004287396.1	1.83e-136	PREDICTED: probable protein ABIL5 [Fragaria vesca subsp. vesca]	XP_004287396.1	8.21e-137	PREDICTED: probable protein ABIL5 [Fragaria vesca subsp. vesca]	Q5JMF2.1	9.28e-28	RecName: Full=Probable protein ABIL5; AltName: Full=Abl interactor-like protein 5 [Oryza sativa Japonica Group]	A0A251NIK9	7.18e-110	Uncharacterized protein OS=Prunus persica GN=PRUPE_7G233400 PE=4 SV=1	AT2G46225.3	3.21e-23	ABI-1-like 1
Ruulm.1G037300.1	Ru01	2051107	2052535	-	Ra_g400.t1	0	PRQ46419.1	2.96e-170	putative kelch-type beta propeller [Rosa chinensis]	XP_024172108.2	1.39e-149	uncharacterized protein LOC112178147 [Rosa chinensis]				A0A251NA03	2.32e-19	Uncharacterized protein OS=Prunus persica GN=PRUPE_7G110000 PE=4 SV=1
Ruulm.1G037300.2	Ru01	2051106	2052357	-	Ra_g400.t1	0	PRQ46419.1	1.02e-118	putative kelch-type beta propeller [Rosa chinensis]	XP_024172108.2	1.66e-104	uncharacterized protein LOC112178147 [Rosa chinensis]				A0A251NA03	2.49e-18	Uncharacterized protein OS=Prunus persica GN=PRUPE_7G110000 PE=4 SV=1
Ruulm.1G037400.1	Ru01	2067454	2069926	-	Ra_g401.t1	0	XP_024185830.2	0	rop guanine nucleotide exchange factor 9 [Rosa chinensis]<>putative PRONE domain-containing protein [Rosa chinensis]	XP_024185830.2	0	rop guanine nucleotide exchange factor 9 [Rosa chinensis]	Q9SVQ3.1	0	RecName: Full=Rop guanine nucleotide exchange factor 9; Short=AtRopGEF9; AltName: Full=Rho of plants guanine nucleotide exchange factor 9 [Arabidopsis thaliana]	M5W5N2	0	Uncharacterized protein OS=Prunus persica GN=PRUPE_7G233200 PE=4 SV=1	AT4G13240.1	0	RHO guanyl-nucleotide exchange factor 9
Ruulm.1G037500.1	Ru01	2084993	2087833	+	Ra_g402.t1	0	XP_011458612.1	0	PREDICTED: uncharacterized protein LOC101295266 [Fragaria vesca subsp. vesca]<>PREDICTED: uncharacterized protein LOC101295266 [Fragaria vesca subsp. vesca]	XP_011458612.1	0	PREDICTED: uncharacterized protein LOC101295266 [Fragaria vesca subsp. vesca]<>PREDICTED: uncharacterized protein LOC101295266 [Fragaria vesca subsp. vesca]				M5VTQ7	8.74e-135	Uncharacterized protein OS=Prunus persica GN=PRUPE_7G233100 PE=4 SV=1	AT3G24630.2	1.55e-26	hypothetical protein
Ruulm.1G037600.1	Ru01	2088559	2089454	-	Ra_g403.t1	3.9e-55	XP_011458621.1	1.54e-49	PREDICTED: dynein light chain 1, cytoplasmic-like [Fragaria vesca subsp. vesca]	XP_011458621.1	6.89e-50	PREDICTED: dynein light chain 1, cytoplasmic-like [Fragaria vesca subsp. vesca]	Q22799.1	2.58e-20	RecName: Full=Dynein light chain 1, cytoplasmic [Caenorhabditis elegans]	A0A2C9UB28	2.8e-42	Uncharacterized protein OS=Manihot esculenta GN=MANES_16G114400 PE=4 SV=1	AT1G52245.1	4.97e-41	dynein light chain LC6%2C flagellar outer arm-like protein
Ruulm.1G037700.1	Ru01	2091456	2095346	+	Ra_g404.t1	6.03e-178	XP_004287399.1	6.7e-169	PREDICTED: protein CONTINUOUS VASCULAR RING 1-like [Fragaria vesca subsp. vesca]	XP_004287399.1	3.01e-169	PREDICTED: protein CONTINUOUS VASCULAR RING 1-like [Fragaria vesca subsp. vesca]	F4IUE7.2	1.42e-131	RecName: Full=Protein CONTINUOUS VASCULAR RING 1 [Arabidopsis thaliana]	M5VRM0	5.85e-155	Uncharacterized protein OS=Prunus persica GN=PRUPE_7G232900 PE=4 SV=1	AT2G20120.2	2.06e-132	CONTINUOUS VASCULAR RING protein (DUF502)
Ruulm.1G037700.2	Ru01	2091456	2095190	+	Ra_g404.t1	1.35e-179	XP_004287399.1	8.1e-171	PREDICTED: protein CONTINUOUS VASCULAR RING 1-like [Fragaria vesca subsp. vesca]	XP_004287399.1	3.64e-171	PREDICTED: protein CONTINUOUS VASCULAR RING 1-like [Fragaria vesca subsp. vesca]	F4IUE7.2	5.02e-133	RecName: Full=Protein CONTINUOUS VASCULAR RING 1 [Arabidopsis thaliana]	M5VRM0	8.93e-157	Uncharacterized protein OS=Prunus persica GN=PRUPE_7G232900 PE=4 SV=1	AT2G20120.2	1.1e-133	CONTINUOUS VASCULAR RING protein (DUF502)
Ruulm.1G037700.3	Ru01	2091458	2095145	+	Ra_g404.t1	8.24e-179	XP_004287399.1	6.75e-170	PREDICTED: protein CONTINUOUS VASCULAR RING 1-like [Fragaria vesca subsp. vesca]	XP_004287399.1	3.03e-170	PREDICTED: protein CONTINUOUS VASCULAR RING 1-like [Fragaria vesca subsp. vesca]	F4IUE7.2	5.98e-132	RecName: Full=Protein CONTINUOUS VASCULAR RING 1 [Arabidopsis thaliana]	M5VRM0	1.61e-155	Uncharacterized protein OS=Prunus persica GN=PRUPE_7G232900 PE=4 SV=1	AT2G20120.2	1e-132	CONTINUOUS VASCULAR RING protein (DUF502)
Ruulm.1G037700.4	Ru01	2092455	2095190	+	Ra_g404.t1	2.3e-127	XP_024186013.1	5.9e-122	protein LIKE COV 1 [Rosa chinensis]<>hypothetical protein RchiOBHm_Chr2g0090091 [Rosa chinensis]	XP_024186013.1	2.65e-122	protein LIKE COV 1 [Rosa chinensis]	F4IUE7.2	1.32e-115	RecName: Full=Protein CONTINUOUS VASCULAR RING 1 [Arabidopsis thaliana]	A0A1U8E9L4	2.23e-121	protein LIKE COV 1-like OS=Capsicum annuum GN=LOC107841032 PE=4 SV=1	AT2G20120.2	2.88e-116	CONTINUOUS VASCULAR RING protein (DUF502)
Ruulm.1G037800.1	Ru01	2104784	2106995	+	Ra_g405.t1	0	XP_024181803.1	0	uncharacterized protein LOC112187292 [Rosa chinensis]<>putative Late embryogenesis abundant protein, LEA-14 [Rosa chinensis]	XP_024181803.1	0	uncharacterized protein LOC112187292 [Rosa chinensis]				M5VR79	2.75e-178	Uncharacterized protein OS=Prunus persica GN=PRUPE_7G232800 PE=4 SV=1	AT3G24605.1	2.95e-82	late embryogenesis abundant protein%2C group 2
Ruulm.1G037800.2	Ru01	2105016	2106721	+	Ra_g405.t1	5.85e-89	XP_050373047.1	3.47e-89	uncharacterized protein LOC126790743 [Potentilla anserina]	XP_050373047.1	1.56e-89	uncharacterized protein LOC126790743 [Potentilla anserina]				M5VR79	2.16e-80	Uncharacterized protein OS=Prunus persica GN=PRUPE_7G232800 PE=4 SV=1	AT1G45688.2	3.64e-41	transmembrane protein
Ruulm.1G037900.1	Ru01	2107016	2109418	-	Ra_g406.t1	0	XP_024181802.1	3.15e-176	chloroplast processing peptidase [Rosa chinensis]<>putative signal peptidase I [Rosa chinensis]	XP_024181802.1	1.41e-176	chloroplast processing peptidase [Rosa chinensis]	Q8H0W1.2	6.41e-120	RecName: Full=Chloroplast processing peptidase; AltName: Full=Signal peptidase I-3; Flags: Precursor [Arabidopsis thaliana]	M5VQK4	3.4e-160	Uncharacterized protein OS=Prunus persica GN=PRUPE_7G232700 PE=4 SV=1	AT3G24590.1	7.3e-121	plastidic type i signal peptidase 1
Ruulm.1G038000.1	Ru01	2114087	2115357	+	Ra_g410.t1	0	XP_024177661.1	0	general transcription and DNA repair factor IIH subunit TFB1-1 [Rosa chinensis]<>putative BSD domain, TFIIH subunit Tfb1/p62 protein [Rosa chinensis]	XP_024177661.1	0	general transcription and DNA repair factor IIH subunit TFB1-1 [Rosa chinensis]	Q9M322.2	5.83e-45	RecName: Full=General transcription and DNA repair factor IIH subunit TFB1-3; Short=AtTFB1-3; Short=TFIIH subunit TFB1-3; AltName: Full=RNA polymerase II transcription factor B subunit 1-3 [Arabidopsis thaliana]	A0A0L9VCM8	6.89e-69	Uncharacterized protein OS=Phaseolus angularis GN=LR48_Vigan09g106300 PE=4 SV=1	AT1G55750.4	1.74e-46	BSD domain (BTF2-like transcription factors%2C Synapse-associated proteins and DOS2-like proteins)
Ruulm.1G038100.1	Ru01	2116937	2119779	-	Ra_g411.t1	0	XP_024184389.1	0	pentatricopeptide repeat-containing protein At5g25630 isoform X1 [Rosa chinensis]<>putative tetratricopeptide-like helical domain-containing protein [Rosa chinensis]	XP_024184389.1	0	pentatricopeptide repeat-containing protein At5g25630 isoform X1 [Rosa chinensis]	Q8S9D1.1	0	RecName: Full=Pentatricopeptide repeat-containing protein At5g21222; AltName: Full=SNF1-like protein kinase AtC401 [Arabidopsis thaliana]	M5VTX9	0	Uncharacterized protein OS=Prunus persica GN=PRUPE_7G232600 PE=4 SV=1	AT5G21222.4	0	protein kinase family protein
Ruulm.1G038100.2	Ru01	2116909	2117832	-	Ra_g411.t1	0	XP_024184389.1	0	pentatricopeptide repeat-containing protein At5g25630 isoform X1 [Rosa chinensis]<>putative tetratricopeptide-like helical domain-containing protein [Rosa chinensis]	XP_024184389.1	0	pentatricopeptide repeat-containing protein At5g25630 isoform X1 [Rosa chinensis]	Q8GZ63.2	3.92e-70	RecName: Full=Pentatricopeptide repeat-containing protein At5g25630 [Arabidopsis thaliana]	M5VTX9	1.53e-166	Uncharacterized protein OS=Prunus persica GN=PRUPE_7G232600 PE=4 SV=1	AT5G25630.3	1.15e-71	Tetratricopeptide repeat (TPR)-like superfamily protein
Ruulm.1G038200.1	Ru01	2122313	2124404	+	Ra_g9269.t1	1.45e-110	XP_024183488.1	5.76e-147	protein Mpv17 [Rosa chinensis]<>hypothetical protein RchiOBHm_Chr2g0090261 [Rosa chinensis]	XP_024183488.1	2.58e-147	protein Mpv17 [Rosa chinensis]	Q54XX9.1	1.07e-30	RecName: Full=PXMP2/4 family protein 2 [Dictyostelium discoideum]	M5W3B9	1.33e-140	Uncharacterized protein OS=Prunus persica GN=PRUPE_7G232500 PE=3 SV=1	AT3G24570.1	6.15e-120	Peroxisomal membrane 22 kDa (Mpv17/PMP22) family protein
Ruulm.1G038300.1	Ru01	2124608	2128314	-	Ra_g414.t1	1.1e-177	XP_024181974.1	0	uncharacterized protein LOC112187429 isoform X1 [Rosa chinensis]<>putative tRNA(Ile)-lysidine synthetase [Rosa chinensis]	XP_024181974.1	0	uncharacterized protein LOC112187429 isoform X1 [Rosa chinensis]	A5CFP2.1	1.91e-30	RecName: Full=tRNA(Ile)-lysidine synthase; AltName: Full=tRNA(Ile)-2-lysyl-cytidine synthase; AltName: Full=tRNA(Ile)-lysidine synthetase [Orientia tsutsugamushi str. Boryong]	A0A251NIJ7	0	Uncharacterized protein OS=Prunus persica GN=PRUPE_7G232400 PE=3 SV=1	AT3G24560.2	0	Adenine nucleotide alpha hydrolases-like superfamily protein
Ruulm.1G038300.2	Ru01	2124608	2128314	-	Ra_g414.t1	5.63e-144	XP_024181974.1	0	uncharacterized protein LOC112187429 isoform X1 [Rosa chinensis]<>putative tRNA(Ile)-lysidine synthetase [Rosa chinensis]	XP_024181974.1	0	uncharacterized protein LOC112187429 isoform X1 [Rosa chinensis]	A8GLX9.1	1.02e-16	RecName: Full=tRNA(Ile)-lysidine synthase; AltName: Full=tRNA(Ile)-2-lysyl-cytidine synthase; AltName: Full=tRNA(Ile)-lysidine synthetase [Rickettsia akari str. Hartford]	A0A251NIJ7	0	Uncharacterized protein OS=Prunus persica GN=PRUPE_7G232400 PE=3 SV=1	AT3G24560.2	2.47e-176	Adenine nucleotide alpha hydrolases-like superfamily protein
Ruulm.1G038400.1	Ru01	2131642	2137321	+	Ra_g417.t1	0	XP_021830854.1	0	subtilisin-like protease SBT6.1 [Prunus avium]	XP_021830854.1	0	subtilisin-like protease SBT6.1 [Prunus avium]	Q0WUG6.1	0	RecName: Full=Subtilisin-like protease SBT6.1; AltName: Full=Site-1 protease; Short=AtS1P; AltName: Full=Subtilase subfamily 6 member 1; Short=AtSBT6.1; Flags: Precursor [Arabidopsis thaliana]	M5W7F1	0	Uncharacterized protein OS=Prunus persica GN=PRUPE_7G232300 PE=4 SV=1	AT5G19660.1	0	SITE-1 protease
Ruulm.1G038500.1	Ru01	2137725	2141886	-	Ra_g418.t1	0	XP_024181976.1	0	proline-rich receptor-like protein kinase PERK1 [Rosa chinensis]<>putative protein kinase RLK-Pelle-PERK-1 family [Rosa chinensis]	XP_024181976.1	0	proline-rich receptor-like protein kinase PERK1 [Rosa chinensis]	Q9LV48.1	0	RecName: Full=Proline-rich receptor-like protein kinase PERK1; AltName: Full=Proline-rich extensin-like receptor kinase 1; Short=AtPERK1 [Arabidopsis thaliana]	A0A1U7UUH1	0	proline-rich receptor-like protein kinase PERK1 OS=Nicotiana sylvestris GN=LOC104210607 PE=3 SV=1	AT3G24550.1	0	proline extensin-like receptor kinase 1
Ruulm.1G038600.1	Ru01	2149252	2152919	-	Ra_g421.t1	0	XP_024183818.1	0	probable chlorophyll(ide) b reductase NYC1, chloroplastic [Rosa chinensis]<>putative chlorophyll(ide) b reductase [Rosa chinensis]	XP_024183818.1	0	probable chlorophyll(ide) b reductase NYC1, chloroplastic [Rosa chinensis]	Q5N800.1	0	RecName: Full=Probable chlorophyll(ide) b reductase NYC1, chloroplastic; AltName: Full=Protein NON-YELLOW COLORING 1; Short=OsNYC1; Flags: Precursor [Oryza sativa Japonica Group]	M5VW15	0	Uncharacterized protein OS=Prunus persica GN=PRUPE_7G232100 PE=4 SV=1	AT4G13250.1	0	NAD(P)-binding Rossmann-fold superfamily protein
Ruulm.1G038700.1	Ru01	2153615	2157367	+	Ra_g422.t1	0	XP_024184106.1	0	protein CfxQ homolog isoform X1 [Rosa chinensis]<>putative ankyrin repeat-containing domain, P-loop containing nucleoside triphosphate hydrolase [Rosa chinensis]	XP_024184106.1	0	protein CfxQ homolog isoform X1 [Rosa chinensis]	O22025.2	2.77e-44	RecName: Full=Ribulose bisphosphate carboxylase/oxygenase activase, chloroplastic; Short=RuBisCO activase; AltName: Full=Protein CfxQ homolog [Cyanidioschyzon merolae strain 10D]	M5VPK7	0	Uncharacterized protein OS=Prunus persica GN=PRUPE_7G232000 PE=4 SV=1	AT3G24530.1	0	AAA-type ATPase family protein / ankyrin repeat family protein
Ruulm.1G038700.2	Ru01	2154213	2157367	+	Ra_g422.t1	0	XP_024184106.1	0	protein CfxQ homolog isoform X1 [Rosa chinensis]<>putative ankyrin repeat-containing domain, P-loop containing nucleoside triphosphate hydrolase [Rosa chinensis]	XP_024184106.1	0	protein CfxQ homolog isoform X1 [Rosa chinensis]	O22025.2	9.47e-45	RecName: Full=Ribulose bisphosphate carboxylase/oxygenase activase, chloroplastic; Short=RuBisCO activase; AltName: Full=Protein CfxQ homolog [Cyanidioschyzon merolae strain 10D]	M5VPK7	0	Uncharacterized protein OS=Prunus persica GN=PRUPE_7G232000 PE=4 SV=1	AT3G24530.2	0	AAA-type ATPase family protein / ankyrin repeat family protein
Ruulm.1G038700.3	Ru01	2155402	2157191	+	Ra_g422.t1	0	XP_024184106.1	0	protein CfxQ homolog isoform X1 [Rosa chinensis]<>putative ankyrin repeat-containing domain, P-loop containing nucleoside triphosphate hydrolase [Rosa chinensis]	XP_024184106.1	0	protein CfxQ homolog isoform X1 [Rosa chinensis]	O22025.2	1.6e-45	RecName: Full=Ribulose bisphosphate carboxylase/oxygenase activase, chloroplastic; Short=RuBisCO activase; AltName: Full=Protein CfxQ homolog [Cyanidioschyzon merolae strain 10D]	M5VPK7	0	Uncharacterized protein OS=Prunus persica GN=PRUPE_7G232000 PE=4 SV=1	AT3G24530.3	0	AAA-type ATPase family protein / ankyrin repeat family protein
Ruulm.1G038800.1	Ru01	2157624	2160881	+	Ra_g423.t1	0	XP_004287419.1	2.97e-43	PREDICTED: uncharacterized protein LOC101302100 [Fragaria vesca subsp. vesca]	XP_004287419.1	1.33e-43	PREDICTED: uncharacterized protein LOC101302100 [Fragaria vesca subsp. vesca]				A0A251NFN2	1.3e-25	Uncharacterized protein OS=Prunus persica GN=PRUPE_7G231900 PE=4 SV=1
Ruulm.1G038900.1	Ru01	2161455	2164084	+	Ra_g424.t1	0	XP_024185312.1	0	uncharacterized protein LOC112190123 [Rosa chinensis]<>hypothetical protein RchiOBHm_Chr2g0090331 [Rosa chinensis]	XP_024185312.1	0	uncharacterized protein LOC112190123 [Rosa chinensis]				A0A251NFN8	0	Uncharacterized protein OS=Prunus persica GN=PRUPE_7G231800 PE=4 SV=1	AT5G19540.2	0	thermosome subunit gamma
Ruulm.1G039000.1	Ru01	2164140	2165262	-	Ra_g425.t1	3.3e-47	XP_034223199.1	6.42e-44	60S ribosomal protein L37-3-like [Prunus dulcis]	XP_034223199.1	2.88e-44	60S ribosomal protein L37-3-like [Prunus dulcis]	Q8LEM8.1	6.89e-37	RecName: Full=Large ribosomal subunit protein eL37x; AltName: Full=60S ribosomal protein L37-3 [Arabidopsis thaliana]	M5W410	2.22e-43	Ribosomal protein L37 OS=Prunus persica GN=PRUPE_7G231700 PE=3 SV=1	AT3G16080.1	7.85e-38	Zinc-binding ribosomal protein family protein
Ruulm.1G039100.1	Ru01	2165444	2168028	+	Ra_g426.t1	0	XP_024185313.1	0	polyol transporter 5 [Rosa chinensis]<>putative major facilitator, sugar transporter, major facilitator superfamily [Rosa chinensis]	XP_024185313.1	0	polyol transporter 5 [Rosa chinensis]	Q8VZ80.2	0	RecName: Full=Polyol transporter 5; AltName: Full=Protein POLYOL TRANSPORTER 5; Short=AtPLT5; AltName: Full=Sugar-proton symporter PLT5 [Arabidopsis thaliana]	M5W660	0	Uncharacterized protein OS=Prunus persica GN=PRUPE_7G231600 PE=3 SV=1	AT3G18830.1	0	polyol/monosaccharide transporter 5
Ruulm.1G039100.2	Ru01	2164753	2168028	+	Ra_g426.t1	0	XP_024185313.1	0	polyol transporter 5 [Rosa chinensis]<>putative major facilitator, sugar transporter, major facilitator superfamily [Rosa chinensis]	XP_024185313.1	0	polyol transporter 5 [Rosa chinensis]	Q8VZ80.2	0	RecName: Full=Polyol transporter 5; AltName: Full=Protein POLYOL TRANSPORTER 5; Short=AtPLT5; AltName: Full=Sugar-proton symporter PLT5 [Arabidopsis thaliana]	M5W660	0	Uncharacterized protein OS=Prunus persica GN=PRUPE_7G231600 PE=3 SV=1	AT3G18830.1	0	polyol/monosaccharide transporter 5
Ruulm.1G039200.1	Ru01	2168568	2170283	+	Ra_g427.t1	0	XP_024185726.1	0	polyol transporter 5 [Rosa chinensis]<>putative major facilitator, sugar transporter, major facilitator superfamily [Rosa chinensis]	XP_024185726.1	0	polyol transporter 5 [Rosa chinensis]	Q8VZ80.2	2.05e-158	RecName: Full=Polyol transporter 5; AltName: Full=Protein POLYOL TRANSPORTER 5; Short=AtPLT5; AltName: Full=Sugar-proton symporter PLT5 [Arabidopsis thaliana]	A0A251NHL2	0	Uncharacterized protein OS=Prunus persica GN=PRUPE_7G231500 PE=3 SV=1	AT3G18830.1	2.34e-159	polyol/monosaccharide transporter 5
Ruulm.1G039300.1	Ru01	2174035	2175246	+	Ra_g428.t1	0	XP_050379113.1	2.84e-148	transcription repressor OFP8 [Potentilla anserina]	XP_050379113.1	1.27e-148	transcription repressor OFP8 [Potentilla anserina]	Q3E9B4.1	1.26e-30	RecName: Full=Transcription repressor OFP8; AltName: Full=Ovate family protein 8; Short=AtOFP8 [Arabidopsis thaliana]	M5WBS8	2.82e-102	Uncharacterized protein OS=Prunus persica GN=PRUPE_7G231400 PE=4 SV=1	AT5G19650.1	1.44e-31	ovate family protein 8
Ruulm.1G039400.1	Ru01	2177735	2178379	-	Ra_g429.t1	3.97e-95	XP_024184052.1	4.97e-23	uncharacterized protein LOC112189023 isoform X1 [Rosa chinensis]<>putative transcription factor interactor and regulator CCHC(Zn) family [Rosa chinensis]	XP_024184052.1	2.23e-23	uncharacterized protein LOC112189023 isoform X1 [Rosa chinensis]
Ruulm.1G039500.1	Ru01	2179601	2184112	-	Ra_g14659.t1	3.33e-52	XP_050370748.1	6.88e-07	uncharacterized protein LOC126788780 [Potentilla anserina]	XP_050370748.1	3.09e-07	uncharacterized protein LOC126788780 [Potentilla anserina]
Ruulm.1G039600.1	Ru01	2186352	2187831	-	Ra_g429.t1	1.57e-91	XP_024184052.1	6.99e-20	uncharacterized protein LOC112189023 isoform X1 [Rosa chinensis]<>putative transcription factor interactor and regulator CCHC(Zn) family [Rosa chinensis]	XP_024184052.1	3.13e-20	uncharacterized protein LOC112189023 isoform X1 [Rosa chinensis]
Ruulm.1G039700.1	Ru01	2190304	2191453	+	Ra_g432.t1	1.76e-125	XP_024186319.1	9.97e-133	uncharacterized protein LOC112191025 [Rosa chinensis]<>hypothetical protein RchiOBHm_Chr2g0090421 [Rosa chinensis]	XP_024186319.1	4.47e-133	uncharacterized protein LOC112191025 [Rosa chinensis]				M5VV12	1.2e-77	Uncharacterized protein OS=Prunus persica GN=PRUPE_7G231300 PE=4 SV=1	AT1G15260.1	2.34e-16	LOW protein: ATP-dependent RNA helicase-like protein
Ruulm.1G039800.1	Ru01	2197966	2200980	-	Ra_g9275.t1	0	XP_024184460.1	0	indole-3-pyruvate monooxygenase YUCCA2 [Rosa chinensis]<>putative indole-3-pyruvate monooxygenase [Rosa chinensis]	XP_024184460.1	0	indole-3-pyruvate monooxygenase YUCCA2 [Rosa chinensis]	Q9SVQ1.1	0	RecName: Full=Indole-3-pyruvate monooxygenase YUCCA2; AltName: Full=Flavin-containing monooxygenase YUCCA2 [Arabidopsis thaliana]	I6PAP5	0	Flavin-containing monooxygenase OS=Fragaria vesca GN=YUC2 PE=2 SV=1	AT4G13260.1	0	Flavin-binding monooxygenase family protein
Ruulm.1G039900.1	Ru01	2212060	2213435	-	Ra_g435.t1	0	XP_004287427.1	2.46e-178	PREDICTED: heat stress transcription factor C-1 [Fragaria vesca subsp. vesca]	XP_004287427.1	1.1e-178	PREDICTED: heat stress transcription factor C-1 [Fragaria vesca subsp. vesca]	Q9LV52.1	1.63e-84	RecName: Full=Heat stress transcription factor C-1; Short=AtHsfC1; AltName: Full=AtHsf-08 [Arabidopsis thaliana]	A0A1B0V8F0	8.44e-178	Heat shock factor C1a OS=Fragaria vesca PE=2 SV=1	AT3G24520.1	1.85e-85	heat shock transcription factor C1
Ruulm.1G040000.1	Ru01	2215823	2221010	-	Ra_g436.t1	0	XP_024181699.1	0	kinesin-like protein KIN-13B [Rosa chinensis]<>putative plus-end-directed kinesin ATPase [Rosa chinensis]	XP_024181699.1	0	kinesin-like protein KIN-13B [Rosa chinensis]	Q940Y8.1	0	RecName: Full=Kinesin-like protein KIN-13B; AltName: Full=AtKINESIN-13B; Short=AtKIN13B [Arabidopsis thaliana]	A0A251NIH4	0	Kinesin-like protein OS=Prunus persica GN=PRUPE_7G231000 PE=3 SV=1	AT3G16060.1	0	ATP binding microtubule motor family protein
Ruulm.1G040100.1	Ru01	2223217	2225903	+	Ra_g437.t1	0	XP_024181704.1	0	uncharacterized protein LOC112187234 isoform X1 [Rosa chinensis]<>putative aminoacyltransferase, E1 ubiquitin-activating enzyme [Rosa chinensis]	XP_024181704.1	0	uncharacterized protein LOC112187234 isoform X1 [Rosa chinensis]	Q941B6.2	5.39e-88	RecName: Full=Probable ubiquitin-conjugating enzyme E2 37; AltName: Full=E2 ubiquitin-conjugating enzyme 37; AltName: Full=Ubiquitin carrier protein 37 [Arabidopsis thaliana]	A0A251NFM2	0	Uncharacterized protein OS=Prunus persica GN=PRUPE_7G230900 PE=3 SV=1	AT3G24515.1	6.14e-89	ubiquitin-conjugating enzyme 37
Ruulm.1G040200.1	Ru01	2226128	2227029	+	Ra_g438.t1	7.13e-90	XP_024181708.1	1.17e-34	histone chaperone ASF1 [Rosa chinensis]<>hypothetical protein RchiOBHm_Chr2g0090481 [Rosa chinensis]	XP_024181708.1	5.24e-35	histone chaperone ASF1 [Rosa chinensis]				A0A0B0N6V1	1.86e-29	tRNA 2-thiocytidine biosynthesis TtcA OS=Gossypium arboreum GN=F383_13597 PE=4 SV=1	AT2G17240.1	4.93e-22	arginine/serine-rich-like splicing factor
Ruulm.1G040300.1	Ru01	2227039	2230226	-	Ra_g439.t1	0	XP_024181698.1	0	G-type lectin S-receptor-like serine/threonine-protein kinase CES101 [Rosa chinensis]	XP_024181698.1	0	G-type lectin S-receptor-like serine/threonine-protein kinase CES101 [Rosa chinensis]	O81906.1	2.55e-177	RecName: Full=G-type lectin S-receptor-like serine/threonine-protein kinase B120; Flags: Precursor [Arabidopsis thaliana]	A0A251NFQ2	0	Uncharacterized protein OS=Prunus persica GN=PRUPE_7G230700 PE=3 SV=1	AT4G21390.1	2.91e-178	S-locus lectin protein kinase family protein
Ruulm.1G040400.1	Ru01	2231508	2232397	+			PRQ46575.1	3.11e-37	hypothetical protein RchiOBHm_Chr2g0090511 [Rosa chinensis]	XP_034700186.1	2.12e-33	uncharacterized protein LOC117925307 isoform X1 [Vitis riparia]				A0A2C9UBY3	4.83e-34	Uncharacterized protein OS=Manihot esculenta GN=MANES_16G116500 PE=4 SV=1
Ruulm.1G040500.1	Ru01	2234838	2238655	+	Ra_g440.t1	0	XP_024181701.1	0	uncharacterized protein LOC112187233 [Rosa chinensis]	XP_024181701.1	0	uncharacterized protein LOC112187233 [Rosa chinensis]				A0A251NFK8	0	Uncharacterized protein OS=Prunus persica GN=PRUPE_7G230400 PE=4 SV=1	AT4G32350.3	1.25e-71	Regulator of Vps4 activity in the MVB pathway protein
Ruulm.1G040600.1	Ru01	2238936	2239790	+	Ra_g441.t1	0	XP_050379316.1	2.97e-139	uncharacterized protein LOC126796543 [Potentilla anserina]	XP_050379316.1	1.33e-139	uncharacterized protein LOC126796543 [Potentilla anserina]				M5W5P6	4.76e-71	Uncharacterized protein OS=Prunus persica GN=PRUPE_7G230300 PE=4 SV=1	AT3G29300.2	3.78e-21	transmembrane protein
Ruulm.1G040700.1	Ru01	2241225	2243483	-	Ra_g442.t1	2.02e-149	XP_024182298.1	3.75e-139	ras-related protein Rab5 isoform X1 [Rosa chinensis]<>putative small GTPase superfamily, P-loop containing nucleoside triphosphate hydrolase [Rosa chinensis]	XP_024182298.1	1.68e-139	ras-related protein Rab5 isoform X1 [Rosa chinensis]	P31583.1	2.42e-100	RecName: Full=Ras-related protein RHN1 [Nicotiana plumbaginifolia]	A0A251NFN4	4.43e-138	Uncharacterized protein OS=Prunus persica GN=PRUPE_7G230200 PE=4 SV=1	AT5G45130.1	7.92e-94	Ras small GTP-binding family protein
Ruulm.1G040700.2	Ru01	2241092	2243057	-	Ra_g442.t1	4.82e-88	XP_024182300.1	1.37e-78	ras-related protein Rab5 isoform X2 [Rosa chinensis]	XP_024182300.1	6.15e-79	ras-related protein Rab5 isoform X2 [Rosa chinensis]	P31583.1	6.06e-52	RecName: Full=Ras-related protein RHN1 [Nicotiana plumbaginifolia]	A0A251NFN4	5.2e-78	Uncharacterized protein OS=Prunus persica GN=PRUPE_7G230200 PE=4 SV=1	AT4G19640.1	2.32e-45	Ras-related small GTP-binding family protein
Ruulm.1G040800.1	Ru01	2245778	2246053	+	Ra_g443.t1	1.09e-59	PRQ46580.1	3.6e-41	hypothetical protein RchiOBHm_Chr2g0090561 [Rosa chinensis]	XP_003534195.1	2.14e-14	uncharacterized protein LOC100306261 [Glycine max]<>uncharacterized protein LOC114366923 [Glycine soja]				M5W422	5.11e-26	Uncharacterized protein OS=Prunus persica GN=PRUPE_7G230000 PE=4 SV=1	AT1G67910.2	1.47e-09	hypothetical protein
Ruulm.1G040900.1	Ru01	2251698	2253689	-	Ra_g444.t1	0	PRQ46592.1	8.63e-126	putative kelch-type beta propeller [Rosa chinensis]	XP_024172108.2	5.03e-108	uncharacterized protein LOC112178147 [Rosa chinensis]	Q84MZ4.1	2.95e-38	RecName: Full=Transcription factor IIIA; Short=AtTFIIIA [Arabidopsis thaliana]	A0A251RIC6	2.8e-63	Uncharacterized protein OS=Prunus persica GN=PRUPE_1G551600 PE=4 SV=1	AT1G72050.1	7.87e-40	transcription factor IIIA
Ruulm.1G040900.2	Ru01	2251312	2253689	-	Ra_g444.t1	0	PRQ46592.1	1.71e-126	putative kelch-type beta propeller [Rosa chinensis]	XP_024172108.2	2.37e-108	uncharacterized protein LOC112178147 [Rosa chinensis]	Q84MZ4.1	1.13e-26	RecName: Full=Transcription factor IIIA; Short=AtTFIIIA [Arabidopsis thaliana]	A0A251RIC6	3.58e-48	Uncharacterized protein OS=Prunus persica GN=PRUPE_1G551600 PE=4 SV=1	AT1G72050.1	4.92e-28	transcription factor IIIA
Ruulm.1G041000.1	Ru01	2254878	2257759	-	Ra_g445.t1	0	XP_024185714.1	0	transcription factor IIIA isoform X1 [Rosa chinensis]	XP_024185714.1	0	transcription factor IIIA isoform X1 [Rosa chinensis]	Q84MZ4.1	1.34e-124	RecName: Full=Transcription factor IIIA; Short=AtTFIIIA [Arabidopsis thaliana]	A0A251RIW5	0	Uncharacterized protein OS=Prunus persica GN=PRUPE_1G551600 PE=4 SV=1	AT1G72050.3	7.47e-126	transcription factor IIIA
Ruulm.1G041000.2	Ru01	2254878	2257759	-	Ra_g445.t1	0	XP_024185715.1	0	transcription factor IIIA isoform X2 [Rosa chinensis]	XP_024185715.1	0	transcription factor IIIA isoform X2 [Rosa chinensis]	Q84MZ4.1	7.6e-142	RecName: Full=Transcription factor IIIA; Short=AtTFIIIA [Arabidopsis thaliana]	A0A251RIW5	0	Uncharacterized protein OS=Prunus persica GN=PRUPE_1G551600 PE=4 SV=1	AT1G72050.3	3.51e-143	transcription factor IIIA
Ruulm.1G041000.3	Ru01	2254877	2257052	-	Ra_g445.t1	0	XP_050364510.1	0	transcription factor IIIA isoform X2 [Potentilla anserina]	XP_050364510.1	0	transcription factor IIIA isoform X2 [Potentilla anserina]	Q84MZ4.1	2.79e-109	RecName: Full=Transcription factor IIIA; Short=AtTFIIIA [Arabidopsis thaliana]	A0A251RI77	1.7e-166	Uncharacterized protein OS=Prunus persica GN=PRUPE_1G551600 PE=4 SV=1	AT1G72050.3	2.35e-110	transcription factor IIIA
Ruulm.1G041100.1	Ru01	2257923	2259727	+	Ra_g446.t1	4.06e-156	XP_024177503.1	1.58e-130	uncharacterized protein LOC112183376 [Rosa chinensis]<>putative Late embryogenesis abundant protein, LEA-14 [Rosa chinensis]	XP_024177503.1	7.1e-131	uncharacterized protein LOC112183376 [Rosa chinensis]				M5VQY3	4.02e-109	Uncharacterized protein OS=Prunus persica GN=PRUPE_7G229800 PE=4 SV=1	AT4G13270.1	4.37e-81	Late embryogenesis abundant (LEA) hydroxyproline-rich glycoprotein family
Ruulm.1G041200.1	Ru01	2261957	2262268	-	Ra_g447.t1	1.22e-70	PRQ46588.1	3.69e-35	hypothetical protein RchiOBHm_Chr2g0090641 [Rosa chinensis]	XP_050116933.1	3.82e-15	uncharacterized protein LOC126594595 [Malus sylvestris]				B9ILL3	9.3e-16	Uncharacterized protein OS=Populus trichocarpa GN=POPTR_0018s05880g PE=4 SV=1	AT1G67910.2	1.69e-05	hypothetical protein
Ruulm.1G041300.1	Ru01	2267269	2268396	+	Ra_g448.t1	1.43e-34	PRQ46589.1	2.13e-31	putative arabinogalactan peptide, AGP [Rosa chinensis]	WP_228830916.1	3.15e-16	arabinogalactan peptide, partial [Nocardia cyriacigeorgica]	O82337.1	1.2e-14	RecName: Full=Arabinogalactan protein 16; Short=AtAGP16; AltName: Full=Arabinogalactan peptide 16; Short=AG-peptide 16; Flags: Precursor [Arabidopsis thaliana]	A0A251NFJ8	1.47e-23	Uncharacterized protein OS=Prunus persica GN=PRUPE_7G229500 PE=4 SV=1	AT2G46330.1	1.37e-15	arabinogalactan protein 16
Ruulm.1G041400.1	Ru01	2269664	2276073	+	Ra_g449.t1	0	XP_024182586.1	0	casein kinase 1-like protein HD16 [Rosa chinensis]<>casein kinase 1-like protein HD16 [Rosa chinensis]<>putative protein kinase CK1-CK1-Pl family [Rosa chinensis]	XP_024182586.1	0	casein kinase 1-like protein HD16 [Rosa chinensis]<>casein kinase 1-like protein HD16 [Rosa chinensis]	Q852L0.1	0	RecName: Full=Casein kinase 1-like protein HD16; AltName: Full=Os03g0793500 protein; AltName: Full=Protein EARLY FLOWERING 1; AltName: Full=Protein HEADING DATE 16 [Oryza sativa Japonica Group]	M5VV86	0	Uncharacterized protein OS=Prunus persica GN=PRUPE_7G229400 PE=4 SV=1	AT3G03940.1	0	Protein kinase family protein
Ruulm.1G041500.1	Ru01	2276483	2277060	+	Ra_g450.t1	2.3e-74	XP_011470159.1	9.06e-44	PREDICTED: uncharacterized protein LOC105353124 [Fragaria vesca subsp. vesca]	XP_011470159.1	4.07e-44	PREDICTED: uncharacterized protein LOC105353124 [Fragaria vesca subsp. vesca]				A0A1R3IW67	3.58e-25	Uncharacterized protein OS=Corchorus capsularis GN=CCACVL1_09439 PE=4 SV=1	AT2G25735.1	6.66e-06	hypothetical protein
Ruulm.1G041600.1	Ru01	2278154	2281709	+	Ra_g451.t1	0	XP_024183626.1	0	FRIGIDA-like protein 4a [Rosa chinensis]<>hypothetical protein RchiOBHm_Chr2g0090711 [Rosa chinensis]	XP_024183626.1	0	FRIGIDA-like protein 4a [Rosa chinensis]	Q9LUV4.1	1.29e-77	RecName: Full=FRIGIDA-like protein 4a [Arabidopsis thaliana]	M5WG60	0	FRIGIDA-like protein OS=Prunus persica GN=PRUPE_7G229200 PE=3 SV=1	AT3G22440.1	1.47e-78	FRIGIDA-like protein
Ruulm.1G041700.1	Ru01	2283720	2287697	+	Ra_g452.t1	0	XP_024185333.1	0	aldehyde dehydrogenase family 2 member C4 [Rosa chinensis]<>putative oxidoreductase [Rosa chinensis]	XP_024185333.1	0	aldehyde dehydrogenase family 2 member C4 [Rosa chinensis]	Q56YU0.2	0	RecName: Full=Aldehyde dehydrogenase family 2 member C4; AltName: Full=ALDH1a; AltName: Full=Protein REDUCED EPIDERMAL FLUORESCENCE 1 [Arabidopsis thaliana]	M5W1P1	0	Uncharacterized protein OS=Prunus persica GN=PRUPE_7G229100 PE=3 SV=1	AT3G24503.1	0	aldehyde dehydrogenase 2C4
Ruulm.1G041800.1	Ru01	2288239	2291173	+	Ra_g453.t1	5.41e-162	XP_024185331.1	8.77e-150	aldehyde dehydrogenase family 2 member C4 [Rosa chinensis]<>putative aldehyde dehydrogenase (NAD(P)(+)) [Rosa chinensis]	XP_024185331.1	3.93e-150	aldehyde dehydrogenase family 2 member C4 [Rosa chinensis]	Q56YU0.2	3.1e-111	RecName: Full=Aldehyde dehydrogenase family 2 member C4; AltName: Full=ALDH1a; AltName: Full=Protein REDUCED EPIDERMAL FLUORESCENCE 1 [Arabidopsis thaliana]	M5W1P1	1.9e-140	Uncharacterized protein OS=Prunus persica GN=PRUPE_7G229100 PE=3 SV=1	AT3G24503.1	3.53e-112	aldehyde dehydrogenase 2C4
Ruulm.1G041900.1	Ru01	2291309	2292676	+	Ra_g453.t1	0	XP_050365583.1	1.17e-160	aldehyde dehydrogenase family 2 member C4-like [Potentilla anserina]	XP_050365583.1	5.27e-161	aldehyde dehydrogenase family 2 member C4-like [Potentilla anserina]	Q56YU0.2	4e-135	RecName: Full=Aldehyde dehydrogenase family 2 member C4; AltName: Full=ALDH1a; AltName: Full=Protein REDUCED EPIDERMAL FLUORESCENCE 1 [Arabidopsis thaliana]	A0A251NIF2	6.7e-160	Uncharacterized protein OS=Prunus persica GN=PRUPE_7G229100 PE=3 SV=1	AT3G24503.1	4.56e-136	aldehyde dehydrogenase 2C4
Ruulm.1G041900.2	Ru01	2291894	2292675	+	Ra_g453.t1	7.19e-75	XP_024185332.1	4.73e-68	aldehyde dehydrogenase family 2 member C4 [Rosa chinensis]<>putative oxidoreductase [Rosa chinensis]	XP_024185332.1	2.12e-68	aldehyde dehydrogenase family 2 member C4 [Rosa chinensis]	A0A2I7G3B0.1	5.51e-54	RecName: Full=Aldehyde dehydrogenase 1; Short=TcALDH1; AltName: Full=Trans-chrysanthemic acid synthase [Tanacetum cinerariifolium]	A0A251NIF2	1.19e-65	Uncharacterized protein OS=Prunus persica GN=PRUPE_7G229100 PE=3 SV=1	AT3G24503.1	1.61e-50	aldehyde dehydrogenase 2C4
Ruulm.1G042000.1	Ru01	2292839	2293569	-	Ra_g454.t1	3.85e-100	XP_024185334.1	1.01e-88	multiprotein-bridging factor 1c [Rosa chinensis]<>putative transcription factor Lambda-DB family [Rosa chinensis]	XP_024185334.1	4.52e-89	multiprotein-bridging factor 1c [Rosa chinensis]	Q9LV58.1	4.77e-74	RecName: Full=Multiprotein-bridging factor 1c [Arabidopsis thaliana]	M5WAV7	2.79e-83	Uncharacterized protein OS=Prunus persica GN=PRUPE_7G229000 PE=4 SV=1	AT3G24500.1	5.44e-75	multiprotein bridging factor 1C
Ruulm.1G042100.1	Ru01	2293853	2301519	+	Ra_g455.t1	0	XP_024186117.1	0	DNA mismatch repair protein MSH7 [Rosa chinensis]<>putative DNA mismatch repair protein MutS, type 1 [Rosa chinensis]	XP_024186117.1	0	DNA mismatch repair protein MSH7 [Rosa chinensis]	Q9SMV7.1	0	RecName: Full=DNA mismatch repair protein MSH7; Short=AtMSH7; AltName: Full=MutS protein homolog 7 [Arabidopsis thaliana]	A0A251NFM9	0	Uncharacterized protein OS=Prunus persica GN=PRUPE_7G228900 PE=4 SV=1	AT3G24495.1	0	MUTS homolog 7
Ruulm.1G042200.1	Ru01	2301708	2305947	+	Ra_g456.t1	0	XP_024186116.1	0	LOW QUALITY PROTEIN: ARF guanine-nucleotide exchange factor GNL2 [Rosa chinensis]	XP_024186116.1	0	LOW QUALITY PROTEIN: ARF guanine-nucleotide exchange factor GNL2 [Rosa chinensis]	F4K2K3.1	0	RecName: Full=ARF guanine-nucleotide exchange factor GNL2; AltName: Full=Protein GNOM-like 2 [Arabidopsis thaliana]	M5VSE7	0	Uncharacterized protein OS=Prunus persica GN=PRUPE_7G228800 PE=4 SV=1	AT5G19610.1	0	GNOM-like 2
Ruulm.1G042300.1	Ru01	2308516	2309597	+	Ra_g27896.t1	6.29e-29	XP_034214138.1	1.51e-22	vesicle transport protein SFT2B isoform X2 [Prunus dulcis]	XP_034214138.1	6.77e-23	vesicle transport protein SFT2B isoform X2 [Prunus dulcis]	Q8VD57.1	1.96e-05	RecName: Full=Vesicle transport protein SFT2B; AltName: Full=SFT2 domain-containing protein 2 [Mus musculus]	M5WHQ3	4.33e-23	Vesicle transport protein OS=Prunus persica GN=PRUPE_4G288900 PE=3 SV=1	AT5G23550.1	1.56e-23	Got1/Sft2-like vescicle transport protein family
Ruulm.1G042400.1	Ru01	2321237	2323717	-	Ra_g457.t1	0	XP_024182484.1	2.86e-178	trihelix transcription factor ASIL1 [Rosa chinensis]<>trihelix transcription factor ASIL1 [Rosa chinensis]<>putative transcription factor Trihelix family [Rosa chinensis]	XP_024182484.1	1.28e-178	trihelix transcription factor ASIL1 [Rosa chinensis]<>trihelix transcription factor ASIL1 [Rosa chinensis]	Q8VZI9.1	1.49e-22	RecName: Full=Trihelix transcription factor ENAP1; Short=Trihelix DNA-binding protein ENAP1; AltName: Full=Agrobacterium tumefaciens VirF-interacting protein 3; AltName: Full=EIN2 nuclear associated protein 1 [Arabidopsis thaliana]	A0A251NFI8	7.49e-176	Uncharacterized protein OS=Prunus persica GN=PRUPE_7G228600 PE=4 SV=1	AT3G24490.1	1.27e-89	Alcohol dehydrogenase transcription factor Myb/SANT-like family protein
Ruulm.1G042500.1	Ru01	2327658	2330923	+	Ra_g458.t1	0	XP_024177671.2	0	probable sulfate transporter 3.5 [Rosa chinensis]<>putative SLC26A/SulP transporter [Rosa chinensis]	XP_024177671.2	0	probable sulfate transporter 3.5 [Rosa chinensis]	Q94LW6.1	0	RecName: Full=Probable sulfate transporter 3.5 [Arabidopsis thaliana]	M5WF83	0	Uncharacterized protein OS=Prunus persica GN=PRUPE_7G228300 PE=3 SV=1	AT5G19600.1	0	sulfate transporter 3%3B5
Ruulm.1G042500.2	Ru01	2327658	2339388	+	Ra_g458.t1	0	XP_007204231.1	0	probable sulfate transporter 3.5 [Prunus persica]<>hypothetical protein PRUPE_7G228300 [Prunus persica]	XP_007204231.1	0	probable sulfate transporter 3.5 [Prunus persica]	Q94LW6.1	0	RecName: Full=Probable sulfate transporter 3.5 [Arabidopsis thaliana]	M5WF83	0	Uncharacterized protein OS=Prunus persica GN=PRUPE_7G228300 PE=3 SV=1	AT5G19600.1	0	sulfate transporter 3%3B5
Ruulm.1G042600.1	Ru01	2340337	2349616	+	Ra_g460.t1	0	XP_024182342.1	0	coatomer subunit beta'-3 [Rosa chinensis]<>putative transcription factor WD40-like family [Rosa chinensis]	XP_024182342.1	0	coatomer subunit beta'-3 [Rosa chinensis]	Q9C827.1	0	RecName: Full=Coatomer subunit beta'-2; AltName: Full=Beta'-coat protein 2; Short=Beta'-COP 2 [Arabidopsis thaliana]	A0A251NFK1	0	Coatomer subunit beta' OS=Prunus persica GN=PRUPE_7G228200 PE=3 SV=1	AT1G52360.4	0	Coatomer%2C beta' subunit
Ruulm.1G042600.2	Ru01	2344471	2349606	+	Ra_g460.t1	0	XP_024182342.1	0	coatomer subunit beta'-3 [Rosa chinensis]<>putative transcription factor WD40-like family [Rosa chinensis]	XP_024182342.1	0	coatomer subunit beta'-3 [Rosa chinensis]	Q9C827.1	0	RecName: Full=Coatomer subunit beta'-2; AltName: Full=Beta'-coat protein 2; Short=Beta'-COP 2 [Arabidopsis thaliana]	A0A251NFK1	0	Coatomer subunit beta' OS=Prunus persica GN=PRUPE_7G228200 PE=3 SV=1	AT3G15980.7	0	Coatomer%2C beta' subunit
Ruulm.1G042700.1	Ru01	2355538	2358603	+	Ra_g461.t1	0	XP_024180174.1	0	leucine-rich repeat extensin-like protein 4 [Rosa chinensis]	XP_024180174.1	0	leucine-rich repeat extensin-like protein 4 [Rosa chinensis]	Q9SN46.2	0	RecName: Full=Leucine-rich repeat extensin-like protein 5; Short=AtLRX5; Short=LRR/EXTENSIN5; AltName: Full=Cell wall hydroxyproline-rich glycoprotein; Flags: Precursor [Arabidopsis thaliana]	A0A251NFL6	0	Uncharacterized protein OS=Prunus persica GN=PRUPE_7G228100 PE=4 SV=1	AT4G18670.1	0	Leucine-rich repeat (LRR) family protein
Ruulm.1G042800.1	Ru01	2363616	2368157	+	Ra_g462.t1	0	XP_004287083.1	0	PREDICTED: probable serine incorporator isoform X1 [Fragaria vesca subsp. vesca]<>PREDICTED: probable serine incorporator isoform X1 [Fragaria vesca subsp. vesca]	XP_004287083.1	0	PREDICTED: probable serine incorporator isoform X1 [Fragaria vesca subsp. vesca]<>PREDICTED: probable serine incorporator isoform X1 [Fragaria vesca subsp. vesca]	Q54UF8.1	9.68e-29	RecName: Full=Probable serine incorporator [Dictyostelium discoideum]	A0A251NFK6	0	Uncharacterized protein OS=Prunus persica GN=PRUPE_7G228000 PE=4 SV=1	AT3G24460.2	0	Serinc-domain containing serine and sphingolipid biosynthesis protein
Ruulm.1G042800.2	Ru01	2363438	2368187	+	Ra_g462.t1	0	XP_011458210.1	0	PREDICTED: probable serine incorporator isoform X2 [Fragaria vesca subsp. vesca]	XP_011458210.1	0	PREDICTED: probable serine incorporator isoform X2 [Fragaria vesca subsp. vesca]	Q54UF8.1	2.43e-28	RecName: Full=Probable serine incorporator [Dictyostelium discoideum]	A0A251NFK6	0	Uncharacterized protein OS=Prunus persica GN=PRUPE_7G228000 PE=4 SV=1	AT3G24460.2	0	Serinc-domain containing serine and sphingolipid biosynthesis protein
Ruulm.1G042800.3	Ru01	2364598	2368187	+	Ra_g462.t1	0	XP_011458210.1	0	PREDICTED: probable serine incorporator isoform X2 [Fragaria vesca subsp. vesca]	XP_011458210.1	0	PREDICTED: probable serine incorporator isoform X2 [Fragaria vesca subsp. vesca]	Q54UF8.1	2.43e-28	RecName: Full=Probable serine incorporator [Dictyostelium discoideum]	A0A251NFK6	0	Uncharacterized protein OS=Prunus persica GN=PRUPE_7G228000 PE=4 SV=1	AT3G24460.2	0	Serinc-domain containing serine and sphingolipid biosynthesis protein
Ruulm.1G042800.4	Ru01	2364776	2368187	+	Ra_g462.t1	0	XP_011458210.1	0	PREDICTED: probable serine incorporator isoform X2 [Fragaria vesca subsp. vesca]	XP_011458210.1	0	PREDICTED: probable serine incorporator isoform X2 [Fragaria vesca subsp. vesca]	Q54UF8.1	2.43e-28	RecName: Full=Probable serine incorporator [Dictyostelium discoideum]	A0A251NFK6	0	Uncharacterized protein OS=Prunus persica GN=PRUPE_7G228000 PE=4 SV=1	AT3G24460.2	0	Serinc-domain containing serine and sphingolipid biosynthesis protein
Ruulm.1G042800.5	Ru01	2364784	2368157	+	Ra_g462.t1	0	XP_004287083.1	0	PREDICTED: probable serine incorporator isoform X1 [Fragaria vesca subsp. vesca]<>PREDICTED: probable serine incorporator isoform X1 [Fragaria vesca subsp. vesca]	XP_004287083.1	0	PREDICTED: probable serine incorporator isoform X1 [Fragaria vesca subsp. vesca]<>PREDICTED: probable serine incorporator isoform X1 [Fragaria vesca subsp. vesca]	Q54UF8.1	9.68e-29	RecName: Full=Probable serine incorporator [Dictyostelium discoideum]	A0A251NFK6	0	Uncharacterized protein OS=Prunus persica GN=PRUPE_7G228000 PE=4 SV=1	AT3G24460.2	0	Serinc-domain containing serine and sphingolipid biosynthesis protein
Ruulm.1G042900.1	Ru01	2369678	2371306	-	Ra_g15707.t1	1.6e-146	XP_024195685.1	1.11e-175	pentatricopeptide repeat-containing protein At3g12770 [Rosa chinensis]<>putative pentatricopeptide [Rosa chinensis]	XP_024195685.1	4.99e-176	pentatricopeptide repeat-containing protein At3g12770 [Rosa chinensis]	Q3E6Q1.1	5.21e-44	RecName: Full=Pentatricopeptide repeat-containing protein At1g11290, chloroplastic; AltName: Full=Protein CHLORORESPIRATORY REDUCTION 22; Flags: Precursor [Arabidopsis thaliana]	A0A251QVV3	1.13e-169	Uncharacterized protein OS=Prunus persica GN=PRUPE_1G051400 PE=4 SV=1	AT1G11290.1	5.93e-45	Pentatricopeptide repeat (PPR) superfamily protein
Ruulm.1G043000.1	Ru01	2374556	2375512	-	Ra_g12039.t1	1.22e-180	XP_024175538.1	3.25e-107	F-box/kelch-repeat protein At3g06240 [Rosa chinensis]<>putative F-box associated interaction domain-containing protein [Rosa chinensis]	XP_024175538.1	1.46e-107	F-box/kelch-repeat protein At3g06240 [Rosa chinensis]	Q8GXC7.1	1.95e-22	RecName: Full=F-box/kelch-repeat protein At3g06240 [Arabidopsis thaliana]	M5X9D8	4.77e-61	Uncharacterized protein OS=Prunus persica GN=PRUPE_ppa015416mg PE=4 SV=1	AT3G06240.1	2.22e-23	F-box family protein
Ruulm.1G043100.1	Ru01	2377124	2383970	-	Ra_g463.t1	0	XP_040371260.1	0	probable ADP-ribosylation factor GTPase-activating protein AGD14 [Rosa chinensis]<>putative Arf GTPase activating protein [Rosa chinensis]	XP_040371260.1	0	probable ADP-ribosylation factor GTPase-activating protein AGD14 [Rosa chinensis]	Q8RXE7.2	1.09e-64	RecName: Full=Probable ADP-ribosylation factor GTPase-activating protein AGD14; Short=ARF GAP AGD14; AltName: Full=Protein ARF-GAP DOMAIN 14; Short=AtAGD14; AltName: Full=Protein ZIGA4 [Arabidopsis thaliana]	M5VUC4	0	Uncharacterized protein OS=Prunus persica GN=PRUPE_7G227900 PE=4 SV=1	AT4G13350.2	2.81e-141	NSP (nuclear shuttle protein)-interacting GTPase
Ruulm.1G043100.2	Ru01	2377112	2380447	-	Ra_g463.t1	0	XP_040371260.1	0	probable ADP-ribosylation factor GTPase-activating protein AGD14 [Rosa chinensis]<>putative Arf GTPase activating protein [Rosa chinensis]	XP_040371260.1	0	probable ADP-ribosylation factor GTPase-activating protein AGD14 [Rosa chinensis]				M5VUC4	4.53e-150	Uncharacterized protein OS=Prunus persica GN=PRUPE_7G227900 PE=4 SV=1	AT4G13350.2	2.15e-31	NSP (nuclear shuttle protein)-interacting GTPase
Ruulm.1G043200.1	Ru01	2389130	2389718	+	Ra_g465.t1	6.21e-95	XP_004287081.1	1.9e-83	PREDICTED: uncharacterized protein LOC101298054 [Fragaria vesca subsp. vesca]	XP_004287081.1	8.54e-84	PREDICTED: uncharacterized protein LOC101298054 [Fragaria vesca subsp. vesca]	Q58FZ0.1	1.13e-21	RecName: Full=Protein SODIUM POTASSIUM ROOT DEFECTIVE 2; Short=NaKR2; AltName: Full=Heavy metal-associated plant protein 3; Short=AtHPP03 [Arabidopsis thaliana]	M5VRG3	1.76e-78	Uncharacterized protein OS=Prunus persica GN=PRUPE_7G227800 PE=4 SV=1	AT3G24450.1	7.36e-47	Heavy metal transport/detoxification superfamily protein
Ruulm.1G043300.1	Ru01	2394021	2397766	+	Ra_g469.t1	3.62e-108	XP_024183867.1	1.13e-83	uncharacterized protein LOC112188867 [Rosa chinensis]<>hypothetical protein RchiOBHm_Chr2g0090991 [Rosa chinensis]	XP_024183867.1	5.07e-84	uncharacterized protein LOC112188867 [Rosa chinensis]				M5W3R7	4.35e-76	Uncharacterized protein OS=Prunus persica GN=PRUPE_7G227700 PE=4 SV=1	AT5G19590.2	7.06e-62	DUF538 family protein (Protein of unknown function%2C DUF538)
Ruulm.1G043400.1	Ru01	2400093	2406129	+	Ra_g470.t1	0	XP_024184259.1	0	VIN3-like protein 1 isoform X1 [Rosa chinensis]	XP_024184259.1	0	VIN3-like protein 1 isoform X1 [Rosa chinensis]	Q9LHF5.1	0	RecName: Full=VIN3-like protein 1; AltName: Full=Protein VERNALIZATION 5 [Arabidopsis thaliana]	M5VWI9	0	Uncharacterized protein OS=Prunus persica GN=PRUPE_ppa002105mg PE=4 SV=1	AT3G24440.2	0	Fibronectin type III domain-containing protein
Ruulm.1G043400.2	Ru01	2400092	2406129	+	Ra_g470.t1	0	XP_024184259.1	0	VIN3-like protein 1 isoform X1 [Rosa chinensis]	XP_024184259.1	0	VIN3-like protein 1 isoform X1 [Rosa chinensis]	Q9LHF5.1	0	RecName: Full=VIN3-like protein 1; AltName: Full=Protein VERNALIZATION 5 [Arabidopsis thaliana]	M5VWI9	0	Uncharacterized protein OS=Prunus persica GN=PRUPE_ppa002105mg PE=4 SV=1	AT3G24440.2	0	Fibronectin type III domain-containing protein
Ruulm.1G043400.3	Ru01	2400093	2406129	+	Ra_g470.t1	0	XP_024184259.1	0	VIN3-like protein 1 isoform X1 [Rosa chinensis]	XP_024184259.1	0	VIN3-like protein 1 isoform X1 [Rosa chinensis]	Q9LHF5.1	0	RecName: Full=VIN3-like protein 1; AltName: Full=Protein VERNALIZATION 5 [Arabidopsis thaliana]	M5VWI9	0	Uncharacterized protein OS=Prunus persica GN=PRUPE_ppa002105mg PE=4 SV=1	AT3G24440.2	0	Fibronectin type III domain-containing protein
Ruulm.1G043500.1	Ru01	2406378	2412200	+	Ra_g471.t1	0	XP_024184267.1	0	fe-S cluster assembly factor HCF101, chloroplastic isoform X1 [Rosa chinensis]<>putative mrp/NBP35 ATP-binding protein [Rosa chinensis]	XP_024184267.1	0	fe-S cluster assembly factor HCF101, chloroplastic isoform X1 [Rosa chinensis]	Q6STH5.1	0	RecName: Full=Fe-S cluster assembly factor HCF101, chloroplastic; AltName: Full=Protein HIGH CHLOROPHYLL FLUORESCENCE 101; Flags: Precursor [Arabidopsis thaliana]	A0A061GNY0	0	ATP binding isoform 1 OS=Theobroma cacao GN=TCM_037926 PE=3 SV=1	AT3G24430.1	0	ATP binding protein
Ruulm.1G043600.1	Ru01	2415290	2416750	+	Ra_g472.t1	0	XP_024183944.1	0	strigolactone esterase D14 [Rosa chinensis]<>putative alpha/Beta hydrolase [Rosa chinensis]	XP_024183944.1	0	strigolactone esterase D14 [Rosa chinensis]	Q9SZU7.1	1.34e-74	RecName: Full=Probable esterase KAI2; AltName: Full=Protein DWARF-14-like; Short=Protein D14-like; AltName: Full=Protein HYPOSENSITIVE TO LIGHT; AltName: Full=Protein KARRIKIN INSENSITIVE 2 [Arabidopsis thaliana]	A0A251NIC1	1.35e-149	Uncharacterized protein OS=Prunus persica GN=PRUPE_7G227500 PE=4 SV=1	AT3G24420.1	1.85e-117	alpha/beta-Hydrolases superfamily protein
Ruulm.1G043700.1	Ru01	2417189	2420642	+	Ra_g473.t1	0	XP_034225779.1	0	3-hydroxyisobutyryl-CoA hydrolase-like protein 3, mitochondrial isoform X1 [Prunus dulcis]<>PREDICTED: 3-hydroxyisobutyryl-CoA hydrolase [Prunus dulcis]	XP_034225779.1	0	3-hydroxyisobutyryl-CoA hydrolase-like protein 3, mitochondrial isoform X1 [Prunus dulcis]	Q9T0K7.2	0	RecName: Full=3-hydroxyisobutyryl-CoA hydrolase-like protein 3, mitochondrial; Flags: Precursor [Arabidopsis thaliana]	M5W271	0	Uncharacterized protein OS=Prunus persica GN=PRUPE_7G227300 PE=3 SV=1	AT4G13360.1	0	ATP-dependent caseinolytic (Clp) protease/crotonase family protein
Ruulm.1G043700.2	Ru01	2417210	2420557	+	Ra_g473.t2	0	XP_004287075.1	0	PREDICTED: 3-hydroxyisobutyryl-CoA hydrolase-like protein 3, mitochondrial isoform X2 [Fragaria vesca subsp. vesca]	XP_004287075.1	0	PREDICTED: 3-hydroxyisobutyryl-CoA hydrolase-like protein 3, mitochondrial isoform X2 [Fragaria vesca subsp. vesca]	Q9T0K7.2	0	RecName: Full=3-hydroxyisobutyryl-CoA hydrolase-like protein 3, mitochondrial; Flags: Precursor [Arabidopsis thaliana]	M5W271	0	Uncharacterized protein OS=Prunus persica GN=PRUPE_7G227300 PE=3 SV=1	AT3G24360.2	0	ATP-dependent caseinolytic (Clp) protease/crotonase family protein
Ruulm.1G043700.3	Ru01	2417533	2420569	+	Ra_g473.t1	0	XP_024183938.1	0	3-hydroxyisobutyryl-CoA hydrolase-like protein 3, mitochondrial isoform X1 [Rosa chinensis]<>putative 3-hydroxyisobutyryl-CoA hydrolase [Rosa chinensis]	XP_024183938.1	0	3-hydroxyisobutyryl-CoA hydrolase-like protein 3, mitochondrial isoform X1 [Rosa chinensis]	Q9T0K7.2	7.09e-179	RecName: Full=3-hydroxyisobutyryl-CoA hydrolase-like protein 3, mitochondrial; Flags: Precursor [Arabidopsis thaliana]	M5W271	0	Uncharacterized protein OS=Prunus persica GN=PRUPE_7G227300 PE=3 SV=1	AT4G13360.1	8.08e-180	ATP-dependent caseinolytic (Clp) protease/crotonase family protein
Ruulm.1G043800.1	Ru01	2420765	2423421	-	Ra_g474.t1	0	XP_050373696.1	1.09e-173	nudix hydrolase 20, chloroplastic-like isoform X2 [Potentilla anserina]	XP_050373696.1	4.88e-174	nudix hydrolase 20, chloroplastic-like isoform X2 [Potentilla anserina]	Q8VXZ0.1	2.78e-113	RecName: Full=Nudix hydrolase 20, chloroplastic; Short=AtNUDT20; Flags: Precursor [Arabidopsis thaliana]	A0A251NDK6	3.83e-171	Uncharacterized protein OS=Prunus persica GN=PRUPE_7G186600 PE=4 SV=1	AT5G19460.1	3.16e-114	nudix hydrolase homolog 20
Ruulm.1G043900.1	Ru01	2423678	2428572	+	Ra_g478.t1	0	XP_024183941.1	0	uncharacterized protein LOC112188931 [Rosa chinensis]<>putative non-heme dioxygenase domain, isopenicillin N synthase [Rosa chinensis]	XP_024183941.1	0	uncharacterized protein LOC112188931 [Rosa chinensis]				M5W9I1	0	Uncharacterized protein OS=Prunus persica GN=PRUPE_7G227200 PE=4 SV=1	AT4G13400.1	0	2-oxoglutarate (2OG) and Fe(II)-dependent oxygenase superfamily protein
Ruulm.1G044000.1	Ru01	2429250	2429432	+	Ra_g34500.t1	3.24e-08	XP_050369116.1	8.58e-32	small polypeptide DEVIL 10 [Potentilla anserina]	XP_050369116.1	3.85e-32	small polypeptide DEVIL 10 [Potentilla anserina]	Q6IM91.1	1.07e-16	RecName: Full=Small polypeptide DEVIL 10; AltName: Full=Small polypeptide ROTUNDIFOLIA LIKE 12; Short=Small polypeptide ROT-FOUR-LIKE 12 [Arabidopsis thaliana]	A0A251NFG1	6.32e-24	Uncharacterized protein OS=Prunus persica GN=PRUPE_7G227100 PE=4 SV=1	AT4G13395.1	1.22e-17	ROTUNDIFOLIA like 12
Ruulm.1G044100.1	Ru01	2430197	2433512	+	Ra_g479.t1	0	XP_024186313.1	0	tRNA (guanine(37)-N1)-methyltransferase 2 isoform X1 [Rosa chinensis]	XP_024186313.1	0	tRNA (guanine(37)-N1)-methyltransferase 2 isoform X1 [Rosa chinensis]	F6HH45.1	0	RecName: Full=tRNA (guanine(37)-N1)-methyltransferase 2; AltName: Full=M1G-methyltransferase 2; AltName: Full=tRNA [GM37] methyltransferase 2; AltName: Full=tRNA methyltransferase 5 homolog 2 [Vitis vinifera]	A0A251NHF3	0	tRNA (guanine(37)-N1)-methyltransferase OS=Prunus persica GN=PRUPE_7G227000 PE=3 SV=1	AT3G56120.1	0	S-adenosyl-L-methionine-dependent methyltransferases superfamily protein
Ruulm.1G044100.2	Ru01	2430197	2433498	+	Ra_g479.t1	0	XP_024186313.1	0	tRNA (guanine(37)-N1)-methyltransferase 2 isoform X1 [Rosa chinensis]	XP_024186313.1	0	tRNA (guanine(37)-N1)-methyltransferase 2 isoform X1 [Rosa chinensis]	F6HH45.1	0	RecName: Full=tRNA (guanine(37)-N1)-methyltransferase 2; AltName: Full=M1G-methyltransferase 2; AltName: Full=tRNA [GM37] methyltransferase 2; AltName: Full=tRNA methyltransferase 5 homolog 2 [Vitis vinifera]	A0A251NHF3	0	tRNA (guanine(37)-N1)-methyltransferase OS=Prunus persica GN=PRUPE_7G227000 PE=3 SV=1	AT3G56120.1	0	S-adenosyl-L-methionine-dependent methyltransferases superfamily protein
Ruulm.1G044100.3	Ru01	2430197	2433494	+	Ra_g479.t1	0	XP_024186315.1	0	tRNA (guanine(37)-N1)-methyltransferase 2 isoform X2 [Rosa chinensis]	XP_024186315.1	0	tRNA (guanine(37)-N1)-methyltransferase 2 isoform X2 [Rosa chinensis]	F6HH45.1	2.93e-178	RecName: Full=tRNA (guanine(37)-N1)-methyltransferase 2; AltName: Full=M1G-methyltransferase 2; AltName: Full=tRNA [GM37] methyltransferase 2; AltName: Full=tRNA methyltransferase 5 homolog 2 [Vitis vinifera]	A0A251NHF3	0	tRNA (guanine(37)-N1)-methyltransferase OS=Prunus persica GN=PRUPE_7G227000 PE=3 SV=1	AT3G56120.1	1.73e-172	S-adenosyl-L-methionine-dependent methyltransferases superfamily protein
Ruulm.1G044200.1	Ru01	2435976	2438053	+	Ra_g480.t1	0	XP_024186312.1	0	glucan endo-1,3-beta-glucosidase 8 [Rosa chinensis]<>putative glucan endo-1,3-beta-D-glucosidase [Rosa chinensis]	XP_024186312.1	0	glucan endo-1,3-beta-glucosidase 8 [Rosa chinensis]	Q6NKW9.2	0	RecName: Full=Glucan endo-1,3-beta-glucosidase 8; AltName: Full=(1->3)-beta-glucan endohydrolase 8; Short=(1->3)-beta-glucanase 8; AltName: Full=Beta-1,3-endoglucanase 8; Short=Beta-1,3-glucanase 8; Flags: Precursor [Arabidopsis thaliana]	A0A251NHF3	0	tRNA (guanine(37)-N1)-methyltransferase OS=Prunus persica GN=PRUPE_7G227000 PE=3 SV=1	AT3G24330.1	0	O-Glycosyl hydrolases family 17 protein
Ruulm.1G044300.1	Ru01	2440922	2443626	+	Ra_g481.t1	0	XP_024180981.1	0	uncharacterized protein LOC112186713 [Rosa chinensis]<>hypothetical protein RchiOBHm_Chr2g0091101 [Rosa chinensis]	XP_024180981.1	0	uncharacterized protein LOC112186713 [Rosa chinensis]				M5VWN2	0	Uncharacterized protein OS=Prunus persica GN=PRUPE_7G226800 PE=4 SV=1	AT4G13370.1	0	serine/arginine repetitive matrix protein%2C putative (DUF936)
Ruulm.1G044400.1	Ru01	2446834	2450563	+	Ra_g483.t1	2.07e-92	XP_011464888.1	1.6e-109	PREDICTED: S-antigen protein-like [Fragaria vesca subsp. vesca]	XP_011464888.1	7.17e-110	PREDICTED: S-antigen protein-like [Fragaria vesca subsp. vesca]				M5VQ57	1.53e-104	Uncharacterized protein OS=Prunus persica GN=PRUPE_7G226700 PE=4 SV=1	AT2G25670.2	2.09e-38	hypothetical protein
Ruulm.1G044400.2	Ru01	2446834	2450598	+	Ra_g483.t1	4.96e-87	XP_011464888.1	7.39e-105	PREDICTED: S-antigen protein-like [Fragaria vesca subsp. vesca]	XP_011464888.1	3.31e-105	PREDICTED: S-antigen protein-like [Fragaria vesca subsp. vesca]				M5VQ57	7.91e-100	Uncharacterized protein OS=Prunus persica GN=PRUPE_7G226700 PE=4 SV=1	AT2G25670.2	3.58e-38	hypothetical protein
Ruulm.1G044500.1	Ru01	2451652	2454282	-	Ra_g484.t1	0	PRQ49971.1	0	putative P-loop containing nucleoside triphosphate hydrolase, leucine-rich repeat domain, L [Rosa chinensis]	XP_021831472.1	0	disease resistance protein RPM1-like [Prunus avium]	Q39214.1	1.54e-83	RecName: Full=Disease resistance protein RPM1; AltName: Full=Resistance to Pseudomonas syringae protein 3; AltName: Full=Resistance to Pseudomonas syringae pv. Maculicola protein 1 [Arabidopsis thaliana]	M5WPA2	0	Uncharacterized protein OS=Prunus persica GN=PRUPE_ppa026627mg PE=3 SV=1	AT3G07040.1	1.75e-84	NB-ARC domain-containing disease resistance protein
Ruulm.1G044600.1	Ru01	2457988	2460873	+	Ra_g485.t1	0	XP_024191914.1	0	disease resistance protein RPM1 [Rosa chinensis]<>disease resistance protein RPM1 [Rosa chinensis]<>putative P-loop containing nucleoside triphosphate hydrolase, leucine-rich repeat domain, L [Rosa chinensis]	XP_024191914.1	0	disease resistance protein RPM1 [Rosa chinensis]<>disease resistance protein RPM1 [Rosa chinensis]	Q39214.1	1.09e-76	RecName: Full=Disease resistance protein RPM1; AltName: Full=Resistance to Pseudomonas syringae protein 3; AltName: Full=Resistance to Pseudomonas syringae pv. Maculicola protein 1 [Arabidopsis thaliana]	A0A251PKS9	0	Uncharacterized protein OS=Prunus persica GN=PRUPE_4G149700 PE=3 SV=1	AT3G07040.1	1.24e-77	NB-ARC domain-containing disease resistance protein
Ruulm.1G044700.1	Ru01	2461797	2464171	-	Ra_g486.t1	0	XP_024183881.1	0	cyclin-dependent kinase F-1 [Rosa chinensis]<>putative protein-serine/threonine kinase CMGC-CDK-CCRK family [Rosa chinensis]	XP_024183881.1	0	cyclin-dependent kinase F-1 [Rosa chinensis]	O80345.1	0	RecName: Full=Cyclin-dependent kinase F-1; Short=CDKF;1; AltName: Full=CDK-activating kinase 1-At; Short=CAK1-At [Arabidopsis thaliana]	M5VVV5	0	Uncharacterized protein OS=Prunus persica GN=PRUPE_7G226600 PE=3 SV=1	AT4G28980.3	0	CDK-activating kinase 1AT
Ruulm.1G044800.1	Ru01	2464562	2467446	-	Ra_g487.t1	1.18e-158	XP_024184521.1	7.67e-151	rac-like GTP-binding protein ARAC7 [Rosa chinensis]<>putative small GTPase superfamily, P-loop containing nucleoside triphosphate hydrolase [Rosa chinensis]	XP_024184521.1	3.44e-151	rac-like GTP-binding protein ARAC7 [Rosa chinensis]	O82480.1	1e-139	RecName: Full=Rac-like GTP-binding protein ARAC7; AltName: Full=GTPase protein ROP9 [Arabidopsis thaliana]	M5VRX4	6.39e-149	Uncharacterized protein OS=Prunus persica GN=PRUPE_7G226500 PE=3 SV=1	AT4G28950.1	1.14e-140	RHO-related protein from plants 9
Ruulm.1G044900.1	Ru01	2472751	2473153	-	Ra_g488.t1	2.3e-13	MBA0710285.1	8.55e-10	hypothetical protein [Gossypium laxum]	XP_024184522.1	3.87e-10	peroxiredoxin-2 [Rosa chinensis]	A9PCL4.1	9.75e-12	RecName: Full=Peroxiredoxin-2; Short=Prx; AltName: Full=1-Cys D-peroxiredoxin; AltName: Full=Glutaredoxin-dependent peroxiredoxin; AltName: Full=Peroxiredoxin II; AltName: Full=Thioredoxin peroxidase [Populus trichocarpa]	A0A0D2R5C1	1.7e-09	Uncharacterized protein OS=Gossypium raimondii GN=B456_004G280800 PE=4 SV=1	AT1G65980.1	5.01e-11	thioredoxin-dependent peroxidase 1
Ruulm.1G045000.1	Ru01	2484366	2488884	-	Ra_g489.t1	0	XP_024185481.1	0	protein NRT1/ PTR FAMILY 1.1 [Rosa chinensis]<>putative proton-dependent oligopeptide transporter family, major facilitator superfamily [Rosa chinensis]	XP_024185481.1	0	protein NRT1/ PTR FAMILY 1.1 [Rosa chinensis]	Q8LPL2.2	0	RecName: Full=Protein NRT1/ PTR FAMILY 1.1; Short=AtNPF1.1; AltName: Full=Nitrate transporter 1.12 [Arabidopsis thaliana]	M5VXC2	0	Uncharacterized protein OS=Prunus persica GN=PRUPE_7G226300 PE=4 SV=1	AT3G16180.1	0	Major facilitator superfamily protein
Ruulm.1G045000.2	Ru01	2484366	2488884	-	Ra_g489.t1	0	XP_024185481.1	0	protein NRT1/ PTR FAMILY 1.1 [Rosa chinensis]<>putative proton-dependent oligopeptide transporter family, major facilitator superfamily [Rosa chinensis]	XP_024185481.1	0	protein NRT1/ PTR FAMILY 1.1 [Rosa chinensis]	Q8LPL2.2	0	RecName: Full=Protein NRT1/ PTR FAMILY 1.1; Short=AtNPF1.1; AltName: Full=Nitrate transporter 1.12 [Arabidopsis thaliana]	M5VXC2	0	Uncharacterized protein OS=Prunus persica GN=PRUPE_7G226300 PE=4 SV=1	AT3G16180.1	0	Major facilitator superfamily protein
Ruulm.1G045000.3	Ru01	2484366	2488800	-	Ra_g489.t1	0	XP_024185481.1	0	protein NRT1/ PTR FAMILY 1.1 [Rosa chinensis]<>putative proton-dependent oligopeptide transporter family, major facilitator superfamily [Rosa chinensis]	XP_024185481.1	0	protein NRT1/ PTR FAMILY 1.1 [Rosa chinensis]	Q8LPL2.2	0	RecName: Full=Protein NRT1/ PTR FAMILY 1.1; Short=AtNPF1.1; AltName: Full=Nitrate transporter 1.12 [Arabidopsis thaliana]	M5VXC2	0	Uncharacterized protein OS=Prunus persica GN=PRUPE_7G226300 PE=4 SV=1	AT3G16180.1	0	Major facilitator superfamily protein
Ruulm.1G045100.1	Ru01	2491296	2493741	-	Ra_g490.t1	0	XP_024185481.1	0	protein NRT1/ PTR FAMILY 1.1 [Rosa chinensis]<>putative proton-dependent oligopeptide transporter family, major facilitator superfamily [Rosa chinensis]	XP_024185481.1	0	protein NRT1/ PTR FAMILY 1.1 [Rosa chinensis]	Q8LPL2.2	0	RecName: Full=Protein NRT1/ PTR FAMILY 1.1; Short=AtNPF1.1; AltName: Full=Nitrate transporter 1.12 [Arabidopsis thaliana]	M5VXC2	0	Uncharacterized protein OS=Prunus persica GN=PRUPE_7G226300 PE=4 SV=1	AT3G16180.1	0	Major facilitator superfamily protein
Ruulm.1G045200.1	Ru01	2494790	2497474	-	Ra_g5250.t1	0	XP_004301551.1	0	PREDICTED: coatomer subunit gamma-like [Fragaria vesca subsp. vesca]	XP_004301551.1	0	PREDICTED: coatomer subunit gamma-like [Fragaria vesca subsp. vesca]	Q0WW26.2	0	RecName: Full=Coatomer subunit gamma; AltName: Full=Gamma-coat protein; Short=Gamma-COP [Arabidopsis thaliana]	M5VL06	0	Coatomer subunit gamma OS=Prunus persica GN=PRUPE_8G098200 PE=3 SV=1	AT4G34450.1	0	coatomer gamma-2 subunit%2C putative / gamma-2 coat protein%2C putative / gamma-2 COP
Ruulm.1G045300.1	Ru01	2500622	2507660	-	Ra_g493.t1	0	XP_011464890.1	0	PREDICTED: putative E3 ubiquitin-protein ligase LIN isoform X1 [Fragaria vesca subsp. vesca]<>PREDICTED: putative E3 ubiquitin-protein ligase LIN isoform X2 [Fragaria vesca subsp. vesca]	XP_011464890.1	0	PREDICTED: putative E3 ubiquitin-protein ligase LIN isoform X1 [Fragaria vesca subsp. vesca]<>PREDICTED: putative E3 ubiquitin-protein ligase LIN isoform X2 [Fragaria vesca subsp. vesca]	C6L7U1.2	0	RecName: Full=Putative E3 ubiquitin-protein ligase LIN-1; AltName: Full=Protein cerberus; AltName: Full=RING-type E3 ubiquitin transferase LIN-1 [Lotus japonicus]	A0A251NFE6	0	RING-type E3 ubiquitin transferase OS=Prunus persica GN=PRUPE_7G226000 PE=4 SV=1	AT3G06880.2	4.34e-61	Transducin/WD40 repeat-like superfamily protein
Ruulm.1G045400.1	Ru01	2508282	2509845	-	Ra_g494.t1	0	XP_024177508.1	0	bark storage protein A [Rosa chinensis]<>putative adenosylhomocysteine nucleosidase [Rosa chinensis]	XP_024177508.1	0	bark storage protein A [Rosa chinensis]	Q07469.1	2.44e-43	RecName: Full=Bark storage protein A; Flags: Precursor [Populus deltoides]	M5VX96	0	Uncharacterized protein OS=Prunus persica GN=PRUPE_7G225900 PE=4 SV=1	AT4G28940.1	2.25e-162	Phosphorylase superfamily protein
Ruulm.1G045500.1	Ru01	2512440	2516322	-	Ra_g495.t2	0	XP_024182605.1	0	transcription factor bHLH68 isoform X2 [Rosa chinensis]<>putative transcription factor bHLH family [Rosa chinensis]	XP_024182605.1	0	transcription factor bHLH68 isoform X2 [Rosa chinensis]	Q8S3D1.2	3.31e-100	RecName: Full=Transcription factor bHLH68; AltName: Full=Basic helix-loop-helix protein 68; Short=AtbHLH68; Short=bHLH 68; AltName: Full=Transcription factor EN 60; AltName: Full=bHLH transcription factor bHLH068 [Arabidopsis thaliana]	M5VWU8	2.97e-169	Uncharacterized protein OS=Prunus persica GN=PRUPE_7G225800 PE=4 SV=1	AT4G29100.1	3.77e-101	basic helix-loop-helix (bHLH) DNA-binding superfamily protein
Ruulm.1G045500.2	Ru01	2512387	2516361	-	Ra_g495.t2	0	XP_024182604.1	1.13e-170	transcription factor bHLH68 isoform X1 [Rosa chinensis]	XP_024182604.1	5.08e-171	transcription factor bHLH68 isoform X1 [Rosa chinensis]	Q8S3D1.2	8.16e-90	RecName: Full=Transcription factor bHLH68; AltName: Full=Basic helix-loop-helix protein 68; Short=AtbHLH68; Short=bHLH 68; AltName: Full=Transcription factor EN 60; AltName: Full=bHLH transcription factor bHLH068 [Arabidopsis thaliana]	M5VWU8	4.04e-136	Uncharacterized protein OS=Prunus persica GN=PRUPE_7G225800 PE=4 SV=1	AT4G29100.1	9.3e-91	basic helix-loop-helix (bHLH) DNA-binding superfamily protein
Ruulm.1G045500.3	Ru01	2512385	2516323	-	Ra_g495.t2	0	XP_050369856.1	1.63e-153	transcription factor bHLH68 isoform X3 [Potentilla anserina]	XP_050369856.1	7.31e-154	transcription factor bHLH68 isoform X3 [Potentilla anserina]	Q8S3D1.2	1.2e-78	RecName: Full=Transcription factor bHLH68; AltName: Full=Basic helix-loop-helix protein 68; Short=AtbHLH68; Short=bHLH 68; AltName: Full=Transcription factor EN 60; AltName: Full=bHLH transcription factor bHLH068 [Arabidopsis thaliana]	M5VWU8	2.38e-124	Uncharacterized protein OS=Prunus persica GN=PRUPE_7G225800 PE=4 SV=1	AT4G29100.1	1.37e-79	basic helix-loop-helix (bHLH) DNA-binding superfamily protein
Ruulm.1G045500.4	Ru01	2512511	2516400	-	Ra_g495.t2	0	XP_024182605.1	5.4e-138	transcription factor bHLH68 isoform X2 [Rosa chinensis]<>putative transcription factor bHLH family [Rosa chinensis]	XP_024182605.1	2.42e-138	transcription factor bHLH68 isoform X2 [Rosa chinensis]	Q8S3D1.2	6.34e-34	RecName: Full=Transcription factor bHLH68; AltName: Full=Basic helix-loop-helix protein 68; Short=AtbHLH68; Short=bHLH 68; AltName: Full=Transcription factor EN 60; AltName: Full=bHLH transcription factor bHLH068 [Arabidopsis thaliana]	M5VWU8	6.79e-89	Uncharacterized protein OS=Prunus persica GN=PRUPE_7G225800 PE=4 SV=1	AT4G29100.2	3.67e-35	basic helix-loop-helix (bHLH) DNA-binding superfamily protein
Ruulm.1G045500.5	Ru01	2512381	2515541	-	Ra_g495.t2	0	XP_024182604.1	1.13e-170	transcription factor bHLH68 isoform X1 [Rosa chinensis]	XP_024182604.1	5.08e-171	transcription factor bHLH68 isoform X1 [Rosa chinensis]	Q8S3D1.2	8.16e-90	RecName: Full=Transcription factor bHLH68; AltName: Full=Basic helix-loop-helix protein 68; Short=AtbHLH68; Short=bHLH 68; AltName: Full=Transcription factor EN 60; AltName: Full=bHLH transcription factor bHLH068 [Arabidopsis thaliana]	M5VWU8	4.04e-136	Uncharacterized protein OS=Prunus persica GN=PRUPE_7G225800 PE=4 SV=1	AT4G29100.1	9.3e-91	basic helix-loop-helix (bHLH) DNA-binding superfamily protein
Ruulm.1G045600.1	Ru01	2529038	2530257	-	Ra_g11099.t1	3.66e-08	XP_011464893.1	1.91e-100	PREDICTED: uncharacterized protein LOC105351628 [Fragaria vesca subsp. vesca]	XP_011464893.1	8.56e-101	PREDICTED: uncharacterized protein LOC105351628 [Fragaria vesca subsp. vesca]				A0A251PWH7	2.83e-40	Uncharacterized protein OS=Prunus persica GN=PRUPE_3G068500 PE=4 SV=1
Ruulm.1G045700.1	Ru01	2531369	2535155	-	Ra_g8367.t1	2.45e-07	XP_011464894.1	1.29e-67	PREDICTED: F-box/LRR-repeat/kelch-repeat protein At2g27520-like [Fragaria vesca subsp. vesca]	XP_011464894.1	5.78e-68	PREDICTED: F-box/LRR-repeat/kelch-repeat protein At2g27520-like [Fragaria vesca subsp. vesca]				M1CWH5	1.13e-10	Uncharacterized protein OS=Solanum tuberosum GN=102585877 PE=4 SV=1	AT3G06240.1	0.001	F-box family protein
Ruulm.1G045800.1	Ru01	2571452	2575015	+	Ra_g497.t1	0	XP_024183878.1	0	auxin-responsive protein IAA27 [Rosa chinensis]<>putative transcription factor interactor and regulator AUX-IAA family [Rosa chinensis]	XP_024183878.1	0	auxin-responsive protein IAA27 [Rosa chinensis]	Q9ZSY8.1	2.12e-109	RecName: Full=Auxin-responsive protein IAA27; AltName: Full=Auxin-induced protein 27; AltName: Full=Indoleacetic acid-induced protein 27; AltName: Full=Phytochrome-associated protein 2 [Arabidopsis thaliana]	A0A251NFG9	5.3e-173	Auxin-responsive protein OS=Prunus persica GN=PRUPE_7G225600 PE=3 SV=1	AT4G29080.1	2.41e-110	phytochrome-associated protein 2
Ruulm.1G045900.1	Ru01	2583455	2585746	+	Ra_g498.t1	3.42e-156	XP_024183760.1	2.87e-142	rRNA N6-adenosine-methyltransferase METTL5 [Rosa chinensis]<>putative methyltransferase small domain, S-adenosyl-L-methionine-dependent methyltransferase [Rosa chinensis]	XP_024183760.1	1.29e-142	rRNA N6-adenosine-methyltransferase METTL5 [Rosa chinensis]	Q8K1A0.2	1.27e-72	RecName: Full=rRNA N6-adenosine-methyltransferase METTL5; AltName: Full=Methyltransferase-like protein 5 [Mus musculus]	M5W3E1	1.87e-139	Uncharacterized protein OS=Prunus persica GN=PRUPE_7G225500 PE=4 SV=1	AT4G28830.4	4.46e-117	S-adenosyl-L-methionine-dependent methyltransferases superfamily protein
Ruulm.1G046000.1	Ru01	2586754	2587337	-	Ra_g499.t1	1.81e-66	KAG6718601.1	1.64e-60	hypothetical protein I3842_04G160200 [Carya illinoinensis]<>hypothetical protein I3843_04G150100 [Carya illinoinensis]	XP_004287445.1	1.12e-58	PREDICTED: uncharacterized protein LOC101312281 [Fragaria vesca subsp. vesca]	Q9SZD6.1	8.9e-50	RecName: Full=Polyprotein of EF-Ts, chloroplastic; Short=150 kDa pro-protein; AltName: Full=Protein EMBRYO DEFECTIVE 2726; Contains: RecName: Full=Plastid-specific ribosomal protein-7, chloroplastic; Contains: RecName: Full=Elongation factor Ts, chloroplastic; Short=EF-Ts; Flags: Precursor [Arabidopsis thaliana]	A0A251NFE2	2.19e-59	Elongation factor Ts, mitochondrial OS=Prunus persica GN=EFTS PE=3 SV=1	AT4G29060.1	1.01e-50	elongation factor Ts family protein
Ruulm.1G046100.1	Ru01	2587338	2591694	-	Ra_g499.t1	0	XP_024180277.1	0	polyprotein of EF-Ts, chloroplastic [Rosa chinensis]<>polyprotein of EF-Ts, chloroplastic [Rosa chinensis]<>polyprotein of EF-Ts, chloroplastic [Rosa chinensis]<>putative translation elongation factor EFTs/EF1B, nucleic acid-binding protein [Rosa chinensis]	XP_024180277.1	0	polyprotein of EF-Ts, chloroplastic [Rosa chinensis]<>polyprotein of EF-Ts, chloroplastic [Rosa chinensis]<>polyprotein of EF-Ts, chloroplastic [Rosa chinensis]	Q9SZD6.1	0	RecName: Full=Polyprotein of EF-Ts, chloroplastic; Short=150 kDa pro-protein; AltName: Full=Protein EMBRYO DEFECTIVE 2726; Contains: RecName: Full=Plastid-specific ribosomal protein-7, chloroplastic; Contains: RecName: Full=Elongation factor Ts, chloroplastic; Short=EF-Ts; Flags: Precursor [Arabidopsis thaliana]	A0A251NFG5	0	Elongation factor Ts, mitochondrial OS=Prunus persica GN=EFTS PE=3 SV=1	AT4G29060.1	0	elongation factor Ts family protein
Ruulm.1G046100.2	Ru01	2587338	2590468	-	Ra_g499.t1	0	XP_024180277.1	0	polyprotein of EF-Ts, chloroplastic [Rosa chinensis]<>polyprotein of EF-Ts, chloroplastic [Rosa chinensis]<>polyprotein of EF-Ts, chloroplastic [Rosa chinensis]<>putative translation elongation factor EFTs/EF1B, nucleic acid-binding protein [Rosa chinensis]	XP_024180277.1	0	polyprotein of EF-Ts, chloroplastic [Rosa chinensis]<>polyprotein of EF-Ts, chloroplastic [Rosa chinensis]<>polyprotein of EF-Ts, chloroplastic [Rosa chinensis]	Q9SZD6.1	0	RecName: Full=Polyprotein of EF-Ts, chloroplastic; Short=150 kDa pro-protein; AltName: Full=Protein EMBRYO DEFECTIVE 2726; Contains: RecName: Full=Plastid-specific ribosomal protein-7, chloroplastic; Contains: RecName: Full=Elongation factor Ts, chloroplastic; Short=EF-Ts; Flags: Precursor [Arabidopsis thaliana]	A0A251NFG5	0	Elongation factor Ts, mitochondrial OS=Prunus persica GN=EFTS PE=3 SV=1	AT4G29060.1	0	elongation factor Ts family protein
Ruulm.1G046200.1	Ru01	2598820	2601240	+	Ra_g500.t1	4.61e-148	XP_024184714.1	1.4e-96	protein SPEAR1 isoform X2 [Rosa chinensis]	XP_024184714.1	6.29e-97	protein SPEAR1 isoform X2 [Rosa chinensis]	Q84X40.1	2.18e-34	RecName: Full=Protein SPEAR1; AltName: Full=SPL-like, EAR-containing protein 1; AltName: Full=TCP interactor containing EAR motif protein 2 [Arabidopsis thaliana]	A0A061GUD7	2.58e-63	Uncharacterized protein OS=Theobroma cacao GN=TCM_037833 PE=4 SV=1	AT2G20080.1	2.48e-35	hypothetical protein
Ruulm.1G046300.1	Ru01	2604813	2607389	+	Ra_g502.t1	0	XP_024177676.1	0	aldehyde oxidase GLOX1 [Rosa chinensis]<>putative galactose oxidase [Rosa chinensis]	XP_024177676.1	0	aldehyde oxidase GLOX1 [Rosa chinensis]	Q9FYG4.1	0	RecName: Full=Aldehyde oxidase GLOX1; AltName: Full=Glyoxal oxidase 1; Flags: Precursor [Arabidopsis thaliana]	M5WC08	0	Uncharacterized protein OS=Prunus persica GN=PRUPE_7G225100 PE=4 SV=1	AT5G19580.1	0	glyoxal oxidase-related protein
Ruulm.1G046400.1	Ru01	2608414	2609869	+	Ra_g503.t1	0	XP_004308638.1	0	PREDICTED: probable xyloglucan endotransglucosylase/hydrolase protein 26 [Fragaria vesca subsp. vesca]	XP_004308638.1	0	PREDICTED: probable xyloglucan endotransglucosylase/hydrolase protein 26 [Fragaria vesca subsp. vesca]	Q9SVV2.1	5.09e-134	RecName: Full=Probable xyloglucan endotransglucosylase/hydrolase protein 26; Short=At-XTH26; Short=XTH-26; Flags: Precursor [Arabidopsis thaliana]	M5VVW9	0	Xyloglucan endotransglucosylase/hydrolase OS=Prunus persica GN=PRUPE_7G225000 PE=3 SV=1	AT4G28850.1	5.8e-135	xyloglucan endotransglucosylase/hydrolase 26
Ruulm.1G046500.1	Ru01	2610137	2610671	-	Ra_g504.t1	1.34e-91	KAB2618491.1	1.47e-67	transmembrane protein 234-like protein [Pyrus ussuriensis x Pyrus communis]	XP_021807254.1	8.86e-68	transmembrane protein 234 homolog [Prunus avium]	Q54ZG7.1	1.3e-17	RecName: Full=Transmembrane protein 234 homolog [Dictyostelium discoideum]	M5VRJ9	5.77e-64	Uncharacterized protein OS=Prunus persica GN=PRUPE_7G224900 PE=4 SV=1	AT5G19570.1	3.47e-52	transmembrane protein
Ruulm.1G046600.1	Ru01	2610947	2612557	+	Ra_g506.t1	0	XP_024177677.1	0	zinc finger CCCH domain-containing protein 19 [Rosa chinensis]<>putative chromatin regulator PHD family [Rosa chinensis]	XP_024177677.1	0	zinc finger CCCH domain-containing protein 19 [Rosa chinensis]	Q9FT92.2	2.32e-38	RecName: Full=Uncharacterized protein At5g08430 [Arabidopsis thaliana]	A0A251RIV1	9.09e-100	Uncharacterized protein OS=Prunus persica GN=PRUPE_1G559800 PE=4 SV=1	AT5G08430.2	7.63e-40	SWIB/MDM2 and Plus-3 and GYF domain-containing protein
Ruulm.1G046700.1	Ru01	2613283	2617063	+	Ra_g507.t2	0	XP_024184023.1	0	casein kinase 1-like protein 3 [Rosa chinensis]<>casein kinase 1-like protein 3 [Rosa chinensis]<>putative protein kinase CK1-CK1 family [Rosa chinensis]	XP_024184023.1	0	casein kinase 1-like protein 3 [Rosa chinensis]<>casein kinase 1-like protein 3 [Rosa chinensis]	Q93Z18.1	0	RecName: Full=Casein kinase 1-like protein 3; AltName: Full=Protein CASEIN KINASE I-LIKE 3; Short=CK1.3 [Arabidopsis thaliana]	M5VQR2	0	Uncharacterized protein OS=Prunus persica GN=PRUPE_7G224800 PE=3 SV=1	AT4G28880.4	0	casein kinase I-like 3
Ruulm.1G046700.2	Ru01	2613299	2617065	+	Ra_g507.t2	0	XP_024184023.1	0	casein kinase 1-like protein 3 [Rosa chinensis]<>casein kinase 1-like protein 3 [Rosa chinensis]<>putative protein kinase CK1-CK1 family [Rosa chinensis]	XP_024184023.1	0	casein kinase 1-like protein 3 [Rosa chinensis]<>casein kinase 1-like protein 3 [Rosa chinensis]	Q93Z18.1	0	RecName: Full=Casein kinase 1-like protein 3; AltName: Full=Protein CASEIN KINASE I-LIKE 3; Short=CK1.3 [Arabidopsis thaliana]	M5VQR2	0	Uncharacterized protein OS=Prunus persica GN=PRUPE_7G224800 PE=3 SV=1	AT4G28880.4	0	casein kinase I-like 3
Ruulm.1G046700.3	Ru01	2613759	2617080	+	Ra_g507.t2	0	XP_024184023.1	0	casein kinase 1-like protein 3 [Rosa chinensis]<>casein kinase 1-like protein 3 [Rosa chinensis]<>putative protein kinase CK1-CK1 family [Rosa chinensis]	XP_024184023.1	0	casein kinase 1-like protein 3 [Rosa chinensis]<>casein kinase 1-like protein 3 [Rosa chinensis]	Q93Z18.1	0	RecName: Full=Casein kinase 1-like protein 3; AltName: Full=Protein CASEIN KINASE I-LIKE 3; Short=CK1.3 [Arabidopsis thaliana]	M5VQR2	0	Uncharacterized protein OS=Prunus persica GN=PRUPE_7G224800 PE=3 SV=1	AT4G28880.4	0	casein kinase I-like 3
Ruulm.1G046800.1	Ru01	2618135	2622429	-	Ra_g508.t1	0	XP_024183271.1	0	probable RNA methyltransferase At5g51130 [Rosa chinensis]<>putative tRNA (guanine-N-7) methyltransferase, Trmb type, RNA methyltransferase bin3 [Rosa chinensis]	XP_024183271.1	0	probable RNA methyltransferase At5g51130 [Rosa chinensis]	Q6NPC9.1	3.12e-124	RecName: Full=Probable RNA methyltransferase At5g51130 [Arabidopsis thaliana]	M5WGI8	9.97e-165	Uncharacterized protein OS=Prunus persica GN=PRUPE_ppa009557mg PE=4 SV=1	AT5G51130.1	3.56e-125	S-adenosyl-L-methionine-dependent methyltransferases superfamily protein
Ruulm.1G046900.1	Ru01	2622644	2625878	-	Ra_g509.t1	0	XP_024185457.1	0	probable lactoylglutathione lyase, chloroplastic isoform X1 [Rosa chinensis]<>putative lactoylglutathione lyase [Rosa chinensis]	XP_024185457.1	0	probable lactoylglutathione lyase, chloroplastic isoform X1 [Rosa chinensis]	Q8W593.1	0	RecName: Full=Probable lactoylglutathione lyase, chloroplastic; AltName: Full=Glyoxalase I; Flags: Precursor [Arabidopsis thaliana]	M5W244	0	Lactoylglutathione lyase OS=Prunus persica GN=PRUPE_7G224600 PE=3 SV=1	AT1G67280.1	0	Glyoxalase/Bleomycin resistance protein/Dioxygenase superfamily protein
Ruulm.1G046900.2	Ru01	2622644	2625137	-	Ra_g509.t1	8.64e-178	XP_024185457.1	3.47e-172	probable lactoylglutathione lyase, chloroplastic isoform X1 [Rosa chinensis]<>putative lactoylglutathione lyase [Rosa chinensis]	XP_024185457.1	1.56e-172	probable lactoylglutathione lyase, chloroplastic isoform X1 [Rosa chinensis]	Q8W593.1	8.53e-164	RecName: Full=Probable lactoylglutathione lyase, chloroplastic; AltName: Full=Glyoxalase I; Flags: Precursor [Arabidopsis thaliana]	M5W244	5.91e-171	Lactoylglutathione lyase OS=Prunus persica GN=PRUPE_7G224600 PE=3 SV=1	AT1G67280.1	9.72e-165	Glyoxalase/Bleomycin resistance protein/Dioxygenase superfamily protein
Ruulm.1G047000.1	Ru01	2629508	2637008	+	Ra_g511.t1	0	XP_024180968.1	0	protein phosphatase 2C and cyclic nucleotide-binding/kinase domain-containing protein [Rosa chinensis]<>putative cGMP-dependent protein kinase AGC-PKA-PKG family [Rosa chinensis]	XP_024180968.1	0	protein phosphatase 2C and cyclic nucleotide-binding/kinase domain-containing protein [Rosa chinensis]	Q9SL76.2	0	RecName: Full=Protein phosphatase 2C and cyclic nucleotide-binding/kinase domain-containing protein; Includes: RecName: Full=Probable protein phosphatase 2C 19; Short=AtPP2C19; Includes: RecName: Full=Probable inactive cyclic nucleotide-dependent protein kinase At2g20050 [Arabidopsis thaliana]	M5WEK3	0	Uncharacterized protein OS=Prunus persica GN=PRUPE_7G224500 PE=3 SV=1	AT2G20050.1	0	protein phosphatase 2C and cyclic nucleotide-binding/kinase domain-containing protein
Ruulm.1G047000.2	Ru01	2633744	2636893	+	Ra_g511.t1	0	XP_024180968.1	0	protein phosphatase 2C and cyclic nucleotide-binding/kinase domain-containing protein [Rosa chinensis]<>putative cGMP-dependent protein kinase AGC-PKA-PKG family [Rosa chinensis]	XP_024180968.1	0	protein phosphatase 2C and cyclic nucleotide-binding/kinase domain-containing protein [Rosa chinensis]	Q9SL76.2	0	RecName: Full=Protein phosphatase 2C and cyclic nucleotide-binding/kinase domain-containing protein; Includes: RecName: Full=Probable protein phosphatase 2C 19; Short=AtPP2C19; Includes: RecName: Full=Probable inactive cyclic nucleotide-dependent protein kinase At2g20050 [Arabidopsis thaliana]	M5WEK3	0	Uncharacterized protein OS=Prunus persica GN=PRUPE_7G224500 PE=3 SV=1	AT2G20050.2	0	protein phosphatase 2C and cyclic nucleotide-binding/kinase domain-containing protein
Ruulm.1G047100.1	Ru01	2637704	2639218	-	Ra_g512.t1	0	XP_024177682.2	0	E3 ubiquitin-protein ligase ATL42 isoform X1 [Rosa chinensis]<>putative transcription factor C2H2 family [Rosa chinensis]	XP_024177682.2	0	E3 ubiquitin-protein ligase ATL42 isoform X1 [Rosa chinensis]	Q5XF85.2	5.43e-113	RecName: Full=E3 ubiquitin-protein ligase ATL42; AltName: Full=RING-H2 finger protein ATL42; AltName: Full=RING-type E3 ubiquitin transferase ATL42; Flags: Precursor [Arabidopsis thaliana]	M5W8V8	0	Uncharacterized protein OS=Prunus persica GN=PRUPE_ppa019638mg PE=4 SV=1	AT4G28890.1	6.19e-114	RING/U-box superfamily protein
Ruulm.1G047200.1	Ru01	2640767	2643776	-	Ra_g513.t1	0	XP_024180624.1	0	ninja-family protein mc410 [Rosa chinensis]<>putative Ninja family, Jas TPL-binding domain-containing protein [Rosa chinensis]	XP_024180624.1	0	ninja-family protein mc410 [Rosa chinensis]	Q53HY2.1	8.95e-174	RecName: Full=Ninja-family protein mc410 [Nicotiana tabacum]	M5W6K2	0	Uncharacterized protein OS=Prunus persica GN=PRUPE_7G224200 PE=4 SV=1	AT4G28910.3	6.83e-122	Putative interactor of JAZ
Ruulm.1G047200.2	Ru01	2640767	2643776	-	Ra_g513.t1	0	XP_024180624.1	0	ninja-family protein mc410 [Rosa chinensis]<>putative Ninja family, Jas TPL-binding domain-containing protein [Rosa chinensis]	XP_024180624.1	0	ninja-family protein mc410 [Rosa chinensis]	Q53HY2.1	2.23e-159	RecName: Full=Ninja-family protein mc410 [Nicotiana tabacum]	M5W6K2	0	Uncharacterized protein OS=Prunus persica GN=PRUPE_7G224200 PE=4 SV=1	AT4G28910.3	1.81e-113	Putative interactor of JAZ
Ruulm.1G047200.3	Ru01	2640767	2643648	-	Ra_g513.t1	0	XP_024180624.1	0	ninja-family protein mc410 [Rosa chinensis]<>putative Ninja family, Jas TPL-binding domain-containing protein [Rosa chinensis]	XP_024180624.1	0	ninja-family protein mc410 [Rosa chinensis]	Q53HY2.1	8.95e-174	RecName: Full=Ninja-family protein mc410 [Nicotiana tabacum]	M5W6K2	0	Uncharacterized protein OS=Prunus persica GN=PRUPE_7G224200 PE=4 SV=1	AT4G28910.3	6.83e-122	Putative interactor of JAZ
Ruulm.1G047300.1	Ru01	2646342	2648613	+	Ra_g26564.t1	1.29e-56	PQP95119.1	2.55e-57	F-box protein [Prunus yedoensis var. nudiflora]	XP_021823752.1	2.73e-57	uncharacterized protein LOC110764998 [Prunus avium]	Q9FT50.1	5.34e-07	RecName: Full=Putative F-box protein At3g52320 [Arabidopsis thaliana]	M5WRT6	3.8e-56	Uncharacterized protein OS=Prunus persica GN=PRUPE_ppa020014mg PE=4 SV=1	AT3G52320.1	6.08e-08	F-box and associated interaction domains-containing protein
Ruulm.1G047400.1	Ru01	2653539	2656175	+	Ra_g514.t1	0	XP_024181485.1	0	sugar transport protein 14 [Rosa chinensis]<>putative major facilitator, sugar transporter, major facilitator superfamily [Rosa chinensis]	XP_024181485.1	0	sugar transport protein 14 [Rosa chinensis]	Q8GW61.2	0	RecName: Full=Sugar transport protein 14; AltName: Full=Hexose transporter 14 [Arabidopsis thaliana]	M5W8K0	0	Uncharacterized protein OS=Prunus persica GN=PRUPE_7G223700 PE=3 SV=1	AT1G77210.2	0	sugar transporter 14
Ruulm.1G047400.2	Ru01	2653538	2656175	+	Ra_g514.t1	0	XP_024181485.1	0	sugar transport protein 14 [Rosa chinensis]<>putative major facilitator, sugar transporter, major facilitator superfamily [Rosa chinensis]	XP_024181485.1	0	sugar transport protein 14 [Rosa chinensis]	Q8GW61.2	0	RecName: Full=Sugar transport protein 14; AltName: Full=Hexose transporter 14 [Arabidopsis thaliana]	M5W8K0	0	Uncharacterized protein OS=Prunus persica GN=PRUPE_7G223700 PE=3 SV=1	AT1G77210.2	0	sugar transporter 14
Ruulm.1G047500.1	Ru01	2656638	2660051	-	Ra_g515.t1	0	XP_024181479.1	0	CRS2-associated factor 1, chloroplastic [Rosa chinensis]<>putative RNA-binding, CRM domain-containing protein [Rosa chinensis]	XP_024181479.1	0	CRS2-associated factor 1, chloroplastic [Rosa chinensis]	Q9SL79.2	0	RecName: Full=CRS2-associated factor 1, chloroplastic; AltName: Full=Chloroplastic group IIA intron splicing facilitator CRS2-associated factor 1; Flags: Precursor [Arabidopsis thaliana]	M5VUD7	0	Uncharacterized protein OS=Prunus persica GN=PRUPE_7G223600 PE=4 SV=1	AT2G20020.1	0	RNA-binding CRS1 / YhbY (CRM) domain-containing protein
Ruulm.1G047500.2	Ru01	2656675	2658237	-	Ra_g515.t1	0	XP_024181479.1	0	CRS2-associated factor 1, chloroplastic [Rosa chinensis]<>putative RNA-binding, CRM domain-containing protein [Rosa chinensis]	XP_024181479.1	0	CRS2-associated factor 1, chloroplastic [Rosa chinensis]	Q5VMQ5.1	9.44e-53	RecName: Full=CRS2-associated factor 1, chloroplastic; AltName: Full=Chloroplastic group IIA intron splicing facilitator CRS2-associated factor 1; Flags: Precursor [Oryza sativa Japonica Group]	M5VUD7	1.26e-154	Uncharacterized protein OS=Prunus persica GN=PRUPE_7G223600 PE=4 SV=1	AT2G20020.1	9.23e-45	RNA-binding CRS1 / YhbY (CRM) domain-containing protein
Ruulm.1G047500.3	Ru01	2656664	2657964	-	Ra_g515.t1	0	XP_024181479.1	0	CRS2-associated factor 1, chloroplastic [Rosa chinensis]<>putative RNA-binding, CRM domain-containing protein [Rosa chinensis]	XP_024181479.1	0	CRS2-associated factor 1, chloroplastic [Rosa chinensis]	Q5VMQ5.1	9.29e-30	RecName: Full=CRS2-associated factor 1, chloroplastic; AltName: Full=Chloroplastic group IIA intron splicing facilitator CRS2-associated factor 1; Flags: Precursor [Oryza sativa Japonica Group]	M5VUD7	1.03e-125	Uncharacterized protein OS=Prunus persica GN=PRUPE_7G223600 PE=4 SV=1	AT2G20020.1	2.53e-19	RNA-binding CRS1 / YhbY (CRM) domain-containing protein
Ruulm.1G047600.1	Ru01	2660169	2663474	+	Ra_g516.t1	0	XP_024181483.1	0	probable glycosyltransferase At3g07620 [Rosa chinensis]<>putative xylogalacturonan beta-1,3-xylosyltransferase [Rosa chinensis]	XP_024181483.1	0	probable glycosyltransferase At3g07620 [Rosa chinensis]	Q9FFN2.2	8.8e-100	RecName: Full=Probable glycosyltransferase At5g03795 [Arabidopsis thaliana]	M5VVK9	0	Uncharacterized protein OS=Prunus persica GN=PRUPE_7G223500 PE=4 SV=1	AT5G37000.1	0	glycosyltransferase family exostosin protein
Ruulm.1G047700.1	Ru01	2663682	2667348	+	Ra_g517.t1	0	XP_024181482.1	0	probable glycosyltransferase At3g07620 [Rosa chinensis]<>probable glycosyltransferase At3g07620 [Rosa chinensis]<>putative xylogalacturonan beta-1,3-xylosyltransferase [Rosa chinensis]	XP_024181482.1	0	probable glycosyltransferase At3g07620 [Rosa chinensis]<>probable glycosyltransferase At3g07620 [Rosa chinensis]	Q9FFN2.2	4.73e-107	RecName: Full=Probable glycosyltransferase At5g03795 [Arabidopsis thaliana]	A0A251NI56	0	Uncharacterized protein OS=Prunus persica GN=PRUPE_7G223400 PE=4 SV=1	AT5G19670.2	0	Exostosin family protein
Ruulm.1G047700.2	Ru01	2665039	2667202	+	Ra_g517.t1	0	XP_024181482.1	0	probable glycosyltransferase At3g07620 [Rosa chinensis]<>probable glycosyltransferase At3g07620 [Rosa chinensis]<>putative xylogalacturonan beta-1,3-xylosyltransferase [Rosa chinensis]	XP_024181482.1	0	probable glycosyltransferase At3g07620 [Rosa chinensis]<>probable glycosyltransferase At3g07620 [Rosa chinensis]	Q9FFN2.2	1.22e-108	RecName: Full=Probable glycosyltransferase At5g03795 [Arabidopsis thaliana]	A0A251NI56	0	Uncharacterized protein OS=Prunus persica GN=PRUPE_7G223400 PE=4 SV=1	AT5G19670.2	0	Exostosin family protein
Ruulm.1G047800.1	Ru01	2667481	2671729	+	Ra_g518.t1	0	XP_024181484.1	0	uncharacterized protein LOC112187077 [Rosa chinensis]<>putative alpha/Beta hydrolase [Rosa chinensis]	XP_024181484.1	0	uncharacterized protein LOC112187077 [Rosa chinensis]				A0A251NFC1	0	Uncharacterized protein OS=Prunus persica GN=PRUPE_7G222800 PE=4 SV=1	AT2G44970.3	2.23e-162	alpha/beta-Hydrolases superfamily protein
Ruulm.1G047900.1	Ru01	2676952	2678256	+	Ra_g519.t1	0	XP_024177548.1	3.02e-102	ethylene-responsive transcription factor TINY [Rosa chinensis]<>putative transcription factor AP2-EREBP family [Rosa chinensis]	XP_024177548.1	1.36e-102	ethylene-responsive transcription factor TINY [Rosa chinensis]	Q9LYD3.1	9.85e-63	RecName: Full=Dehydration-responsive element-binding protein 3; AltName: Full=Protein TINY 2 [Arabidopsis thaliana]	M5W330	7.62e-101	Uncharacterized protein OS=Prunus persica GN=PRUPE_7G222700 PE=4 SV=1	AT5G11590.1	1.12e-63	Integrase-type DNA-binding superfamily protein
Ruulm.1G048000.1	Ru01	2706177	2710961	+	Ra_g520.t1	0	XP_024180998.1	0	protein unc-13 homolog [Rosa chinensis]<>hypothetical protein RchiOBHm_Chr2g0091591 [Rosa chinensis]	XP_024180998.1	0	protein unc-13 homolog [Rosa chinensis]	Q8RX56.1	1.59e-131	RecName: Full=Protein unc-13 homolog; AltName: Full=Protein PROTON ATPASE TRANSLOCATION CONTROL 1 [Arabidopsis thaliana]	M5W9C9	0	Uncharacterized protein OS=Prunus persica GN=PRUPE_7G222400 PE=4 SV=1	AT2G25800.1	0	elongation factor Ts (DUF810)
Ruulm.1G048000.2	Ru01	2706180	2710962	+	Ra_g520.t1	0	XP_024180998.1	0	protein unc-13 homolog [Rosa chinensis]<>hypothetical protein RchiOBHm_Chr2g0091591 [Rosa chinensis]	XP_024180998.1	0	protein unc-13 homolog [Rosa chinensis]	Q8RX56.1	1.1e-88	RecName: Full=Protein unc-13 homolog; AltName: Full=Protein PROTON ATPASE TRANSLOCATION CONTROL 1 [Arabidopsis thaliana]	M5W9C9	0	Uncharacterized protein OS=Prunus persica GN=PRUPE_7G222400 PE=4 SV=1	AT2G25800.1	0	elongation factor Ts (DUF810)
Ruulm.1G048100.1	Ru01	2712621	2719924	-	Ra_g521.t1	0	XP_024184872.1	0	LOW QUALITY PROTEIN: dolichyl-diphosphooligosaccharide--protein glycosyltransferase subunit STT3A-like [Rosa chinensis]	XP_024184872.1	0	LOW QUALITY PROTEIN: dolichyl-diphosphooligosaccharide--protein glycosyltransferase subunit STT3A-like [Rosa chinensis]	Q93ZY3.1	0	RecName: Full=Dolichyl-diphosphooligosaccharide--protein glycosyltransferase subunit STT3A; Short=Oligosaccharyl transferase subunit STT3A; Short=STT3-A; AltName: Full=Integral membrane protein 1; AltName: Full=Protein STAUROSPORIN AND TEMPERATURE SENSITIVE 3-LIKE A [Arabidopsis thaliana]	M5VTQ3	0	Uncharacterized protein OS=Prunus persica GN=PRUPE_ppa001464mg PE=4 SV=1	AT5G19690.1	0	staurosporin and temperature sensitive 3-like A
Ruulm.1G048100.2	Ru01	2712492	2716355	-	Ra_g521.t1	0	XP_004287460.1	0	PREDICTED: dolichyl-diphosphooligosaccharide--protein glycosyltransferase subunit STT3A [Fragaria vesca subsp. vesca]	XP_004287460.1	0	PREDICTED: dolichyl-diphosphooligosaccharide--protein glycosyltransferase subunit STT3A [Fragaria vesca subsp. vesca]	Q93ZY3.1	0	RecName: Full=Dolichyl-diphosphooligosaccharide--protein glycosyltransferase subunit STT3A; Short=Oligosaccharyl transferase subunit STT3A; Short=STT3-A; AltName: Full=Integral membrane protein 1; AltName: Full=Protein STAUROSPORIN AND TEMPERATURE SENSITIVE 3-LIKE A [Arabidopsis thaliana]	M5VTQ3	0	Uncharacterized protein OS=Prunus persica GN=PRUPE_ppa001464mg PE=4 SV=1	AT5G19690.2	0	staurosporin and temperature sensitive 3-like A
Ruulm.1G048200.1	Ru01	2720503	2722128	+	Ra_g522.t1	0	PRQ46678.1	0	putative SKI-interacting protein, SKIP [Rosa chinensis]	XP_024180226.1	0	LOW QUALITY PROTEIN: SNW/SKI-interacting protein-like [Rosa chinensis]<>LOW QUALITY PROTEIN: SNW/SKI-interacting protein-like [Rosa chinensis]	O80653.1	0	RecName: Full=SNW/SKI-interacting protein; Short=AtSKIP; AltName: Full=Protein EARLY FLOWERING AND INSENSITIVE TO PHOTOPERIOD 1; AltName: Full=SNW domain-containing protein [Arabidopsis thaliana]	M5W653	0	Uncharacterized protein OS=Prunus persica GN=PRUPE_6G190500 PE=4 SV=1	AT1G77180.3	0	chromatin protein family
Ruulm.1G048300.1	Ru01	2721654	2722889	+	Ra_g545.t1	5.68e-131	XP_024180226.1	1.99e-114	LOW QUALITY PROTEIN: SNW/SKI-interacting protein-like [Rosa chinensis]<>LOW QUALITY PROTEIN: SNW/SKI-interacting protein-like [Rosa chinensis]	XP_024180226.1	8.95e-115	LOW QUALITY PROTEIN: SNW/SKI-interacting protein-like [Rosa chinensis]<>LOW QUALITY PROTEIN: SNW/SKI-interacting protein-like [Rosa chinensis]	Q6K8D9.1	3.44e-99	RecName: Full=SNW/SKI-interacting protein A; Short=OsSKIPa [Oryza sativa Japonica Group]	A0A2C9W6F9	7.14e-111	Uncharacterized protein OS=Manihot esculenta GN=MANES_03G025400 PE=4 SV=1	AT1G77180.2	1.39e-86	chromatin protein family
Ruulm.1G048300.2	Ru01	2722159	2722860	+	Ra_g545.t1	8.52e-115	XP_024180226.1	1.64e-98	LOW QUALITY PROTEIN: SNW/SKI-interacting protein-like [Rosa chinensis]<>LOW QUALITY PROTEIN: SNW/SKI-interacting protein-like [Rosa chinensis]	XP_024180226.1	7.35e-99	LOW QUALITY PROTEIN: SNW/SKI-interacting protein-like [Rosa chinensis]<>LOW QUALITY PROTEIN: SNW/SKI-interacting protein-like [Rosa chinensis]	Q6K8D9.1	8.06e-84	RecName: Full=SNW/SKI-interacting protein A; Short=OsSKIPa [Oryza sativa Japonica Group]	A0A2C9UAY4	1.04e-94	Uncharacterized protein OS=Manihot esculenta GN=MANES_16G110600 PE=4 SV=1	AT1G77180.2	7.38e-71	chromatin protein family
Ruulm.1G048400.1	Ru01	2723192	2725698	-	Ra_g523.t1	0	XP_004287462.1	0	PREDICTED: protein phosphatase 1 regulatory subunit pprA [Fragaria vesca subsp. vesca]	XP_004287462.1	0	PREDICTED: protein phosphatase 1 regulatory subunit pprA [Fragaria vesca subsp. vesca]	Q84WJ9.1	0	RecName: Full=Protein phosphatase 1 regulatory inhibitor subunit PPP1R7 homolog [Arabidopsis thaliana]	A0A251NF84	0	Uncharacterized protein OS=Prunus persica GN=PRUPE_7G222100 PE=4 SV=1	AT5G19680.1	0	Leucine-rich repeat (LRR) family protein
Ruulm.1G048400.2	Ru01	2723847	2725698	-	Ra_g523.t1	0	PRQ46671.1	0	putative leucine-rich repeat domain, L domain-containing protein [Rosa chinensis]	XP_004287462.1	0	PREDICTED: protein phosphatase 1 regulatory subunit pprA [Fragaria vesca subsp. vesca]	Q84WJ9.1	1.57e-170	RecName: Full=Protein phosphatase 1 regulatory inhibitor subunit PPP1R7 homolog [Arabidopsis thaliana]	A0A251NF84	7.93e-179	Uncharacterized protein OS=Prunus persica GN=PRUPE_7G222100 PE=4 SV=1	AT5G19680.1	1.78e-171	Leucine-rich repeat (LRR) family protein
Ruulm.1G048400.3	Ru01	2723199	2724846	-	Ra_g523.t1	5.75e-114	XP_004287462.1	1.75e-103	PREDICTED: protein phosphatase 1 regulatory subunit pprA [Fragaria vesca subsp. vesca]	XP_004287462.1	7.87e-104	PREDICTED: protein phosphatase 1 regulatory subunit pprA [Fragaria vesca subsp. vesca]	Q84WJ9.1	1.56e-93	RecName: Full=Protein phosphatase 1 regulatory inhibitor subunit PPP1R7 homolog [Arabidopsis thaliana]	M5VQ72	8e-99	Uncharacterized protein OS=Prunus persica GN=PRUPE_ppa008819mg PE=4 SV=1	AT5G19680.1	1.78e-94	Leucine-rich repeat (LRR) family protein
Ruulm.1G048500.1	Ru01	2726280	2726736	+	Ra_g30777.t1	4.34e-10
Ruulm.1G048600.1	Ru01	2727927	2737284	-	Ra_g547.t1	0	QOS47417.1	0	ANAPHASE-PROMOTING COMPLEX 3b [Rosa hybrid cultivar]	XP_024182684.1	0	LOW QUALITY PROTEIN: cell division cycle protein 27 homolog B [Rosa chinensis]	Q8LGU6.1	0	RecName: Full=Cell division cycle protein 27 homolog B; Short=CDC27 homolog B; AltName: Full=Protein HOBBIT [Arabidopsis thaliana]	M5W6V3	0	Uncharacterized protein OS=Prunus persica GN=PRUPE_7G222000 PE=4 SV=1	AT2G20000.1	0	CDC27 family protein
Ruulm.1G048600.2	Ru01	2727951	2737781	-	Ra_g547.t1	0	XP_024182684.1	0	LOW QUALITY PROTEIN: cell division cycle protein 27 homolog B [Rosa chinensis]	XP_024182684.1	0	LOW QUALITY PROTEIN: cell division cycle protein 27 homolog B [Rosa chinensis]	Q8LGU6.1	0	RecName: Full=Cell division cycle protein 27 homolog B; Short=CDC27 homolog B; AltName: Full=Protein HOBBIT [Arabidopsis thaliana]	M5W6V3	0	Uncharacterized protein OS=Prunus persica GN=PRUPE_7G222000 PE=4 SV=1	AT2G20000.1	0	CDC27 family protein
Ruulm.1G048600.3	Ru01	2727969	2737494	-	Ra_g547.t1	0	QOS47417.1	0	ANAPHASE-PROMOTING COMPLEX 3b [Rosa hybrid cultivar]	XP_024182684.1	0	LOW QUALITY PROTEIN: cell division cycle protein 27 homolog B [Rosa chinensis]	Q8LGU6.1	0	RecName: Full=Cell division cycle protein 27 homolog B; Short=CDC27 homolog B; AltName: Full=Protein HOBBIT [Arabidopsis thaliana]	M5W6V3	0	Uncharacterized protein OS=Prunus persica GN=PRUPE_7G222000 PE=4 SV=1	AT2G20000.1	0	CDC27 family protein
Ruulm.1G048600.4	Ru01	2727969	2737494	-	Ra_g547.t1	0	XP_024182684.1	0	LOW QUALITY PROTEIN: cell division cycle protein 27 homolog B [Rosa chinensis]	XP_024182684.1	0	LOW QUALITY PROTEIN: cell division cycle protein 27 homolog B [Rosa chinensis]	Q8LGU6.1	0	RecName: Full=Cell division cycle protein 27 homolog B; Short=CDC27 homolog B; AltName: Full=Protein HOBBIT [Arabidopsis thaliana]	M5W6V3	0	Uncharacterized protein OS=Prunus persica GN=PRUPE_7G222000 PE=4 SV=1	AT2G20000.1	0	CDC27 family protein
Ruulm.1G048600.5	Ru01	2727927	2737284	-	Ra_g547.t1	0	XP_024182684.1	0	LOW QUALITY PROTEIN: cell division cycle protein 27 homolog B [Rosa chinensis]	XP_024182684.1	0	LOW QUALITY PROTEIN: cell division cycle protein 27 homolog B [Rosa chinensis]	Q8LGU6.1	0	RecName: Full=Cell division cycle protein 27 homolog B; Short=CDC27 homolog B; AltName: Full=Protein HOBBIT [Arabidopsis thaliana]	M5W6V3	0	Uncharacterized protein OS=Prunus persica GN=PRUPE_7G222000 PE=4 SV=1	AT2G20000.1	0	CDC27 family protein
Ruulm.1G048700.1	Ru01	2741812	2742648	-	Ra_g548.t1	3.63e-124	XP_024180033.1	4.96e-104	lachrymatory-factor synthase-like [Rosa chinensis]<>lachrymatory-factor synthase-like [Rosa chinensis]	XP_024180033.1	2.23e-104	lachrymatory-factor synthase-like [Rosa chinensis]<>lachrymatory-factor synthase-like [Rosa chinensis]	P59082.1	1.27e-23	RecName: Full=Lachrymatory-factor synthase; Flags: Precursor [Allium cepa]	M5WAN7	9.52e-95	Uncharacterized protein OS=Prunus persica GN=PRUPE_ppa012360mg PE=4 SV=1	AT4G32870.1	9.77e-41	Polyketide cyclase/dehydrase and lipid transport superfamily protein
Ruulm.1G048800.1	Ru01	2744750	2746953	-	Ra_g549.t1	0	XP_024180031.1	1.91e-155	uncharacterized protein LOC112185935 [Rosa chinensis]<>uncharacterized protein LOC112185935 [Rosa chinensis]<>hypothetical protein RchiOBHm_Chr2g0091571 [Rosa chinensis]	XP_024180031.1	8.55e-156	uncharacterized protein LOC112185935 [Rosa chinensis]<>uncharacterized protein LOC112185935 [Rosa chinensis]				A0A251NF70	4.85e-102	Uncharacterized protein OS=Prunus persica GN=PRUPE_7G221600 PE=4 SV=1	AT2G22795.1	1.91e-09	hypothetical protein
Ruulm.1G048900.1	Ru01	2754421	2755507	+	Ra_g550.t1	6.81e-164	XP_050377940.1	8.64e-138	uncharacterized protein LOC126795150 [Potentilla anserina]	XP_050377940.1	3.88e-138	uncharacterized protein LOC126795150 [Potentilla anserina]				M5VR39	7.45e-122	Uncharacterized protein OS=Prunus persica GN=PRUPE_7G221500 PE=4 SV=1	AT4G29110.1	2.12e-41	cotton fiber protein
Ruulm.1G049000.1	Ru01	2760990	2768202	+	Ra_g551.t1	0	XP_024181904.1	0	golgin candidate 1 isoform X1 [Rosa chinensis]	XP_024181904.1	0	golgin candidate 1 isoform X1 [Rosa chinensis]	Q8S8N9.2	0	RecName: Full=Golgin candidate 1; Short=AtGC1; AltName: Full=Golgin-84 [Arabidopsis thaliana]	A0A251NF62	0	Uncharacterized protein OS=Prunus persica GN=PRUPE_7G221400 PE=4 SV=1	AT2G19950.2	0	golgin Putative 1
Ruulm.1G049000.2	Ru01	2760991	2768202	+	Ra_g551.t1	0	XP_024181905.1	0	golgin candidate 1 isoform X2 [Rosa chinensis]<>putative Golgin subfamily A member 5 protein [Rosa chinensis]	XP_024181905.1	0	golgin candidate 1 isoform X2 [Rosa chinensis]	Q8S8N9.2	0	RecName: Full=Golgin candidate 1; Short=AtGC1; AltName: Full=Golgin-84 [Arabidopsis thaliana]	A0A251NF62	0	Uncharacterized protein OS=Prunus persica GN=PRUPE_7G221400 PE=4 SV=1	AT2G19950.2	0	golgin Putative 1
Ruulm.1G049000.3	Ru01	2764064	2768126	+	Ra_g551.t1	0	XP_024181905.1	0	golgin candidate 1 isoform X2 [Rosa chinensis]<>putative Golgin subfamily A member 5 protein [Rosa chinensis]	XP_024181905.1	0	golgin candidate 1 isoform X2 [Rosa chinensis]	Q8S8N9.2	0	RecName: Full=Golgin candidate 1; Short=AtGC1; AltName: Full=Golgin-84 [Arabidopsis thaliana]	A0A251NF62	0	Uncharacterized protein OS=Prunus persica GN=PRUPE_7G221400 PE=4 SV=1	AT2G19950.2	0	golgin Putative 1
Ruulm.1G049000.4	Ru01	2764493	2768127	+	Ra_g551.t1	0	XP_024181904.1	0	golgin candidate 1 isoform X1 [Rosa chinensis]	XP_024181904.1	0	golgin candidate 1 isoform X1 [Rosa chinensis]	Q8S8N9.2	6.87e-174	RecName: Full=Golgin candidate 1; Short=AtGC1; AltName: Full=Golgin-84 [Arabidopsis thaliana]	A0A251NF68	0	Uncharacterized protein OS=Prunus persica GN=PRUPE_7G221400 PE=4 SV=1	AT2G19950.1	7.83e-175	golgin Putative 1
Ruulm.1G049100.1	Ru01	2769237	2779658	+	Ra_g530.t1	0	PRQ29485.1	0	putative RNA-directed RNA polymerase [Rosa chinensis]	XP_040370576.1	0	probable RNA-dependent RNA polymerase 5 isoform X5 [Rosa chinensis]	O82190.2	0	RecName: Full=Probable RNA-dependent RNA polymerase 3; Short=AtRDRP3; AltName: Full=RNA-directed RNA polymerase 3 [Arabidopsis thaliana]	A0A251NI07	0	RNA-dependent RNA polymerase OS=Prunus persica GN=PRUPE_7G221200 PE=3 SV=1	AT2G19910.1	0	RNA-dependent RNA polymerase family protein
Ruulm.1G049200.1	Ru01	2780521	2794163	+	Ra_g531.t1	0	XP_024185027.1	0	NADP-dependent malic enzyme [Rosa chinensis]<>putative malate dehydrogenase (oxaloacetate-decarboxylating) (NADP(+)) [Rosa chinensis]	XP_024185027.1	0	NADP-dependent malic enzyme [Rosa chinensis]	P51615.1	0	RecName: Full=NADP-dependent malic enzyme; Short=NADP-ME [Vitis vinifera]	A0A061FML7	0	Malic enzyme OS=Theobroma cacao GN=TCM_034707 PE=3 SV=1	AT1G79750.1	0	NADP-malic enzyme 4
Ruulm.1G049300.1	Ru01	2785174	2788613	-	Ra_g554.t2	7.44e-85	XP_024185029.1	1.03e-68	2-oxoglutarate-Fe(II) type oxidoreductase hxnY isoform X2 [Rosa chinensis]<>putative aminocyclopropanecarboxylate oxidase [Rosa chinensis]	XP_024185029.1	4.61e-69	2-oxoglutarate-Fe(II) type oxidoreductase hxnY isoform X2 [Rosa chinensis]	B8M9K5.1	6.03e-10	RecName: Full=2-oxoglutarate-dependent dioxygenase tropC; AltName: Full=Tropolone synthesis protein C [Talaromyces stipitatus ATCC 10500]	M5W2G9	1.23e-62	Uncharacterized protein OS=Prunus persica GN=PRUPE_7G221000 PE=3 SV=1	AT1G35190.2	5.76e-54	2-oxoglutarate (2OG) and Fe(II)-dependent oxygenase superfamily protein
Ruulm.1G049400.1	Ru01	2788934	2789363	-	Ra_g555.t1	2.28e-68	XP_011470599.1	2.15e-23	PREDICTED: ERAD-associated E3 ubiquitin-protein ligase HRD1-like [Fragaria vesca subsp. vesca]	XP_011470599.1	9.66e-24	PREDICTED: ERAD-associated E3 ubiquitin-protein ligase HRD1-like [Fragaria vesca subsp. vesca]	Q9UKV5.2	2.77e-12	RecName: Full=E3 ubiquitin-protein ligase AMFR; AltName: Full=Autocrine motility factor receptor; Short=AMF receptor; AltName: Full=RING finger protein 45; AltName: Full=gp78 [Homo sapiens]	B9RKB1	1.39e-14	Uncharacterized protein OS=Ricinus communis GN=RCOM_1048070 PE=4 SV=1	AT2G17730.1	2.98e-10	NEP-interacting protein 2
Ruulm.1G049500.1	Ru01	2794957	2797975	-	Ra_g554.t2	0	XP_024185029.1	0	2-oxoglutarate-Fe(II) type oxidoreductase hxnY isoform X2 [Rosa chinensis]<>putative aminocyclopropanecarboxylate oxidase [Rosa chinensis]	XP_024185029.1	0	2-oxoglutarate-Fe(II) type oxidoreductase hxnY isoform X2 [Rosa chinensis]	C8VK14.1	1.53e-54	RecName: Full=2-oxoglutarate-Fe(II) type oxidoreductase hxnY; AltName: Full=Nicotinate catabolism cluster protein hxnY [Aspergillus nidulans FGSC A4]	A0A251NF53	0	Uncharacterized protein OS=Prunus persica GN=PRUPE_7G221000 PE=3 SV=1	AT1G35190.1	4.88e-170	2-oxoglutarate (2OG) and Fe(II)-dependent oxygenase superfamily protein
Ruulm.1G049500.2	Ru01	2794683	2797287	-	Ra_g532.t1	3.7e-143	XP_024185028.1	2.26e-123	2-oxoglutarate-Fe(II) type oxidoreductase hxnY isoform X1 [Rosa chinensis]<>2-oxoglutarate-Fe(II) type oxidoreductase hxnY isoform X1 [Rosa chinensis]	XP_024185028.1	1.02e-123	2-oxoglutarate-Fe(II) type oxidoreductase hxnY isoform X1 [Rosa chinensis]<>2-oxoglutarate-Fe(II) type oxidoreductase hxnY isoform X1 [Rosa chinensis]	C8VK14.1	6.83e-37	RecName: Full=2-oxoglutarate-Fe(II) type oxidoreductase hxnY; AltName: Full=Nicotinate catabolism cluster protein hxnY [Aspergillus nidulans FGSC A4]	A0A251NF53	1.78e-121	Uncharacterized protein OS=Prunus persica GN=PRUPE_7G221000 PE=3 SV=1	AT3G46500.4	4.14e-99	2-oxoglutarate (2OG) and Fe(II)-dependent oxygenase superfamily protein
Ruulm.1G049600.1	Ru01	2803212	2804042	-	Ra_g556.t1	1.74e-87	PRQ46695.1	1.51e-49	putative transcription factor C2H2 family [Rosa chinensis]	XP_004288889.1	1.67e-44	PREDICTED: E3 ubiquitin-protein ligase RNF181-like [Fragaria vesca subsp. vesca]	Q7ZW78.2	1.47e-10	RecName: Full=E3 ubiquitin-protein ligase RNF181; AltName: Full=RING finger protein 181 [Danio rerio]	M5VV31	9.28e-30	Uncharacterized protein OS=Prunus persica GN=PRUPE_ppa018747mg PE=4 SV=1	AT4G26400.2	3.4e-12	RING/U-box superfamily protein
Ruulm.1G049700.1	Ru01	2805935	2810074	+	Ra_g557.t1	0	XP_024178178.1	0	probable protein phosphatase 2C 6 isoform X2 [Rosa chinensis]<>putative protein-serine/threonine phosphatase [Rosa chinensis]	XP_024178178.1	0	probable protein phosphatase 2C 6 isoform X2 [Rosa chinensis]	P49597.2	3.95e-102	RecName: Full=Protein phosphatase 2C 56; Short=AtPP2C56; AltName: Full=Protein ABSCISIC ACID-INSENSITIVE 1; AltName: Full=Protein phosphatase 2C ABI1; Short=PP2C ABI1 [Arabidopsis thaliana]	M5VQQ7	0	Uncharacterized protein OS=Prunus persica GN=PRUPE_7G220600 PE=3 SV=1	AT4G26080.1	4.5e-103	Protein phosphatase 2C family protein
Ruulm.1G049700.2	Ru01	2806256	2810073	+	Ra_g534.t1	3.14e-167	XP_024178178.1	4.49e-148	probable protein phosphatase 2C 6 isoform X2 [Rosa chinensis]<>putative protein-serine/threonine phosphatase [Rosa chinensis]	XP_024178178.1	2.01e-148	probable protein phosphatase 2C 6 isoform X2 [Rosa chinensis]	Q0JLP9.1	3.32e-79	RecName: Full=Probable protein phosphatase 2C 6; Short=OsPP2C06; AltName: Full=ABI1-like protein 1; Short=OsABI-LIKE1; Short=OsABIL1 [Oryza sativa Japonica Group]	M5VQQ7	4.11e-135	Uncharacterized protein OS=Prunus persica GN=PRUPE_7G220600 PE=3 SV=1	AT4G26080.1	3.44e-77	Protein phosphatase 2C family protein
Ruulm.1G049800.1	Ru01	2810994	2812277	+	Ra_g558.t1	1.06e-111	XP_024178182.1	1.41e-70	histidine-containing phosphotransfer protein 4 [Rosa chinensis]<>putative signal transduction histidine kinase, phosphotransfer (Hpt) domain-containing protein [Rosa chinensis]	XP_024178182.1	6.33e-71	histidine-containing phosphotransfer protein 4 [Rosa chinensis]	Q6F303.1	7.66e-42	RecName: Full=Pseudo histidine-containing phosphotransfer protein 5; AltName: Full=OsHpt5 [Oryza sativa Japonica Group]	M5VS64	2.36e-64	Uncharacterized protein OS=Prunus persica GN=PRUPE_ppa014983mg PE=4 SV=1	AT3G16360.2	4.97e-45	HPT phosphotransmitter 4
Ruulm.1G049900.1	Ru01	2812199	2818452	-	Ra_g536.t1	0	XP_024178175.1	0	putative ABC transporter B family member 8 isoform X1 [Rosa chinensis]	XP_024178175.1	0	putative ABC transporter B family member 8 isoform X1 [Rosa chinensis]	Q9LHK4.1	0	PUTATIVE PSEUDOGENE: RecName: Full=Putative ABC transporter B family member 8; Short=ABC transporter ABCB.8; Short=AtABCB8; AltName: Full=P-glycoprotein 8; AltName: Full=Putative multidrug resistance protein 22 [Arabidopsis thaliana]	A0A251NF39	0	Uncharacterized protein OS=Prunus persica GN=PRUPE_7G220300 PE=4 SV=1	AT3G28345.1	0	ABC transporter family protein
Ruulm.1G050000.1	Ru01	2826373	2829731	-	Ra_g560.t1	0	XP_024184493.2	0	tRNA A64-2'-O-ribosylphosphate transferase isoform X1 [Rosa chinensis]<>tRNA A64-2'-O-ribosylphosphate transferase isoform X2 [Rosa chinensis]	XP_024184493.2	0	tRNA A64-2'-O-ribosylphosphate transferase isoform X1 [Rosa chinensis]<>tRNA A64-2'-O-ribosylphosphate transferase isoform X2 [Rosa chinensis]	Q10181.1	1.1e-49	RecName: Full=Uncharacterized protein C3F10.06c [Schizosaccharomyces pombe 972h-]	M5W6E1	0	Uncharacterized protein OS=Prunus persica GN=PRUPE_7G220200 PE=4 SV=1	AT2G40570.1	0	initiator tRNA phosphoribosyl transferase family protein
Ruulm.1G050000.2	Ru01	2826373	2829731	-	Ra_g560.t1	0	XP_024184493.2	0	tRNA A64-2'-O-ribosylphosphate transferase isoform X1 [Rosa chinensis]<>tRNA A64-2'-O-ribosylphosphate transferase isoform X2 [Rosa chinensis]	XP_024184493.2	0	tRNA A64-2'-O-ribosylphosphate transferase isoform X1 [Rosa chinensis]<>tRNA A64-2'-O-ribosylphosphate transferase isoform X2 [Rosa chinensis]	Q10181.1	1.06e-29	RecName: Full=Uncharacterized protein C3F10.06c [Schizosaccharomyces pombe 972h-]	A0A251NF77	0	Uncharacterized protein OS=Prunus persica GN=PRUPE_7G220200 PE=4 SV=1	AT2G40570.1	0	initiator tRNA phosphoribosyl transferase family protein
Ruulm.1G050100.1	Ru01	2830220	2832444	-	Ra_g561.t1	0	XP_024183966.1	0	senescence/dehydration-associated protein At4g35985, chloroplastic [Rosa chinensis]<>putative senescence/spartin-associated [Rosa chinensis]	XP_024183966.1	0	senescence/dehydration-associated protein At4g35985, chloroplastic [Rosa chinensis]	F4JNX2.1	1.78e-72	RecName: Full=Senescence/dehydration-associated protein At4g35985, chloroplastic; Flags: Precursor [Arabidopsis thaliana]	M5VPW7	0	Uncharacterized protein OS=Prunus persica GN=PRUPE_7G220100 PE=4 SV=1	AT4G15450.1	1.72e-143	Senescence/dehydration-associated protein-like protein
Ruulm.1G050200.1	Ru01	2835024	2835638	+	Ra_g562.t1	3.37e-146	XP_024164113.1	5.96e-80	uncharacterized protein LOC112171112 [Rosa chinensis]	XP_024164113.1	2.67e-80	uncharacterized protein LOC112171112 [Rosa chinensis]	Q9FGJ6.1	2.36e-10	RecName: Full=RING-H2 finger protein ATL79; AltName: Full=RING-type E3 ubiquitin transferase ATL79; Flags: Precursor [Arabidopsis thaliana]	A0A251NLM9	3.57e-12	Uncharacterized protein OS=Prunus persica GN=PRUPE_6G077000 PE=4 SV=1	AT5G47610.1	2.69e-11	RING/U-box superfamily protein
Ruulm.1G050300.1	Ru01	2837023	2838401	+	Ra_g564.t1	7.86e-137	XP_024164113.1	3.87e-21	uncharacterized protein LOC112171112 [Rosa chinensis]	XP_024164113.1	1.74e-21	uncharacterized protein LOC112171112 [Rosa chinensis]	Q9LF64.1	3.72e-09	RecName: Full=RING-H2 finger protein ATL52; AltName: Full=RING-type E3 ubiquitin transferase ATL52 [Arabidopsis thaliana]	A0A251NLM9	2.74e-10	Uncharacterized protein OS=Prunus persica GN=PRUPE_6G077000 PE=4 SV=1	AT5G17600.1	4.24e-10	RING/U-box superfamily protein
Ruulm.1G050400.1	Ru01	2838481	2840700	+	Ra_g565.t1	4.15e-83	XP_024181987.1	5.71e-73	cytochrome B5-like protein [Rosa chinensis]<>putative cytochrome b5-like heme/steroid binding domain-containing protein [Rosa chinensis]	XP_024181987.1	2.56e-73	cytochrome B5-like protein [Rosa chinensis]	O22704.1	3.03e-41	RecName: Full=Cytochrome B5-like protein; Short=AtCb5LP; AltName: Full=Cytochrome b5 isoform F; Short=AtCb5-F [Arabidopsis thaliana]	B9RKH0	6.23e-53	Cytochrome B5 isoform 1, putative OS=Ricinus communis GN=RCOM_1049370 PE=3 SV=1	AT1G60660.1	3.45e-42	cytochrome B5-like protein
Ruulm.1G050500.1	Ru01	2840848	2846107	-	Ra_g566.t1	0	XP_050369140.1	0	uncharacterized protein LOC126787269 [Potentilla anserina]	XP_050369140.1	0	uncharacterized protein LOC126787269 [Potentilla anserina]				M5W6X5	0	Uncharacterized protein OS=Prunus persica GN=PRUPE_7G219900 PE=4 SV=1	AT2G19880.2	0	Nucleotide-diphospho-sugar transferases superfamily protein
[truncated: 37,386 more rows]

## Sheet: Foglio2
Column	NCBI name	Description
1	qseqid	Query Seq-id (ID of your sequence)
[truncated: 24 more rows]
