# Supplementary material for: The control of prickle formation in Rubus
Source: bioRxiv. 2026 Mar 12:2025.12.22.695586. Originally published 2025 Dec 23. Preprint. [Version 2] doi: 10.64898/2025.12.22.695586 (PMC12776125; doi:10.64898/2025.12.22.695586)
Supplement: Supplement 4 [file media-4.xlsx]

## Sheet: Supplemental_Table5_annotation
Table S7. Functional annotations of predicted transcripts in the Burbank Thornless genome from InterProScan, Gene Ontology (GO), KEGG orthologs, and KEGG pathways.
Query	Match	Annotation source	Description
Ruulm.1G000100.1	IPR001841	InterPro	Zinc finger, RING-type
Ruulm.1G000100.1	IPR013083	InterPro	Zinc finger, RING/FYVE/PHD-type
Ruulm.1G000100.1	IPR043312	InterPro	E3 ubiquitin ligase BIG BROTHER-like
Ruulm.1G000200.1	IPR002547	InterPro	tRNA-binding domain
Ruulm.1G000200.1	IPR012340	InterPro	Nucleic acid-binding, OB-fold
Ruulm.1G000200.2	IPR002547	InterPro	tRNA-binding domain
Ruulm.1G000200.2	IPR012340	InterPro	Nucleic acid-binding, OB-fold
Ruulm.1G000300.1	IPR003171	InterPro	Methylenetetrahydrofolate reductase-like
Ruulm.1G000300.1	IPR004621	InterPro	Eukaryotic-type methylenetetrahydrofolate reductase
Ruulm.1G000300.1	IPR029041	InterPro	FAD-linked oxidoreductase-like
Ruulm.1G000300.2	IPR003171	InterPro	Methylenetetrahydrofolate reductase-like
Ruulm.1G000300.2	IPR029041	InterPro	FAD-linked oxidoreductase-like
Ruulm.1G000400.1	IPR001214	InterPro	SET domain
Ruulm.1G000400.1	IPR003616	InterPro	Post-SET domain
Ruulm.1G000400.1	IPR006560	InterPro	AWS domain
Ruulm.1G000400.1	IPR025787	InterPro	Histone-lysine N-methyltransferase, SET2, plant
Ruulm.1G000400.1	IPR046341	InterPro	SET domain superfamily
Ruulm.1G000400.2	IPR001214	InterPro	SET domain
Ruulm.1G000400.2	IPR003616	InterPro	Post-SET domain
Ruulm.1G000400.2	IPR006560	InterPro	AWS domain
Ruulm.1G000400.2	IPR025787	InterPro	Histone-lysine N-methyltransferase, SET2, plant
Ruulm.1G000400.2	IPR046341	InterPro	SET domain superfamily
Ruulm.1G000400.3	IPR001214	InterPro	SET domain
Ruulm.1G000400.3	IPR003616	InterPro	Post-SET domain
Ruulm.1G000400.3	IPR006560	InterPro	AWS domain
Ruulm.1G000400.3	IPR025787	InterPro	Histone-lysine N-methyltransferase, SET2, plant
Ruulm.1G000400.3	IPR046341	InterPro	SET domain superfamily
Ruulm.1G000400.4	IPR001214	InterPro	SET domain
Ruulm.1G000400.4	IPR003616	InterPro	Post-SET domain
Ruulm.1G000400.4	IPR006560	InterPro	AWS domain
Ruulm.1G000400.4	IPR025787	InterPro	Histone-lysine N-methyltransferase, SET2, plant
Ruulm.1G000400.4	IPR046341	InterPro	SET domain superfamily
Ruulm.1G000400.5	IPR001214	InterPro	SET domain
Ruulm.1G000400.5	IPR006560	InterPro	AWS domain
Ruulm.1G000400.5	IPR025787	InterPro	Histone-lysine N-methyltransferase, SET2, plant
Ruulm.1G000400.5	IPR046341	InterPro	SET domain superfamily
Ruulm.1G000500.1	IPR004326	InterPro	Mlo-related protein
Ruulm.1G000500.2	IPR004326	InterPro	Mlo-related protein
Ruulm.1G000600.1	IPR000806	InterPro	Rab GDI protein
Ruulm.1G000600.1	IPR018203	InterPro	GDP dissociation inhibitor
Ruulm.1G000600.1	IPR036188	InterPro	FAD/NAD(P)-binding domain superfamily
Ruulm.1G000600.2	IPR000806	InterPro	Rab GDI protein
Ruulm.1G000600.2	IPR018203	InterPro	GDP dissociation inhibitor
Ruulm.1G000600.2	IPR036188	InterPro	FAD/NAD(P)-binding domain superfamily
Ruulm.1G000700.1	IPR036770	InterPro	Ankyrin repeat-containing domain superfamily
Ruulm.1G000700.1	IPR044956	InterPro	Ankyrin repeat protein SKIP35
Ruulm.1G000700.2	IPR036770	InterPro	Ankyrin repeat-containing domain superfamily
Ruulm.1G000700.2	IPR044956	InterPro	Ankyrin repeat protein SKIP35
Ruulm.1G000800.1	IPR037468	InterPro	ARGOS/ARL/OSR1
Ruulm.1G000900.1	IPR004864	InterPro	Late embryogenesis abundant protein, LEA_2 subgroup
Ruulm.1G000900.1	IPR013990	InterPro	Water stress and hypersensitive response domain
Ruulm.1G000900.1	IPR045043	InterPro	Late embryogenesis abundant protein Lea14-like
Ruulm.1G000900.2	IPR004864	InterPro	Late embryogenesis abundant protein, LEA_2 subgroup
Ruulm.1G000900.2	IPR013990	InterPro	Water stress and hypersensitive response domain
Ruulm.1G000900.2	IPR045043	InterPro	Late embryogenesis abundant protein Lea14-like
Ruulm.1G001100.1	IPR002180	InterPro	Lumazine/riboflavin synthase
Ruulm.1G001100.1	IPR034964	InterPro	Lumazine synthase
Ruulm.1G001100.1	IPR036467	InterPro	Lumazine/riboflavin synthase superfamily
Ruulm.1G001200.1	IPR000846	InterPro	Dihydrodipicolinate reductase, N-terminal
Ruulm.1G001200.1	IPR011859	InterPro	Dihydrodipicolinate reductase, plant-type
Ruulm.1G001200.1	IPR022663	InterPro	Dihydrodipicolinate reductase, C-terminal
Ruulm.1G001200.1	IPR023940	InterPro	Dihydrodipicolinate reductase
Ruulm.1G001200.1	IPR036291	InterPro	NAD(P)-binding domain superfamily
Ruulm.1G001200.2	IPR000846	InterPro	Dihydrodipicolinate reductase, N-terminal
Ruulm.1G001200.2	IPR011859	InterPro	Dihydrodipicolinate reductase, plant-type
Ruulm.1G001200.2	IPR022663	InterPro	Dihydrodipicolinate reductase, C-terminal
Ruulm.1G001200.2	IPR023940	InterPro	Dihydrodipicolinate reductase
Ruulm.1G001200.2	IPR036291	InterPro	NAD(P)-binding domain superfamily
Ruulm.1G001200.3	IPR000846	InterPro	Dihydrodipicolinate reductase, N-terminal
Ruulm.1G001200.3	IPR011859	InterPro	Dihydrodipicolinate reductase, plant-type
Ruulm.1G001200.3	IPR022663	InterPro	Dihydrodipicolinate reductase, C-terminal
Ruulm.1G001200.3	IPR023940	InterPro	Dihydrodipicolinate reductase
Ruulm.1G001200.3	IPR036291	InterPro	NAD(P)-binding domain superfamily
Ruulm.1G001300.1	IPR007724	InterPro	Poly(ADP-ribose) glycohydrolase
Ruulm.1G001300.1	IPR046372	InterPro	Poly (ADP-ribose) glycohydrolase (PARG), catalytic domain
Ruulm.1G001300.2	IPR007724	InterPro	Poly(ADP-ribose) glycohydrolase
Ruulm.1G001300.2	IPR046372	InterPro	Poly (ADP-ribose) glycohydrolase (PARG), catalytic domain
Ruulm.1G001400.1	IPR044701	InterPro	Thioredoxin-like fold domain-containing protein MRL7/MRL7L
Ruulm.1G001400.2	IPR044701	InterPro	Thioredoxin-like fold domain-containing protein MRL7/MRL7L
Ruulm.1G001700.1	IPR044995	InterPro	Thiocyanate methyltransferase/thiol methyltransferase
Ruulm.1G001700.2	IPR044995	InterPro	Thiocyanate methyltransferase/thiol methyltransferase
Ruulm.1G001800.1	IPR038951	InterPro	Outer envelope pore protein 37-like
Ruulm.1G001900.1	IPR000504	InterPro	RNA recognition motif domain
Ruulm.1G001900.1	IPR002344	InterPro	Lupus La protein
Ruulm.1G001900.1	IPR006630	InterPro	La-type HTH domain
Ruulm.1G001900.1	IPR012677	InterPro	Nucleotide-binding alpha-beta plait domain superfamily
Ruulm.1G001900.1	IPR034878	InterPro	Plant La-related protein, RNA recognition motif
Ruulm.1G001900.1	IPR035979	InterPro	RNA-binding domain superfamily
Ruulm.1G001900.1	IPR036388	InterPro	Winged helix-like DNA-binding domain superfamily
Ruulm.1G001900.1	IPR036390	InterPro	Winged helix DNA-binding domain superfamily
Ruulm.1G001900.1	IPR045180	InterPro	La domain containing protein
Ruulm.1G002000.1	IPR008656	InterPro	Inositol-tetrakisphosphate 1-kinase
Ruulm.1G002000.1	IPR040464	InterPro	Inositol 1,3,4-trisphosphate 5/6-kinase, ATP-grasp domain
Ruulm.1G002100.1	IPR001910	InterPro	Inosine/uridine-preferring nucleoside hydrolase domain
Ruulm.1G002100.1	IPR023186	InterPro	Inosine/uridine-preferring nucleoside hydrolase
Ruulm.1G002100.1	IPR036452	InterPro	Ribonucleoside hydrolase-like
Ruulm.1G002300.1	IPR019136	InterPro	Transcription factor IIIC subunit 5, HTH domain
Ruulm.1G002300.1	IPR040454	InterPro	Transcription factor IIIC subunit Tfc1/Sfc1
Ruulm.1G002300.1	IPR041499	InterPro	Transcription factor IIIC subunit Tfc1/Sfc1, triple barrel domain
Ruulm.1G002300.1	IPR042536	InterPro	TFIIIC, subcomplex tauA subunit Sfc1, triple barrel domain superfamily
Ruulm.1G002400.1	IPR008854	InterPro	TPMT family
Ruulm.1G002400.1	IPR029063	InterPro	S-adenosyl-L-methionine-dependent methyltransferase superfamily
Ruulm.1G002400.1	IPR044995	InterPro	Thiocyanate methyltransferase/thiol methyltransferase
Ruulm.1G002500.1	IPR002110	InterPro	Ankyrin repeat
Ruulm.1G002500.1	IPR026961	InterPro	PGG domain
Ruulm.1G002500.1	IPR036770	InterPro	Ankyrin repeat-containing domain superfamily
Ruulm.1G002500.2	IPR002110	InterPro	Ankyrin repeat
Ruulm.1G002500.2	IPR026961	InterPro	PGG domain
Ruulm.1G002500.2	IPR036770	InterPro	Ankyrin repeat-containing domain superfamily
Ruulm.1G002600.1	IPR000743	InterPro	Glycoside hydrolase, family 28
Ruulm.1G002600.1	IPR006626	InterPro	Parallel beta-helix repeat
Ruulm.1G002600.1	IPR011050	InterPro	Pectin lyase fold/virulence factor
Ruulm.1G002600.1	IPR012334	InterPro	Pectin lyase fold
Ruulm.1G002700.1	IPR000743	InterPro	Glycoside hydrolase, family 28
Ruulm.1G002700.1	IPR006626	InterPro	Parallel beta-helix repeat
Ruulm.1G002700.1	IPR011050	InterPro	Pectin lyase fold/virulence factor
Ruulm.1G002700.1	IPR012334	InterPro	Pectin lyase fold
Ruulm.1G002800.1	IPR000743	InterPro	Glycoside hydrolase, family 28
Ruulm.1G002800.1	IPR006626	InterPro	Parallel beta-helix repeat
Ruulm.1G002800.1	IPR011050	InterPro	Pectin lyase fold/virulence factor
Ruulm.1G002800.1	IPR012334	InterPro	Pectin lyase fold
Ruulm.1G002900.1	IPR011032	InterPro	GroES-like superfamily
Ruulm.1G002900.1	IPR013149	InterPro	Alcohol dehydrogenase-like, C-terminal
Ruulm.1G002900.1	IPR020843	InterPro	Polyketide synthase, enoylreductase domain
Ruulm.1G002900.1	IPR036291	InterPro	NAD(P)-binding domain superfamily
Ruulm.1G002900.1	IPR041694	InterPro	Oxidoreductase, N-terminal domain
Ruulm.1G002900.1	IPR045010	InterPro	Medium-chain dehydrogenase/reductase
Ruulm.1G003000.1	IPR001810	InterPro	F-box domain
Ruulm.1G003000.1	IPR006527	InterPro	F-box associated domain, type 1
Ruulm.1G003000.1	IPR017451	InterPro	F-box associated interaction domain
Ruulm.1G003000.1	IPR036047	InterPro	F-box-like domain superfamily
Ruulm.1G003100.1	IPR011032	InterPro	GroES-like superfamily
Ruulm.1G003100.1	IPR013149	InterPro	Alcohol dehydrogenase-like, C-terminal
Ruulm.1G003100.1	IPR036291	InterPro	NAD(P)-binding domain superfamily
Ruulm.1G003100.1	IPR041694	InterPro	Oxidoreductase, N-terminal domain
Ruulm.1G003100.1	IPR045010	InterPro	Medium-chain dehydrogenase/reductase
Ruulm.1G003200.1	IPR011032	InterPro	GroES-like superfamily
Ruulm.1G003200.1	IPR013149	InterPro	Alcohol dehydrogenase-like, C-terminal
Ruulm.1G003200.1	IPR020843	InterPro	Polyketide synthase, enoylreductase domain
Ruulm.1G003200.1	IPR036291	InterPro	NAD(P)-binding domain superfamily
Ruulm.1G003200.1	IPR041694	InterPro	Oxidoreductase, N-terminal domain
Ruulm.1G003200.1	IPR045010	InterPro	Medium-chain dehydrogenase/reductase
Ruulm.1G003200.2	IPR011032	InterPro	GroES-like superfamily
Ruulm.1G003200.2	IPR013149	InterPro	Alcohol dehydrogenase-like, C-terminal
Ruulm.1G003200.2	IPR036291	InterPro	NAD(P)-binding domain superfamily
Ruulm.1G003200.2	IPR045010	InterPro	Medium-chain dehydrogenase/reductase
Ruulm.1G003300.1	IPR011032	InterPro	GroES-like superfamily
Ruulm.1G003300.1	IPR013149	InterPro	Alcohol dehydrogenase-like, C-terminal
Ruulm.1G003300.1	IPR020843	InterPro	Polyketide synthase, enoylreductase domain
Ruulm.1G003300.1	IPR036291	InterPro	NAD(P)-binding domain superfamily
Ruulm.1G003300.1	IPR041694	InterPro	Oxidoreductase, N-terminal domain
Ruulm.1G003300.1	IPR045010	InterPro	Medium-chain dehydrogenase/reductase
Ruulm.1G003400.1	IPR002912	InterPro	ACT domain
Ruulm.1G003400.1	IPR004789	InterPro	Acetolactate synthase, small subunit
Ruulm.1G003400.1	IPR019455	InterPro	Acetolactate synthase, small subunit, C-terminal
Ruulm.1G003400.1	IPR027271	InterPro	Acetolactate synthase/Transcription factor NikR, C-terminal
Ruulm.1G003400.1	IPR039557	InterPro	AHAS, ACT domain
Ruulm.1G003400.1	IPR045865	InterPro	ACT-like domain
Ruulm.1G003400.2	IPR002912	InterPro	ACT domain
Ruulm.1G003400.2	IPR004789	InterPro	Acetolactate synthase, small subunit
Ruulm.1G003400.2	IPR019455	InterPro	Acetolactate synthase, small subunit, C-terminal
Ruulm.1G003400.2	IPR027271	InterPro	Acetolactate synthase/Transcription factor NikR, C-terminal
Ruulm.1G003400.2	IPR039557	InterPro	AHAS, ACT domain
Ruulm.1G003400.2	IPR045865	InterPro	ACT-like domain
Ruulm.1G003500.1	IPR000719	InterPro	Protein kinase domain
Ruulm.1G003500.1	IPR001245	InterPro	Serine-threonine/tyrosine-protein kinase, catalytic domain
Ruulm.1G003500.1	IPR002110	InterPro	Ankyrin repeat
Ruulm.1G003500.1	IPR008271	InterPro	Serine/threonine-protein kinase, active site
Ruulm.1G003500.1	IPR011009	InterPro	Protein kinase-like domain superfamily
Ruulm.1G003500.1	IPR036770	InterPro	Ankyrin repeat-containing domain superfamily
Ruulm.1G003500.2	IPR000719	InterPro	Protein kinase domain
Ruulm.1G003500.2	IPR001245	InterPro	Serine-threonine/tyrosine-protein kinase, catalytic domain
Ruulm.1G003500.2	IPR002110	InterPro	Ankyrin repeat
Ruulm.1G003500.2	IPR008271	InterPro	Serine/threonine-protein kinase, active site
Ruulm.1G003500.2	IPR011009	InterPro	Protein kinase-like domain superfamily
Ruulm.1G003500.2	IPR036770	InterPro	Ankyrin repeat-containing domain superfamily
Ruulm.1G003600.1	IPR001976	InterPro	Ribosomal protein S24e
Ruulm.1G003600.1	IPR012678	InterPro	Ribosomal protein L23/L15e core domain superfamily
Ruulm.1G003600.1	IPR018098	InterPro	Ribosomal S24e conserved site
Ruulm.1G003700.1	IPR002048	InterPro	EF-hand domain
Ruulm.1G003700.1	IPR011992	InterPro	EF-hand domain pair
Ruulm.1G003700.1	IPR033122	InterPro	LETM1-like, ribosome-binding domain
Ruulm.1G003700.1	IPR044202	InterPro	LETM1/MDM38-like
Ruulm.1G003700.2	IPR002048	InterPro	EF-hand domain
Ruulm.1G003700.2	IPR011992	InterPro	EF-hand domain pair
Ruulm.1G003700.2	IPR033122	InterPro	LETM1-like, ribosome-binding domain
Ruulm.1G003700.2	IPR044202	InterPro	LETM1/MDM38-like
Ruulm.1G003800.1	IPR002213	InterPro	UDP-glucuronosyl/UDP-glucosyltransferase
Ruulm.1G003800.1	IPR035595	InterPro	UDP-glycosyltransferase family, conserved site
Ruulm.1G003900.1	IPR002213	InterPro	UDP-glucuronosyl/UDP-glucosyltransferase
Ruulm.1G003900.1	IPR035595	InterPro	UDP-glycosyltransferase family, conserved site
Ruulm.1G004000.1	IPR002213	InterPro	UDP-glucuronosyl/UDP-glucosyltransferase
Ruulm.1G004000.1	IPR035595	InterPro	UDP-glycosyltransferase family, conserved site
Ruulm.1G004100.1	IPR000197	InterPro	Zinc finger, TAZ-type
Ruulm.1G004100.1	IPR000210	InterPro	BTB/POZ domain
Ruulm.1G004100.1	IPR011333	InterPro	SKP1/BTB/POZ domain superfamily
Ruulm.1G004100.1	IPR035898	InterPro	TAZ domain superfamily
Ruulm.1G004100.1	IPR044513	InterPro	BTB/POZ and TAZ domain-containing protein 1/2/3/4/5
Ruulm.1G004100.2	IPR000197	InterPro	Zinc finger, TAZ-type
Ruulm.1G004100.2	IPR000210	InterPro	BTB/POZ domain
Ruulm.1G004100.2	IPR011333	InterPro	SKP1/BTB/POZ domain superfamily
Ruulm.1G004100.2	IPR035898	InterPro	TAZ domain superfamily
Ruulm.1G004100.2	IPR044513	InterPro	BTB/POZ and TAZ domain-containing protein 1/2/3/4/5
Ruulm.1G004200.1	IPR001163	InterPro	LSM domain, eukaryotic/archaea-type
Ruulm.1G004200.1	IPR010920	InterPro	LSM domain superfamily
Ruulm.1G004200.1	IPR016487	InterPro	Sm-like protein Lsm6/SmF
Ruulm.1G004300.1	IPR029069	InterPro	HotDog domain superfamily
Ruulm.1G004300.1	IPR033120	InterPro	Hotdog acyl-CoA thioesterase (ACOT)-type domain
Ruulm.1G004300.2	IPR029069	InterPro	HotDog domain superfamily
Ruulm.1G004300.2	IPR033120	InterPro	Hotdog acyl-CoA thioesterase (ACOT)-type domain
Ruulm.1G004400.1	IPR015425	InterPro	Formin, FH2 domain
Ruulm.1G004400.1	IPR027643	InterPro	Formin-like family, plant
Ruulm.1G004400.1	IPR042201	InterPro	Formin, FH2 domain superfamily
Ruulm.1G004600.1	IPR000719	InterPro	Protein kinase domain
Ruulm.1G004600.1	IPR003527	InterPro	Mitogen-activated protein (MAP) kinase, conserved site
Ruulm.1G004600.1	IPR008271	InterPro	Serine/threonine-protein kinase, active site
Ruulm.1G004600.1	IPR011009	InterPro	Protein kinase-like domain superfamily
Ruulm.1G004600.1	IPR017441	InterPro	Protein kinase, ATP binding site
Ruulm.1G004600.2	IPR000719	InterPro	Protein kinase domain
Ruulm.1G004600.2	IPR008271	InterPro	Serine/threonine-protein kinase, active site
Ruulm.1G004600.2	IPR011009	InterPro	Protein kinase-like domain superfamily
Ruulm.1G004700.1	IPR006356	InterPro	HAD-superfamily hydrolase, subfamily IIA, hypothetical 3
Ruulm.1G004700.1	IPR006357	InterPro	HAD-superfamily hydrolase, subfamily IIA
Ruulm.1G004700.1	IPR023214	InterPro	HAD superfamily
Ruulm.1G004700.1	IPR036412	InterPro	HAD-like superfamily
Ruulm.1G004900.1	IPR005485	InterPro	Ribosomal protein L5 eukaryotic/L18 archaeal
Ruulm.1G004900.1	IPR025607	InterPro	Ribosomal protein L5 eukaryotic, C-terminal
Ruulm.1G004900.2	IPR005485	InterPro	Ribosomal protein L5 eukaryotic/L18 archaeal
Ruulm.1G004900.2	IPR025607	InterPro	Ribosomal protein L5 eukaryotic, C-terminal
Ruulm.1G005000.1	IPR005123	InterPro	Oxoglutarate/iron-dependent dioxygenase
Ruulm.1G005000.1	IPR026992	InterPro	Non-haem dioxygenase N-terminal domain
Ruulm.1G005000.1	IPR027443	InterPro	Isopenicillin N synthase-like superfamily
Ruulm.1G005000.1	IPR044861	InterPro	Isopenicillin N synthase-like, Fe(2+) 2OG dioxygenase domain
Ruulm.1G005100.1	IPR001202	InterPro	WW domain
Ruulm.1G005100.1	IPR002013	InterPro	SAC domain
Ruulm.1G005100.1	IPR036020	InterPro	WW domain superfamily
Ruulm.1G005200.1	IPR001763	InterPro	Rhodanese-like domain
Ruulm.1G005200.1	IPR036873	InterPro	Rhodanese-like domain superfamily
Ruulm.1G005200.1	IPR044690	InterPro	Calcium sensing receptor, plant
Ruulm.1G005200.2	IPR001763	InterPro	Rhodanese-like domain
Ruulm.1G005200.2	IPR036873	InterPro	Rhodanese-like domain superfamily
Ruulm.1G005200.2	IPR044690	InterPro	Calcium sensing receptor, plant
Ruulm.1G005200.3	IPR044690	InterPro	Calcium sensing receptor, plant
Ruulm.1G005300.1	IPR001563	InterPro	Peptidase S10, serine carboxypeptidase
Ruulm.1G005300.1	IPR018202	InterPro	Serine carboxypeptidase, serine active site
Ruulm.1G005300.1	IPR029058	InterPro	Alpha/Beta hydrolase fold
Ruulm.1G005300.1	IPR033124	InterPro	Serine carboxypeptidases, histidine active site
Ruulm.1G005400.1	IPR000719	InterPro	Protein kinase domain
Ruulm.1G005400.1	IPR011009	InterPro	Protein kinase-like domain superfamily
Ruulm.1G005400.2	IPR000719	InterPro	Protein kinase domain
Ruulm.1G005400.2	IPR011009	InterPro	Protein kinase-like domain superfamily
Ruulm.1G005500.1	IPR015877	InterPro	Cdk-activating kinase assembly factor MAT1, centre
Ruulm.1G005600.1	IPR002885	InterPro	Pentatricopeptide repeat
Ruulm.1G005600.1	IPR011990	InterPro	Tetratricopeptide-like helical domain superfamily
Ruulm.1G005700.1	IPR002092	InterPro	DNA-directed RNA polymerase, phage-type
Ruulm.1G005700.1	IPR024075	InterPro	DNA-directed RNA polymerase, helix hairpin domain superfamily
Ruulm.1G005700.1	IPR029262	InterPro	DNA-directed RNA polymerase, N-terminal
Ruulm.1G005700.1	IPR037159	InterPro	DNA-directed RNA polymerase, N-terminal domain superfamily
Ruulm.1G005700.1	IPR043502	InterPro	DNA/RNA polymerase superfamily
Ruulm.1G005700.2	IPR002092	InterPro	DNA-directed RNA polymerase, phage-type
Ruulm.1G005700.2	IPR024075	InterPro	DNA-directed RNA polymerase, helix hairpin domain superfamily
Ruulm.1G005700.2	IPR029262	InterPro	DNA-directed RNA polymerase, N-terminal
Ruulm.1G005700.2	IPR037159	InterPro	DNA-directed RNA polymerase, N-terminal domain superfamily
Ruulm.1G005700.2	IPR043502	InterPro	DNA/RNA polymerase superfamily
Ruulm.1G005800.1	IPR000719	InterPro	Protein kinase domain
Ruulm.1G005800.1	IPR001611	InterPro	Leucine-rich repeat
Ruulm.1G005800.1	IPR003591	InterPro	Leucine-rich repeat, typical subtype
Ruulm.1G005800.1	IPR008271	InterPro	Serine/threonine-protein kinase, active site
Ruulm.1G005800.1	IPR011009	InterPro	Protein kinase-like domain superfamily
Ruulm.1G005800.1	IPR013210	InterPro	Leucine-rich repeat-containing N-terminal, plant-type
Ruulm.1G005800.1	IPR017441	InterPro	Protein kinase, ATP binding site
Ruulm.1G005800.1	IPR032675	InterPro	Leucine-rich repeat domain superfamily
Ruulm.1G005900.1	IPR007656	InterPro	GTD-binding domain
Ruulm.1G006000.1	IPR002048	InterPro	EF-hand domain
Ruulm.1G006000.1	IPR011992	InterPro	EF-hand domain pair
Ruulm.1G006000.1	IPR018247	InterPro	EF-Hand 1, calcium-binding site
Ruulm.1G006100.1	IPR000626	InterPro	Ubiquitin-like domain
Ruulm.1G006100.1	IPR029071	InterPro	Ubiquitin-like domain superfamily
Ruulm.1G006200.1	IPR002938	InterPro	FAD-binding domain
Ruulm.1G006200.1	IPR028348	InterPro	FAD dependent protein
Ruulm.1G006200.1	IPR036188	InterPro	FAD/NAD(P)-binding domain superfamily
Ruulm.1G006300.1	IPR007573	InterPro	QWRF family
Ruulm.1G006300.2	IPR007573	InterPro	QWRF family
Ruulm.1G006300.3	IPR007573	InterPro	QWRF family
Ruulm.1G006400.1	IPR002885	InterPro	Pentatricopeptide repeat
Ruulm.1G006400.1	IPR011990	InterPro	Tetratricopeptide-like helical domain superfamily
Ruulm.1G006400.1	IPR032867	InterPro	DYW domain
Ruulm.1G006400.1	IPR046848	InterPro	E motif
Ruulm.1G006400.1	IPR046849	InterPro	E+ motif
Ruulm.1G006500.1	IPR001841	InterPro	Zinc finger, RING-type
Ruulm.1G006500.1	IPR005150	InterPro	Cellulose synthase
Ruulm.1G006500.1	IPR013083	InterPro	Zinc finger, RING/FYVE/PHD-type
Ruulm.1G006500.1	IPR027934	InterPro	Cellulose synthase, RING-type zinc finger
Ruulm.1G006500.1	IPR029044	InterPro	Nucleotide-diphospho-sugar transferases
Ruulm.1G006600.1	IPR001288	InterPro	Translation initiation factor 3
Ruulm.1G006600.1	IPR019813	InterPro	Translation initiation factor 3, conserved site
Ruulm.1G006600.1	IPR019814	InterPro	Translation initiation factor 3, N-terminal
Ruulm.1G006600.1	IPR019815	InterPro	Translation initiation factor 3, C-terminal
Ruulm.1G006600.1	IPR036787	InterPro	Translation initiation factor 3 (IF-3), N-terminal domain superfamily
Ruulm.1G006600.1	IPR036788	InterPro	Translation initiation factor 3 (IF-3), C-terminal domain superfamily
Ruulm.1G006600.2	IPR001288	InterPro	Translation initiation factor 3
Ruulm.1G006600.2	IPR019813	InterPro	Translation initiation factor 3, conserved site
Ruulm.1G006600.2	IPR019814	InterPro	Translation initiation factor 3, N-terminal
Ruulm.1G006600.2	IPR019815	InterPro	Translation initiation factor 3, C-terminal
Ruulm.1G006600.2	IPR036787	InterPro	Translation initiation factor 3 (IF-3), N-terminal domain superfamily
Ruulm.1G006600.2	IPR036788	InterPro	Translation initiation factor 3 (IF-3), C-terminal domain superfamily
Ruulm.1G006600.3	IPR001288	InterPro	Translation initiation factor 3
Ruulm.1G006600.3	IPR019813	InterPro	Translation initiation factor 3, conserved site
Ruulm.1G006600.3	IPR019814	InterPro	Translation initiation factor 3, N-terminal
Ruulm.1G006600.3	IPR036787	InterPro	Translation initiation factor 3 (IF-3), N-terminal domain superfamily
Ruulm.1G006700.1	IPR019651	InterPro	Glutamate dehydrogenase, NAD-specific
Ruulm.1G006800.1	IPR013126	InterPro	Heat shock protein 70 family
Ruulm.1G006800.1	IPR018181	InterPro	Heat shock protein 70, conserved site
Ruulm.1G006800.1	IPR029047	InterPro	Heat shock protein 70kD, peptide-binding domain superfamily
Ruulm.1G006800.1	IPR029048	InterPro	Heat shock protein 70kD, C-terminal domain superfamily
Ruulm.1G006800.1	IPR043129	InterPro	ATPase, nucleotide binding domain
Ruulm.1G006900.1	IPR003890	InterPro	MIF4G-like, type 3
Ruulm.1G006900.1	IPR003891	InterPro	Initiation factor eIF-4 gamma, MA3
Ruulm.1G006900.1	IPR016024	InterPro	Armadillo-type fold
Ruulm.1G006900.1	IPR045208	InterPro	Initiation factor 4G
Ruulm.1G006900.2	IPR003890	InterPro	MIF4G-like, type 3
Ruulm.1G006900.2	IPR003891	InterPro	Initiation factor eIF-4 gamma, MA3
Ruulm.1G006900.2	IPR016024	InterPro	Armadillo-type fold
Ruulm.1G006900.2	IPR045208	InterPro	Initiation factor 4G
Ruulm.1G007000.1	IPR037500	InterPro	Protein MULTIPOLAR SPINDLE 1
Ruulm.1G007400.1	IPR001611	InterPro	Leucine-rich repeat
Ruulm.1G007400.1	IPR001810	InterPro	F-box domain
Ruulm.1G007400.1	IPR006553	InterPro	Leucine-rich repeat, cysteine-containing subtype
Ruulm.1G007400.1	IPR032675	InterPro	Leucine-rich repeat domain superfamily
Ruulm.1G007400.1	IPR036047	InterPro	F-box-like domain superfamily
Ruulm.1G007500.1	IPR000612	InterPro	Proteolipid membrane potential modulator
Ruulm.1G007600.1	IPR003604	InterPro	Matrin/U1-C-like, C2H2-type zinc finger
Ruulm.1G007600.1	IPR013087	InterPro	Zinc finger C2H2-type
Ruulm.1G007600.1	IPR036236	InterPro	Zinc finger C2H2 superfamily
Ruulm.1G007700.1	IPR003604	InterPro	Matrin/U1-C-like, C2H2-type zinc finger
Ruulm.1G007700.1	IPR013087	InterPro	Zinc finger C2H2-type
Ruulm.1G007700.1	IPR036236	InterPro	Zinc finger C2H2 superfamily
Ruulm.1G007900.1	IPR001563	InterPro	Peptidase S10, serine carboxypeptidase
Ruulm.1G007900.1	IPR018202	InterPro	Serine carboxypeptidase, serine active site
Ruulm.1G007900.1	IPR029058	InterPro	Alpha/Beta hydrolase fold
Ruulm.1G007900.1	IPR033124	InterPro	Serine carboxypeptidases, histidine active site
Ruulm.1G008000.1	IPR000897	InterPro	Signal recognition particle, SRP54 subunit, GTPase domain
Ruulm.1G008000.1	IPR003593	InterPro	AAA+ ATPase domain
Ruulm.1G008000.1	IPR007222	InterPro	Signal recognition particle receptor, alpha subunit, N-terminal
Ruulm.1G008000.1	IPR011012	InterPro	Longin-like domain superfamily
Ruulm.1G008000.1	IPR013822	InterPro	Signal recognition particle SRP54, helical bundle
Ruulm.1G008000.1	IPR027417	InterPro	P-loop containing nucleoside triphosphate hydrolase
Ruulm.1G008000.1	IPR036225	InterPro	SRP/SRP receptor, N-terminal
Ruulm.1G008000.1	IPR042101	InterPro	Signal recognition particle SRP54, N-terminal domain superfamily
Ruulm.1G008000.2	IPR000897	InterPro	Signal recognition particle, SRP54 subunit, GTPase domain
Ruulm.1G008000.2	IPR003593	InterPro	AAA+ ATPase domain
Ruulm.1G008000.2	IPR013822	InterPro	Signal recognition particle SRP54, helical bundle
Ruulm.1G008000.2	IPR027417	InterPro	P-loop containing nucleoside triphosphate hydrolase
Ruulm.1G008000.2	IPR036225	InterPro	SRP/SRP receptor, N-terminal
Ruulm.1G008000.2	IPR042101	InterPro	Signal recognition particle SRP54, N-terminal domain superfamily
Ruulm.1G008100.1	IPR003245	InterPro	Phytocyanin domain
Ruulm.1G008100.1	IPR008972	InterPro	Cupredoxin
Ruulm.1G008100.1	IPR039391	InterPro	Phytocyanin
Ruulm.1G008300.1	IPR000048	InterPro	IQ motif, EF-hand binding site
Ruulm.1G008300.1	IPR000595	InterPro	Cyclic nucleotide-binding domain
Ruulm.1G008300.1	IPR003938	InterPro	Potassium channel, voltage-dependent, EAG/ELK/ERG
Ruulm.1G008300.1	IPR005821	InterPro	Ion transport domain
Ruulm.1G008300.1	IPR014710	InterPro	RmlC-like jelly roll fold
Ruulm.1G008300.1	IPR018490	InterPro	Cyclic nucleotide-binding domain superfamily
Ruulm.1G008300.2	IPR000048	InterPro	IQ motif, EF-hand binding site
Ruulm.1G008300.2	IPR000595	InterPro	Cyclic nucleotide-binding domain
Ruulm.1G008300.2	IPR003938	InterPro	Potassium channel, voltage-dependent, EAG/ELK/ERG
Ruulm.1G008300.2	IPR005821	InterPro	Ion transport domain
Ruulm.1G008300.2	IPR014710	InterPro	RmlC-like jelly roll fold
Ruulm.1G008300.2	IPR018490	InterPro	Cyclic nucleotide-binding domain superfamily
Ruulm.1G008400.1	IPR002123	InterPro	Phospholipid/glycerol acyltransferase
Ruulm.1G008400.1	IPR004552	InterPro	1-acyl-sn-glycerol-3-phosphate acyltransferase
Ruulm.1G008400.2	IPR002123	InterPro	Phospholipid/glycerol acyltransferase
Ruulm.1G008400.2	IPR004552	InterPro	1-acyl-sn-glycerol-3-phosphate acyltransferase
Ruulm.1G008500.1	IPR004240	InterPro	Nonaspanin (TM9SF)
Ruulm.1G008600.1	IPR005135	InterPro	Endonuclease/exonuclease/phosphatase
Ruulm.1G008600.1	IPR036691	InterPro	Endonuclease/exonuclease/phosphatase superfamily
Ruulm.1G008600.2	IPR036691	InterPro	Endonuclease/exonuclease/phosphatase superfamily
Ruulm.1G008700.1	IPR000819	InterPro	Peptidase M17, leucyl aminopeptidase, C-terminal
Ruulm.1G008700.1	IPR008283	InterPro	Peptidase M17, leucyl aminopeptidase, N-terminal
Ruulm.1G008700.1	IPR011356	InterPro	Peptidase M17, leucine aminopeptidase/peptidase B
Ruulm.1G008700.1	IPR023042	InterPro	Peptidase M17, leucine aminopeptidase
Ruulm.1G008700.1	IPR043472	InterPro	Macro domain-like
Ruulm.1G008700.2	IPR000819	InterPro	Peptidase M17, leucyl aminopeptidase, C-terminal
Ruulm.1G008700.2	IPR011356	InterPro	Peptidase M17, leucine aminopeptidase/peptidase B
Ruulm.1G008800.1	IPR001478	InterPro	PDZ domain
Ruulm.1G008800.1	IPR035269	InterPro	26S Proteasome non-ATPase regulatory subunit 9
Ruulm.1G008800.1	IPR036034	InterPro	PDZ superfamily
Ruulm.1G008800.1	IPR040815	InterPro	Nas2, N-terminal
Ruulm.1G008900.1	IPR005019	InterPro	Methyladenine glycosylase
Ruulm.1G008900.1	IPR011257	InterPro	DNA glycosylase
Ruulm.1G009000.1	IPR003657	InterPro	WRKY domain
Ruulm.1G009000.1	IPR036576	InterPro	WRKY domain superfamily
Ruulm.1G009000.1	IPR044810	InterPro	WRKY transcription factor, plant
Ruulm.1G009000.2	IPR003657	InterPro	WRKY domain
Ruulm.1G009000.2	IPR036576	InterPro	WRKY domain superfamily
Ruulm.1G009000.2	IPR044810	InterPro	WRKY transcription factor, plant
Ruulm.1G009100.1	IPR000953	InterPro	Chromo/chromo shadow domain
Ruulm.1G009100.1	IPR001025	InterPro	Bromo adjacent homology (BAH) domain
Ruulm.1G009100.1	IPR001525	InterPro	C-5 cytosine methyltransferase
Ruulm.1G009100.1	IPR016197	InterPro	Chromo-like domain superfamily
Ruulm.1G009100.1	IPR018117	InterPro	DNA methylase, C-5 cytosine-specific, active site
Ruulm.1G009100.1	IPR023779	InterPro	Chromo domain, conserved site
Ruulm.1G009100.1	IPR023780	InterPro	Chromo domain
Ruulm.1G009100.1	IPR029063	InterPro	S-adenosyl-L-methionine-dependent methyltransferase superfamily
Ruulm.1G009100.1	IPR043151	InterPro	Bromo adjacent homology (BAH) domain superfamily
Ruulm.1G009200.1	IPR030182	InterPro	Purine permease, plant
Ruulm.1G009300.1	IPR001884	InterPro	Translation elongation factor IF5A-like
Ruulm.1G009300.1	IPR008991	InterPro	Translation protein SH3-like domain superfamily
Ruulm.1G009300.1	IPR012340	InterPro	Nucleic acid-binding, OB-fold
Ruulm.1G009300.1	IPR014722	InterPro	Ribosomal protein L2, domain 2
Ruulm.1G009300.1	IPR019769	InterPro	Translation elongation factor, IF5A, hypusine site
Ruulm.1G009300.1	IPR020189	InterPro	Translation elongation factor, IF5A C-terminal
Ruulm.1G009300.2	IPR001884	InterPro	Translation elongation factor IF5A-like
Ruulm.1G009300.2	IPR008991	InterPro	Translation protein SH3-like domain superfamily
Ruulm.1G009300.2	IPR012340	InterPro	Nucleic acid-binding, OB-fold
Ruulm.1G009300.2	IPR014722	InterPro	Ribosomal protein L2, domain 2
Ruulm.1G009300.2	IPR019769	InterPro	Translation elongation factor, IF5A, hypusine site
Ruulm.1G009300.2	IPR020189	InterPro	Translation elongation factor, IF5A C-terminal
Ruulm.1G009400.1	IPR000719	InterPro	Protein kinase domain
Ruulm.1G009400.1	IPR001245	InterPro	Serine-threonine/tyrosine-protein kinase, catalytic domain
Ruulm.1G009400.1	IPR001611	InterPro	Leucine-rich repeat
Ruulm.1G009400.1	IPR003591	InterPro	Leucine-rich repeat, typical subtype
Ruulm.1G009400.1	IPR011009	InterPro	Protein kinase-like domain superfamily
Ruulm.1G009400.1	IPR032675	InterPro	Leucine-rich repeat domain superfamily
Ruulm.1G009500.1	IPR001394	InterPro	Peptidase C19, ubiquitin carboxyl-terminal hydrolase
Ruulm.1G009500.1	IPR018200	InterPro	Ubiquitin specific protease, conserved site
Ruulm.1G009500.1	IPR028889	InterPro	Ubiquitin specific protease domain
Ruulm.1G009500.1	IPR038765	InterPro	Papain-like cysteine peptidase superfamily
Ruulm.1G009500.2	IPR001394	InterPro	Peptidase C19, ubiquitin carboxyl-terminal hydrolase
Ruulm.1G009500.2	IPR018200	InterPro	Ubiquitin specific protease, conserved site
Ruulm.1G009500.2	IPR028889	InterPro	Ubiquitin specific protease domain
Ruulm.1G009500.2	IPR038765	InterPro	Papain-like cysteine peptidase superfamily
Ruulm.1G009600.1	IPR000210	InterPro	BTB/POZ domain
Ruulm.1G009600.1	IPR003131	InterPro	Potassium channel tetramerisation-type BTB domain
Ruulm.1G009600.1	IPR011333	InterPro	SKP1/BTB/POZ domain superfamily
Ruulm.1G009600.1	IPR036322	InterPro	WD40-repeat-containing domain superfamily
Ruulm.1G009700.1	IPR005804	InterPro	Fatty acid desaturase domain
Ruulm.1G009700.2	IPR005804	InterPro	Fatty acid desaturase domain
Ruulm.1G009700.3	IPR005804	InterPro	Fatty acid desaturase domain
Ruulm.1G009800.1	IPR014020	InterPro	Tensin phosphatase, C2 domain
Ruulm.1G009800.1	IPR015425	InterPro	Formin, FH2 domain
Ruulm.1G009800.1	IPR029021	InterPro	Protein-tyrosine phosphatase-like
Ruulm.1G009800.1	IPR035892	InterPro	C2 domain superfamily
Ruulm.1G009800.1	IPR042201	InterPro	Formin, FH2 domain superfamily
Ruulm.1G009800.2	IPR014020	InterPro	Tensin phosphatase, C2 domain
Ruulm.1G009800.2	IPR015425	InterPro	Formin, FH2 domain
Ruulm.1G009800.2	IPR029021	InterPro	Protein-tyrosine phosphatase-like
Ruulm.1G009800.2	IPR035892	InterPro	C2 domain superfamily
Ruulm.1G009800.2	IPR042201	InterPro	Formin, FH2 domain superfamily
Ruulm.1G009900.1	IPR003388	InterPro	Reticulon
Ruulm.1G009900.1	IPR044647	InterPro	Reticulon-like protein B17/18/21
Ruulm.1G010000.1	IPR000719	InterPro	Protein kinase domain
Ruulm.1G010000.1	IPR004041	InterPro	NAF domain
Ruulm.1G010000.1	IPR008271	InterPro	Serine/threonine-protein kinase, active site
Ruulm.1G010000.1	IPR011009	InterPro	Protein kinase-like domain superfamily
Ruulm.1G010000.1	IPR017441	InterPro	Protein kinase, ATP binding site
Ruulm.1G010000.1	IPR018451	InterPro	NAF/FISL domain
Ruulm.1G010000.2	IPR000719	InterPro	Protein kinase domain
Ruulm.1G010000.2	IPR004041	InterPro	NAF domain
Ruulm.1G010000.2	IPR008271	InterPro	Serine/threonine-protein kinase, active site
Ruulm.1G010000.2	IPR011009	InterPro	Protein kinase-like domain superfamily
Ruulm.1G010000.2	IPR018451	InterPro	NAF/FISL domain
Ruulm.1G010000.3	IPR000719	InterPro	Protein kinase domain
Ruulm.1G010000.3	IPR004041	InterPro	NAF domain
Ruulm.1G010000.3	IPR008271	InterPro	Serine/threonine-protein kinase, active site
Ruulm.1G010000.3	IPR011009	InterPro	Protein kinase-like domain superfamily
Ruulm.1G010000.3	IPR018451	InterPro	NAF/FISL domain
Ruulm.1G010100.1	IPR005379	InterPro	Factor of DNA methylation 1-5/IDN2 , domain XH
Ruulm.1G010100.1	IPR014720	InterPro	Double-stranded RNA-binding domain
Ruulm.1G010100.1	IPR045177	InterPro	Factor of DNA methylation 1-5/IDN2
Ruulm.1G010200.1	IPR001471	InterPro	AP2/ERF domain
Ruulm.1G010200.1	IPR003340	InterPro	B3 DNA binding domain
Ruulm.1G010200.1	IPR015300	InterPro	DNA-binding pseudobarrel domain superfamily
Ruulm.1G010200.1	IPR016177	InterPro	DNA-binding domain superfamily
Ruulm.1G010200.1	IPR036955	InterPro	AP2/ERF domain superfamily
Ruulm.1G010200.1	IPR044800	InterPro	B3 domain-containing transcription factor LEC2-like
Ruulm.1G010300.1	IPR003213	InterPro	Cytochrome c oxidase, subunit VIb
Ruulm.1G010300.1	IPR036549	InterPro	Cytochrome c oxidase, subunit VIb superfamily
Ruulm.1G010300.2	IPR003213	InterPro	Cytochrome c oxidase, subunit VIb
Ruulm.1G010300.2	IPR036549	InterPro	Cytochrome c oxidase, subunit VIb superfamily
Ruulm.1G010300.3	IPR003213	InterPro	Cytochrome c oxidase, subunit VIb
Ruulm.1G010300.3	IPR036549	InterPro	Cytochrome c oxidase, subunit VIb superfamily
Ruulm.1G010400.1	IPR011598	InterPro	Myc-type, basic helix-loop-helix (bHLH) domain
Ruulm.1G010400.1	IPR036638	InterPro	Helix-loop-helix DNA-binding domain superfamily
Ruulm.1G010500.1	IPR015590	InterPro	Aldehyde dehydrogenase domain
Ruulm.1G010500.1	IPR016160	InterPro	Aldehyde dehydrogenase, cysteine active site
Ruulm.1G010500.1	IPR016161	InterPro	Aldehyde/histidinol dehydrogenase
Ruulm.1G010500.1	IPR016162	InterPro	Aldehyde dehydrogenase, N-terminal
Ruulm.1G010500.1	IPR016163	InterPro	Aldehyde dehydrogenase, C-terminal
Ruulm.1G010500.1	IPR029510	InterPro	Aldehyde dehydrogenase, glutamic acid active site
Ruulm.1G010500.2	IPR015590	InterPro	Aldehyde dehydrogenase domain
Ruulm.1G010500.2	IPR016160	InterPro	Aldehyde dehydrogenase, cysteine active site
Ruulm.1G010500.2	IPR016161	InterPro	Aldehyde/histidinol dehydrogenase
Ruulm.1G010500.2	IPR016162	InterPro	Aldehyde dehydrogenase, N-terminal
Ruulm.1G010500.2	IPR016163	InterPro	Aldehyde dehydrogenase, C-terminal
Ruulm.1G010500.2	IPR029510	InterPro	Aldehyde dehydrogenase, glutamic acid active site
Ruulm.1G010500.3	IPR015590	InterPro	Aldehyde dehydrogenase domain
Ruulm.1G010500.3	IPR016160	InterPro	Aldehyde dehydrogenase, cysteine active site
Ruulm.1G010500.3	IPR016161	InterPro	Aldehyde/histidinol dehydrogenase
Ruulm.1G010500.3	IPR016162	InterPro	Aldehyde dehydrogenase, N-terminal
Ruulm.1G010500.3	IPR016163	InterPro	Aldehyde dehydrogenase, C-terminal
Ruulm.1G010500.3	IPR029510	InterPro	Aldehyde dehydrogenase, glutamic acid active site
Ruulm.1G010600.1	IPR000530	InterPro	Ribosomal protein S12e
Ruulm.1G010600.1	IPR004038	InterPro	Ribosomal protein L7Ae/L30e/S12e/Gadd45
Ruulm.1G010600.1	IPR029064	InterPro	50S ribosomal protein L30e-like
Ruulm.1G010700.1	IPR006735	InterPro	Replication termination factor 2
Ruulm.1G010700.1	IPR027799	InterPro	Replication termination factor 2, RING-finger
Ruulm.1G010800.1	IPR006941	InterPro	Ribonuclease CAF1
Ruulm.1G010800.1	IPR012337	InterPro	Ribonuclease H-like superfamily
Ruulm.1G010800.1	IPR036397	InterPro	Ribonuclease H superfamily
Ruulm.1G010800.1	IPR039637	InterPro	CCR4-NOT transcription complex subunit 7/8/Pop2
Ruulm.1G010900.1	IPR007194	InterPro	Transport protein particle (TRAPP) component
Ruulm.1G010900.1	IPR016696	InterPro	TRAPP I complex, subunit 5
Ruulm.1G010900.1	IPR024096	InterPro	NO signalling/Golgi transport ligand-binding domain superfamily
Ruulm.1G011000.1	IPR007854	InterPro	Pre-mRNA polyadenylation factor Fip1 domain
Ruulm.1G011000.1	IPR044976	InterPro	FIPS3/FIPS5-like
Ruulm.1G011100.1	IPR029052	InterPro	Metallo-dependent phosphatase-like
Ruulm.1G011100.2	IPR029052	InterPro	Metallo-dependent phosphatase-like
Ruulm.1G011200.1	IPR017946	InterPro	PLC-like phosphodiesterase, TIM beta/alpha-barrel domain superfamily
Ruulm.1G011200.1	IPR030395	InterPro	Glycerophosphodiester phosphodiesterase domain
Ruulm.1G011300.1	IPR001388	InterPro	Synaptobrevin-like
Ruulm.1G011300.1	IPR010908	InterPro	Longin domain
Ruulm.1G011300.1	IPR011012	InterPro	Longin-like domain superfamily
Ruulm.1G011300.1	IPR042855	InterPro	v-SNARE, coiled-coil homology domain
Ruulm.1G011300.1	IPR045848	InterPro	YKT6, SNARE motif
Ruulm.1G011300.2	IPR001388	InterPro	Synaptobrevin-like
Ruulm.1G011300.2	IPR010908	InterPro	Longin domain
Ruulm.1G011300.2	IPR011012	InterPro	Longin-like domain superfamily
Ruulm.1G011300.2	IPR042855	InterPro	v-SNARE, coiled-coil homology domain
Ruulm.1G011500.1	IPR000566	InterPro	Lipocalin/cytosolic fatty-acid binding domain
Ruulm.1G011500.1	IPR002446	InterPro	Lipocalin, bacterial
Ruulm.1G011500.1	IPR012674	InterPro	Calycin
Ruulm.1G011500.1	IPR022271	InterPro	Lipocalin, ApoD type
Ruulm.1G011500.1	IPR022272	InterPro	Lipocalin family conserved site
Ruulm.1G011700.1	IPR010471	InterPro	Protein of unknown function DUF1068
Ruulm.1G011800.1	IPR012416	InterPro	CALMODULIN-BINDING PROTEIN60
Ruulm.1G011800.1	IPR046829	InterPro	Calmodulin binding protein, C-terminal domain
Ruulm.1G011800.1	IPR046830	InterPro	Calmodulin binding protein, central domain
Ruulm.1G011800.1	IPR046831	InterPro	Calmodulin binding protein-like, N-terminal domain
Ruulm.1G011900.1	IPR001005	InterPro	SANT/Myb domain
Ruulm.1G011900.1	IPR001789	InterPro	Signal transduction response regulator, receiver domain
Ruulm.1G011900.1	IPR006447	InterPro	Myb domain, plants
Ruulm.1G011900.1	IPR009057	InterPro	Homeobox-like domain superfamily
Ruulm.1G011900.1	IPR011006	InterPro	CheY-like superfamily
Ruulm.1G011900.1	IPR017053	InterPro	Response regulator B-type, plant
Ruulm.1G011900.1	IPR017930	InterPro	Myb domain
Ruulm.1G011900.1	IPR045279	InterPro	Two-component response regulator ARR-like
Ruulm.1G011900.2	IPR001005	InterPro	SANT/Myb domain
Ruulm.1G011900.2	IPR001789	InterPro	Signal transduction response regulator, receiver domain
Ruulm.1G011900.2	IPR006447	InterPro	Myb domain, plants
Ruulm.1G011900.2	IPR009057	InterPro	Homeobox-like domain superfamily
Ruulm.1G011900.2	IPR011006	InterPro	CheY-like superfamily
Ruulm.1G011900.2	IPR017053	InterPro	Response regulator B-type, plant
Ruulm.1G011900.2	IPR017930	InterPro	Myb domain
Ruulm.1G011900.2	IPR045279	InterPro	Two-component response regulator ARR-like
Ruulm.1G012000.1	IPR022742	InterPro	Serine aminopeptidase, S33
Ruulm.1G012000.1	IPR029058	InterPro	Alpha/Beta hydrolase fold
Ruulm.1G012000.2	IPR022742	InterPro	Serine aminopeptidase, S33
Ruulm.1G012000.2	IPR029058	InterPro	Alpha/Beta hydrolase fold
Ruulm.1G012100.1	IPR004843	InterPro	Calcineurin-like phosphoesterase domain, ApaH type
Ruulm.1G012100.1	IPR027629	InterPro	Putative protein phosphatase DevT-like
Ruulm.1G012100.1	IPR029052	InterPro	Metallo-dependent phosphatase-like
Ruulm.1G012200.1	IPR001223	InterPro	Glycoside hydrolase family 18, catalytic domain
Ruulm.1G012200.1	IPR011583	InterPro	Chitinase II
Ruulm.1G012200.1	IPR017853	InterPro	Glycoside hydrolase superfamily
Ruulm.1G012200.1	IPR029070	InterPro	Chitinase insertion domain superfamily
Ruulm.1G012300.1	IPR000719	InterPro	Protein kinase domain
Ruulm.1G012300.1	IPR001245	InterPro	Serine-threonine/tyrosine-protein kinase, catalytic domain
Ruulm.1G012300.1	IPR008271	InterPro	Serine/threonine-protein kinase, active site
Ruulm.1G012300.1	IPR011009	InterPro	Protein kinase-like domain superfamily
Ruulm.1G012300.2	IPR000719	InterPro	Protein kinase domain
Ruulm.1G012300.2	IPR001245	InterPro	Serine-threonine/tyrosine-protein kinase, catalytic domain
Ruulm.1G012300.2	IPR008271	InterPro	Serine/threonine-protein kinase, active site
Ruulm.1G012300.2	IPR011009	InterPro	Protein kinase-like domain superfamily
Ruulm.1G012400.1	IPR000719	InterPro	Protein kinase domain
Ruulm.1G012400.1	IPR001223	InterPro	Glycoside hydrolase family 18, catalytic domain
Ruulm.1G012400.1	IPR008271	InterPro	Serine/threonine-protein kinase, active site
Ruulm.1G012400.1	IPR011009	InterPro	Protein kinase-like domain superfamily
Ruulm.1G012400.1	IPR011583	InterPro	Chitinase II
Ruulm.1G012400.1	IPR017853	InterPro	Glycoside hydrolase superfamily
Ruulm.1G012400.1	IPR029070	InterPro	Chitinase insertion domain superfamily
Ruulm.1G012500.1	IPR000719	InterPro	Protein kinase domain
Ruulm.1G012500.1	IPR001223	InterPro	Glycoside hydrolase family 18, catalytic domain
Ruulm.1G012500.1	IPR001245	InterPro	Serine-threonine/tyrosine-protein kinase, catalytic domain
Ruulm.1G012500.1	IPR008271	InterPro	Serine/threonine-protein kinase, active site
Ruulm.1G012500.1	IPR011009	InterPro	Protein kinase-like domain superfamily
Ruulm.1G012500.1	IPR011583	InterPro	Chitinase II
Ruulm.1G012500.1	IPR017853	InterPro	Glycoside hydrolase superfamily
Ruulm.1G012500.1	IPR029070	InterPro	Chitinase insertion domain superfamily
Ruulm.1G012600.1	IPR000719	InterPro	Protein kinase domain
Ruulm.1G012600.1	IPR001223	InterPro	Glycoside hydrolase family 18, catalytic domain
Ruulm.1G012600.1	IPR008271	InterPro	Serine/threonine-protein kinase, active site
Ruulm.1G012600.1	IPR011009	InterPro	Protein kinase-like domain superfamily
Ruulm.1G012600.1	IPR011583	InterPro	Chitinase II
Ruulm.1G012600.1	IPR017853	InterPro	Glycoside hydrolase superfamily
Ruulm.1G012600.1	IPR029070	InterPro	Chitinase insertion domain superfamily
Ruulm.1G012600.2	IPR000719	InterPro	Protein kinase domain
Ruulm.1G012600.2	IPR001223	InterPro	Glycoside hydrolase family 18, catalytic domain
Ruulm.1G012600.2	IPR008271	InterPro	Serine/threonine-protein kinase, active site
Ruulm.1G012600.2	IPR011009	InterPro	Protein kinase-like domain superfamily
Ruulm.1G012600.2	IPR011583	InterPro	Chitinase II
Ruulm.1G012600.2	IPR017853	InterPro	Glycoside hydrolase superfamily
Ruulm.1G012600.2	IPR029070	InterPro	Chitinase insertion domain superfamily
Ruulm.1G012700.1	IPR001223	InterPro	Glycoside hydrolase family 18, catalytic domain
Ruulm.1G012700.1	IPR001579	InterPro	Glycosyl hydrolases family 18 (GH18) active site
Ruulm.1G012700.1	IPR011583	InterPro	Chitinase II
Ruulm.1G012700.1	IPR017853	InterPro	Glycoside hydrolase superfamily
Ruulm.1G012700.1	IPR029070	InterPro	Chitinase insertion domain superfamily
Ruulm.1G012800.1	IPR000719	InterPro	Protein kinase domain
Ruulm.1G012800.1	IPR001223	InterPro	Glycoside hydrolase family 18, catalytic domain
Ruulm.1G012800.1	IPR001245	InterPro	Serine-threonine/tyrosine-protein kinase, catalytic domain
Ruulm.1G012800.1	IPR008271	InterPro	Serine/threonine-protein kinase, active site
Ruulm.1G012800.1	IPR011009	InterPro	Protein kinase-like domain superfamily
Ruulm.1G012800.1	IPR011583	InterPro	Chitinase II
Ruulm.1G012800.1	IPR017853	InterPro	Glycoside hydrolase superfamily
Ruulm.1G012800.1	IPR029070	InterPro	Chitinase insertion domain superfamily
Ruulm.1G012900.1	IPR005176	InterPro	Potentiating neddylation domain
Ruulm.1G012900.1	IPR011992	InterPro	EF-hand domain pair
Ruulm.1G012900.1	IPR014764	InterPro	Defective-in-cullin neddylation protein
Ruulm.1G012900.1	IPR042460	InterPro	DCN1-like, PONY binding domain
Ruulm.1G012900.2	IPR005176	InterPro	Potentiating neddylation domain
Ruulm.1G012900.2	IPR011992	InterPro	EF-hand domain pair
Ruulm.1G012900.2	IPR014764	InterPro	Defective-in-cullin neddylation protein
Ruulm.1G012900.2	IPR042460	InterPro	DCN1-like, PONY binding domain
Ruulm.1G013000.1	IPR000077	InterPro	Ribosomal protein L39e
Ruulm.1G013000.1	IPR020083	InterPro	Ribosomal protein L39e, conserved site
Ruulm.1G013000.1	IPR023626	InterPro	Ribosomal protein L39e domain superfamily
Ruulm.1G013100.1	IPR001757	InterPro	P-type ATPase
Ruulm.1G013100.1	IPR004014	InterPro	Cation-transporting P-type ATPase, N-terminal
Ruulm.1G013100.1	IPR006534	InterPro	P-type ATPase, subfamily IIIA
Ruulm.1G013100.1	IPR008250	InterPro	P-type ATPase, A domain superfamily
Ruulm.1G013100.1	IPR018303	InterPro	P-type ATPase, phosphorylation site
Ruulm.1G013100.1	IPR023214	InterPro	HAD superfamily
Ruulm.1G013100.1	IPR023298	InterPro	P-type ATPase, transmembrane domain superfamily
Ruulm.1G013100.1	IPR023299	InterPro	P-type ATPase, cytoplasmic domain N
Ruulm.1G013100.1	IPR036412	InterPro	HAD-like superfamily
Ruulm.1G013100.1	IPR044492	InterPro	P-type ATPase, haloacid dehalogenase domain
Ruulm.1G013200.1	IPR001680	InterPro	WD40 repeat
Ruulm.1G013200.1	IPR015943	InterPro	WD40/YVTN repeat-like-containing domain superfamily
Ruulm.1G013200.1	IPR019775	InterPro	WD40 repeat, conserved site
Ruulm.1G013200.1	IPR036322	InterPro	WD40-repeat-containing domain superfamily
Ruulm.1G013300.1	IPR006076	InterPro	FAD dependent oxidoreductase
Ruulm.1G013300.1	IPR036188	InterPro	FAD/NAD(P)-binding domain superfamily
Ruulm.1G013400.1	IPR001208	InterPro	MCM domain
Ruulm.1G013400.1	IPR008048	InterPro	DNA replication licensing factor Mcm5
Ruulm.1G013400.1	IPR012340	InterPro	Nucleic acid-binding, OB-fold
Ruulm.1G013400.1	IPR018525	InterPro	Mini-chromosome maintenance, conserved site
Ruulm.1G013400.1	IPR027417	InterPro	P-loop containing nucleoside triphosphate hydrolase
Ruulm.1G013400.1	IPR027925	InterPro	MCM N-terminal domain
Ruulm.1G013400.1	IPR031327	InterPro	Mini-chromosome maintenance protein
Ruulm.1G013400.1	IPR033762	InterPro	MCM OB domain
Ruulm.1G013400.1	IPR041562	InterPro	MCM, AAA-lid domain
Ruulm.1G013500.1	IPR000999	InterPro	Ribonuclease III domain
Ruulm.1G013500.1	IPR001650	InterPro	Helicase, C-terminal
Ruulm.1G013500.1	IPR003100	InterPro	PAZ domain
Ruulm.1G013500.1	IPR005034	InterPro	Dicer dimerisation domain
Ruulm.1G013500.1	IPR006935	InterPro	Helicase/UvrB, N-terminal
Ruulm.1G013500.1	IPR014001	InterPro	Helicase superfamily 1/2, ATP-binding domain
Ruulm.1G013500.1	IPR014720	InterPro	Double-stranded RNA-binding domain
Ruulm.1G013500.1	IPR027417	InterPro	P-loop containing nucleoside triphosphate hydrolase
Ruulm.1G013500.1	IPR036085	InterPro	PAZ domain superfamily
Ruulm.1G013500.1	IPR036389	InterPro	Ribonuclease III, endonuclease domain superfamily
Ruulm.1G013500.1	IPR038248	InterPro	Dicer dimerisation domain superfamily
Ruulm.1G013600.1	IPR003754	InterPro	Tetrapyrrole biosynthesis, uroporphyrinogen III synthase
Ruulm.1G013600.1	IPR036108	InterPro	Tetrapyrrole biosynthesis, uroporphyrinogen III synthase superfamily
Ruulm.1G013700.1	IPR000719	InterPro	Protein kinase domain
Ruulm.1G013700.1	IPR001245	InterPro	Serine-threonine/tyrosine-protein kinase, catalytic domain
Ruulm.1G013700.1	IPR001611	InterPro	Leucine-rich repeat
Ruulm.1G013700.1	IPR003591	InterPro	Leucine-rich repeat, typical subtype
Ruulm.1G013700.1	IPR011009	InterPro	Protein kinase-like domain superfamily
Ruulm.1G013700.1	IPR013210	InterPro	Leucine-rich repeat-containing N-terminal, plant-type
Ruulm.1G013700.1	IPR032675	InterPro	Leucine-rich repeat domain superfamily
Ruulm.1G013700.2	IPR000719	InterPro	Protein kinase domain
Ruulm.1G013700.2	IPR001245	InterPro	Serine-threonine/tyrosine-protein kinase, catalytic domain
Ruulm.1G013700.2	IPR001611	InterPro	Leucine-rich repeat
Ruulm.1G013700.2	IPR003591	InterPro	Leucine-rich repeat, typical subtype
Ruulm.1G013700.2	IPR011009	InterPro	Protein kinase-like domain superfamily
Ruulm.1G013700.2	IPR013210	InterPro	Leucine-rich repeat-containing N-terminal, plant-type
Ruulm.1G013700.2	IPR032675	InterPro	Leucine-rich repeat domain superfamily
Ruulm.1G013800.1	IPR002913	InterPro	START domain
Ruulm.1G013800.1	IPR009769	InterPro	Protein ENHANCED DISEASE RESISTANCE 2, C-terminal
Ruulm.1G013800.1	IPR023393	InterPro	START-like domain superfamily
Ruulm.1G013800.1	IPR045096	InterPro	Protein ENHANCED DISEASE RESISTANCE 2-like
Ruulm.1G013800.2	IPR002913	InterPro	START domain
Ruulm.1G013800.2	IPR009769	InterPro	Protein ENHANCED DISEASE RESISTANCE 2, C-terminal
Ruulm.1G013800.2	IPR023393	InterPro	START-like domain superfamily
Ruulm.1G013800.2	IPR045096	InterPro	Protein ENHANCED DISEASE RESISTANCE 2-like
Ruulm.1G013900.1	IPR000529	InterPro	Ribosomal protein S6
Ruulm.1G013900.1	IPR014717	InterPro	Translation elongation factor EF1B/ribosomal protein S6
Ruulm.1G013900.1	IPR035980	InterPro	Ribosomal protein S6 superfamily
Ruulm.1G013900.2	IPR000529	InterPro	Ribosomal protein S6
Ruulm.1G013900.2	IPR014717	InterPro	Translation elongation factor EF1B/ribosomal protein S6
Ruulm.1G013900.2	IPR035980	InterPro	Ribosomal protein S6 superfamily
Ruulm.1G013900.3	IPR000529	InterPro	Ribosomal protein S6
Ruulm.1G013900.3	IPR014717	InterPro	Translation elongation factor EF1B/ribosomal protein S6
Ruulm.1G013900.3	IPR035980	InterPro	Ribosomal protein S6 superfamily
Ruulm.1G014000.1	IPR001841	InterPro	Zinc finger, RING-type
Ruulm.1G014000.1	IPR013083	InterPro	Zinc finger, RING/FYVE/PHD-type
Ruulm.1G014200.1	IPR003663	InterPro	Sugar/inositol transporter
Ruulm.1G014200.1	IPR005828	InterPro	Major facilitator, sugar transporter-like
Ruulm.1G014200.1	IPR005829	InterPro	Sugar transporter, conserved site
Ruulm.1G014200.1	IPR020846	InterPro	Major facilitator superfamily domain
Ruulm.1G014200.1	IPR036259	InterPro	MFS transporter superfamily
Ruulm.1G014200.1	IPR044778	InterPro	Sugar transport protein STP/MST-like, plant
Ruulm.1G014200.1	IPR045262	InterPro	Sugar transport protein STP/Polyol transporter PLT, plant
Ruulm.1G014200.2	IPR003663	InterPro	Sugar/inositol transporter
Ruulm.1G014200.2	IPR005828	InterPro	Major facilitator, sugar transporter-like
Ruulm.1G014200.2	IPR005829	InterPro	Sugar transporter, conserved site
Ruulm.1G014200.2	IPR020846	InterPro	Major facilitator superfamily domain
Ruulm.1G014200.2	IPR036259	InterPro	MFS transporter superfamily
Ruulm.1G014200.2	IPR045262	InterPro	Sugar transport protein STP/Polyol transporter PLT, plant
Ruulm.1G014300.1	IPR000850	InterPro	Adenylate kinase/UMP-CMP kinase
Ruulm.1G014300.1	IPR006259	InterPro	Adenylate kinase subfamily
Ruulm.1G014300.1	IPR018962	InterPro	Domain of unknown function DUF1995
Ruulm.1G014300.1	IPR027417	InterPro	P-loop containing nucleoside triphosphate hydrolase
Ruulm.1G014300.1	IPR033690	InterPro	Adenylate kinase, conserved site
Ruulm.1G014300.1	IPR036193	InterPro	Adenylate kinase, active site lid domain superfamily
Ruulm.1G014300.2	IPR000850	InterPro	Adenylate kinase/UMP-CMP kinase
Ruulm.1G014300.2	IPR006259	InterPro	Adenylate kinase subfamily
Ruulm.1G014300.2	IPR018962	InterPro	Domain of unknown function DUF1995
Ruulm.1G014300.2	IPR027417	InterPro	P-loop containing nucleoside triphosphate hydrolase
Ruulm.1G014300.2	IPR033690	InterPro	Adenylate kinase, conserved site
Ruulm.1G014300.2	IPR036193	InterPro	Adenylate kinase, active site lid domain superfamily
Ruulm.1G014400.1	IPR004240	InterPro	Nonaspanin (TM9SF)
Ruulm.1G014400.2	IPR004240	InterPro	Nonaspanin (TM9SF)
Ruulm.1G014500.1	IPR000467	InterPro	G-patch domain
Ruulm.1G014500.1	IPR034082	InterPro	Protein SQS1, R3H domain
Ruulm.1G014500.2	IPR000467	InterPro	G-patch domain
Ruulm.1G014900.1	IPR001680	InterPro	WD40 repeat
Ruulm.1G014900.1	IPR015943	InterPro	WD40/YVTN repeat-like-containing domain superfamily
Ruulm.1G014900.1	IPR019775	InterPro	WD40 repeat, conserved site
Ruulm.1G014900.1	IPR036322	InterPro	WD40-repeat-containing domain superfamily
Ruulm.1G015200.1	IPR002130	InterPro	Cyclophilin-type peptidyl-prolyl cis-trans isomerase domain
Ruulm.1G015200.1	IPR029000	InterPro	Cyclophilin-like domain superfamily
Ruulm.1G015200.1	IPR044178	InterPro	Peptidyl-prolyl cis-trans isomerase CYP28-like
Ruulm.1G015300.1	IPR001356	InterPro	Homeobox domain
Ruulm.1G015300.1	IPR005539	InterPro	ELK domain
Ruulm.1G015300.1	IPR005540	InterPro	KNOX1
Ruulm.1G015300.1	IPR005541	InterPro	KNOX2
Ruulm.1G015300.1	IPR008422	InterPro	Homeobox KN domain
Ruulm.1G015300.1	IPR009057	InterPro	Homeobox-like domain superfamily
Ruulm.1G015300.2	IPR001356	InterPro	Homeobox domain
Ruulm.1G015300.2	IPR005539	InterPro	ELK domain
Ruulm.1G015300.2	IPR008422	InterPro	Homeobox KN domain
Ruulm.1G015300.2	IPR009057	InterPro	Homeobox-like domain superfamily
Ruulm.1G015300.3	IPR001356	InterPro	Homeobox domain
Ruulm.1G015300.3	IPR005539	InterPro	ELK domain
Ruulm.1G015300.3	IPR008422	InterPro	Homeobox KN domain
Ruulm.1G015300.3	IPR009057	InterPro	Homeobox-like domain superfamily
Ruulm.1G015500.1	IPR000270	InterPro	PB1 domain
Ruulm.1G015500.1	IPR000719	InterPro	Protein kinase domain
Ruulm.1G015500.1	IPR001245	InterPro	Serine-threonine/tyrosine-protein kinase, catalytic domain
Ruulm.1G015500.1	IPR008271	InterPro	Serine/threonine-protein kinase, active site
Ruulm.1G015500.1	IPR011009	InterPro	Protein kinase-like domain superfamily
Ruulm.1G015500.1	IPR017441	InterPro	Protein kinase, ATP binding site
Ruulm.1G015600.1	IPR002164	InterPro	Nucleosome assembly protein (NAP)
Ruulm.1G015600.1	IPR037231	InterPro	NAP-like superfamily
Ruulm.1G015800.1	IPR001841	InterPro	Zinc finger, RING-type
Ruulm.1G015800.1	IPR013083	InterPro	Zinc finger, RING/FYVE/PHD-type
Ruulm.1G015800.2	IPR001841	InterPro	Zinc finger, RING-type
Ruulm.1G015800.2	IPR013083	InterPro	Zinc finger, RING/FYVE/PHD-type
Ruulm.1G015800.3	IPR001841	InterPro	Zinc finger, RING-type
Ruulm.1G015800.3	IPR013083	InterPro	Zinc finger, RING/FYVE/PHD-type
Ruulm.1G015800.4	IPR001841	InterPro	Zinc finger, RING-type
Ruulm.1G015800.4	IPR013083	InterPro	Zinc finger, RING/FYVE/PHD-type
Ruulm.1G016000.1	IPR001841	InterPro	Zinc finger, RING-type
Ruulm.1G016000.1	IPR013083	InterPro	Zinc finger, RING/FYVE/PHD-type
Ruulm.1G016000.2	IPR001841	InterPro	Zinc finger, RING-type
Ruulm.1G016000.2	IPR013083	InterPro	Zinc finger, RING/FYVE/PHD-type
Ruulm.1G016200.1	IPR000849	InterPro	Sugar phosphate transporter
Ruulm.1G016200.1	IPR011701	InterPro	Major facilitator superfamily
Ruulm.1G016200.1	IPR020846	InterPro	Major facilitator superfamily domain
Ruulm.1G016200.1	IPR036259	InterPro	MFS transporter superfamily
Ruulm.1G016300.1	IPR000222	InterPro	PPM-type phosphatase, divalent cation binding
Ruulm.1G016300.1	IPR001932	InterPro	PPM-type phosphatase-like domain
Ruulm.1G016300.1	IPR015655	InterPro	Protein phosphatase 2C family
Ruulm.1G016300.1	IPR036457	InterPro	PPM-type phosphatase-like domain superfamily
Ruulm.1G016400.1	IPR001841	InterPro	Zinc finger, RING-type
Ruulm.1G016400.1	IPR013083	InterPro	Zinc finger, RING/FYVE/PHD-type
Ruulm.1G016500.1	IPR000626	InterPro	Ubiquitin-like domain
Ruulm.1G016500.1	IPR019956	InterPro	Ubiquitin domain
Ruulm.1G016500.1	IPR029071	InterPro	Ubiquitin-like domain superfamily
Ruulm.1G016500.2	IPR000626	InterPro	Ubiquitin-like domain
Ruulm.1G016500.2	IPR019956	InterPro	Ubiquitin domain
Ruulm.1G016500.2	IPR029071	InterPro	Ubiquitin-like domain superfamily
Ruulm.1G016700.1	IPR001841	InterPro	Zinc finger, RING-type
Ruulm.1G016700.1	IPR013083	InterPro	Zinc finger, RING/FYVE/PHD-type
Ruulm.1G016700.1	IPR045191	InterPro	E3 ubiquitin-protein ligase MBR1/2-like
Ruulm.1G016800.1	IPR000719	InterPro	Protein kinase domain
Ruulm.1G016800.1	IPR011009	InterPro	Protein kinase-like domain superfamily
Ruulm.1G016900.1	IPR001810	InterPro	F-box domain
Ruulm.1G016900.1	IPR013187	InterPro	F-box associated domain, type 3
Ruulm.1G016900.1	IPR017451	InterPro	F-box associated interaction domain
Ruulm.1G016900.1	IPR036047	InterPro	F-box-like domain superfamily
Ruulm.1G017000.1	IPR001810	InterPro	F-box domain
Ruulm.1G017000.1	IPR013187	InterPro	F-box associated domain, type 3
Ruulm.1G017000.1	IPR017451	InterPro	F-box associated interaction domain
Ruulm.1G017000.1	IPR036047	InterPro	F-box-like domain superfamily
Ruulm.1G017100.1	IPR014946	InterPro	Protein chlororespiratory reduction 6
Ruulm.1G017200.1	IPR040283	InterPro	Transmembrane protein DDB_G0292058-like
Ruulm.1G017300.1	IPR013216	InterPro	Methyltransferase type 11
Ruulm.1G017300.1	IPR029063	InterPro	S-adenosyl-L-methionine-dependent methyltransferase superfamily
Ruulm.1G017400.1	IPR013216	InterPro	Methyltransferase type 11
Ruulm.1G017400.1	IPR029063	InterPro	S-adenosyl-L-methionine-dependent methyltransferase superfamily
Ruulm.1G017400.2	IPR013216	InterPro	Methyltransferase type 11
Ruulm.1G017400.2	IPR029063	InterPro	S-adenosyl-L-methionine-dependent methyltransferase superfamily
Ruulm.1G017500.1	IPR000315	InterPro	B-box-type zinc finger
Ruulm.1G017500.1	IPR006734	InterPro	PLATZ transcription factor
Ruulm.1G017600.1	IPR040283	InterPro	Transmembrane protein DDB_G0292058-like
Ruulm.1G017900.1	IPR010658	InterPro	Nodulin-like
Ruulm.1G017900.1	IPR036259	InterPro	MFS transporter superfamily
Ruulm.1G017900.2	IPR010658	InterPro	Nodulin-like
Ruulm.1G017900.2	IPR036259	InterPro	MFS transporter superfamily
Ruulm.1G017900.3	IPR036259	InterPro	MFS transporter superfamily
Ruulm.1G018100.1	IPR001660	InterPro	Sterile alpha motif domain
Ruulm.1G018100.1	IPR013761	InterPro	Sterile alpha motif/pointed domain superfamily
Ruulm.1G018200.1	IPR002048	InterPro	EF-hand domain
Ruulm.1G018200.1	IPR011992	InterPro	EF-hand domain pair
Ruulm.1G018200.1	IPR018247	InterPro	EF-Hand 1, calcium-binding site
Ruulm.1G018200.1	IPR039800	InterPro	Calcium uptake protein 1/2/3
Ruulm.1G018300.1	IPR000626	InterPro	Ubiquitin-like domain
Ruulm.1G018300.1	IPR009060	InterPro	UBA-like superfamily
Ruulm.1G018300.1	IPR015940	InterPro	Ubiquitin-associated domain
Ruulm.1G018300.1	IPR029071	InterPro	Ubiquitin-like domain superfamily
Ruulm.1G018300.1	IPR039749	InterPro	NEDD8 ultimate buster 1
Ruulm.1G018300.2	IPR009060	InterPro	UBA-like superfamily
Ruulm.1G018300.2	IPR015940	InterPro	Ubiquitin-associated domain
Ruulm.1G018300.2	IPR039749	InterPro	NEDD8 ultimate buster 1
Ruulm.1G018300.3	IPR009060	InterPro	UBA-like superfamily
Ruulm.1G018300.3	IPR015940	InterPro	Ubiquitin-associated domain
Ruulm.1G018300.3	IPR039749	InterPro	NEDD8 ultimate buster 1
Ruulm.1G018400.1	IPR009011	InterPro	Mannose-6-phosphate receptor binding domain superfamily
Ruulm.1G018400.1	IPR012913	InterPro	Protein OS9-like domain
Ruulm.1G018400.1	IPR044865	InterPro	MRH domain
Ruulm.1G018400.1	IPR045149	InterPro	Protein OS-9-like
Ruulm.1G018500.1	IPR000270	InterPro	PB1 domain
Ruulm.1G018500.1	IPR011990	InterPro	Tetratricopeptide-like helical domain superfamily
Ruulm.1G018500.1	IPR019734	InterPro	Tetratricopeptide repeat
Ruulm.1G018500.1	IPR044517	InterPro	Protein PHOX1-4
Ruulm.1G018600.1	IPR000629	InterPro	ATP-dependent RNA helicase DEAD-box, conserved site
Ruulm.1G018600.1	IPR001650	InterPro	Helicase, C-terminal
Ruulm.1G018600.1	IPR011545	InterPro	DEAD/DEAH box helicase domain
Ruulm.1G018600.1	IPR014001	InterPro	Helicase superfamily 1/2, ATP-binding domain
Ruulm.1G018600.1	IPR027417	InterPro	P-loop containing nucleoside triphosphate hydrolase
Ruulm.1G018600.2	IPR000629	InterPro	ATP-dependent RNA helicase DEAD-box, conserved site
Ruulm.1G018600.2	IPR001650	InterPro	Helicase, C-terminal
Ruulm.1G018600.2	IPR011545	InterPro	DEAD/DEAH box helicase domain
Ruulm.1G018600.2	IPR014001	InterPro	Helicase superfamily 1/2, ATP-binding domain
Ruulm.1G018600.2	IPR027417	InterPro	P-loop containing nucleoside triphosphate hydrolase
Ruulm.1G018600.3	IPR000629	InterPro	ATP-dependent RNA helicase DEAD-box, conserved site
Ruulm.1G018600.3	IPR001650	InterPro	Helicase, C-terminal
Ruulm.1G018600.3	IPR011545	InterPro	DEAD/DEAH box helicase domain
Ruulm.1G018600.3	IPR014001	InterPro	Helicase superfamily 1/2, ATP-binding domain
Ruulm.1G018600.3	IPR027417	InterPro	P-loop containing nucleoside triphosphate hydrolase
Ruulm.1G018600.4	IPR000629	InterPro	ATP-dependent RNA helicase DEAD-box, conserved site
Ruulm.1G018600.4	IPR001650	InterPro	Helicase, C-terminal
Ruulm.1G018600.4	IPR011545	InterPro	DEAD/DEAH box helicase domain
Ruulm.1G018600.4	IPR014001	InterPro	Helicase superfamily 1/2, ATP-binding domain
Ruulm.1G018600.4	IPR027417	InterPro	P-loop containing nucleoside triphosphate hydrolase
Ruulm.1G018700.1	IPR001611	InterPro	Leucine-rich repeat
Ruulm.1G018700.1	IPR006553	InterPro	Leucine-rich repeat, cysteine-containing subtype
Ruulm.1G018700.1	IPR032675	InterPro	Leucine-rich repeat domain superfamily
Ruulm.1G018700.2	IPR001611	InterPro	Leucine-rich repeat
Ruulm.1G018700.2	IPR006553	InterPro	Leucine-rich repeat, cysteine-containing subtype
Ruulm.1G018700.2	IPR032675	InterPro	Leucine-rich repeat domain superfamily
Ruulm.1G018800.1	IPR015915	InterPro	Kelch-type beta propeller
Ruulm.1G018900.1	IPR002164	InterPro	Nucleosome assembly protein (NAP)
Ruulm.1G018900.1	IPR037231	InterPro	NAP-like superfamily
Ruulm.1G019000.1	IPR001594	InterPro	Palmitoyltransferase, DHHC domain
Ruulm.1G019000.1	IPR002110	InterPro	Ankyrin repeat
Ruulm.1G019000.1	IPR036770	InterPro	Ankyrin repeat-containing domain superfamily
Ruulm.1G019000.2	IPR001594	InterPro	Palmitoyltransferase, DHHC domain
Ruulm.1G019000.2	IPR002110	InterPro	Ankyrin repeat
Ruulm.1G019000.2	IPR036770	InterPro	Ankyrin repeat-containing domain superfamily
Ruulm.1G019000.3	IPR001594	InterPro	Palmitoyltransferase, DHHC domain
Ruulm.1G019200.1	IPR023577	InterPro	CYTH domain
Ruulm.1G019200.1	IPR033469	InterPro	CYTH-like domain superfamily
Ruulm.1G019300.1	IPR018860	InterPro	Anaphase-promoting complex, subunit CDC26
Ruulm.1G019400.1	IPR008502	InterPro	Prolamin-like domain
Ruulm.1G019500.1	IPR005199	InterPro	Glycoside hydrolase, family 79
Ruulm.1G019500.1	IPR017853	InterPro	Glycoside hydrolase superfamily
Ruulm.1G019600.1	IPR011701	InterPro	Major facilitator superfamily
Ruulm.1G019600.1	IPR020846	InterPro	Major facilitator superfamily domain
Ruulm.1G019600.1	IPR036259	InterPro	MFS transporter superfamily
Ruulm.1G019600.1	IPR044777	InterPro	Solute carrier family 17 member 9-like
Ruulm.1G019700.1	IPR005123	InterPro	Oxoglutarate/iron-dependent dioxygenase
Ruulm.1G019700.1	IPR026992	InterPro	Non-haem dioxygenase N-terminal domain
Ruulm.1G019700.1	IPR027443	InterPro	Isopenicillin N synthase-like superfamily
Ruulm.1G019700.1	IPR044861	InterPro	Isopenicillin N synthase-like, Fe(2+) 2OG dioxygenase domain
Ruulm.1G019800.1	IPR005123	InterPro	Oxoglutarate/iron-dependent dioxygenase
Ruulm.1G019800.1	IPR026992	InterPro	Non-haem dioxygenase N-terminal domain
Ruulm.1G019800.1	IPR027443	InterPro	Isopenicillin N synthase-like superfamily
Ruulm.1G019800.1	IPR044861	InterPro	Isopenicillin N synthase-like, Fe(2+) 2OG dioxygenase domain
Ruulm.1G019900.1	IPR005123	InterPro	Oxoglutarate/iron-dependent dioxygenase
Ruulm.1G019900.1	IPR026992	InterPro	Non-haem dioxygenase N-terminal domain
Ruulm.1G019900.1	IPR027443	InterPro	Isopenicillin N synthase-like superfamily
Ruulm.1G019900.1	IPR044861	InterPro	Isopenicillin N synthase-like, Fe(2+) 2OG dioxygenase domain
Ruulm.1G020000.1	IPR005123	InterPro	Oxoglutarate/iron-dependent dioxygenase
Ruulm.1G020000.1	IPR027443	InterPro	Isopenicillin N synthase-like superfamily
Ruulm.1G020000.1	IPR044861	InterPro	Isopenicillin N synthase-like, Fe(2+) 2OG dioxygenase domain
Ruulm.1G020100.1	IPR003099	InterPro	Prephenate dehydrogenase
Ruulm.1G020100.1	IPR004131	InterPro	Pyrophosphate-energised proton pump
Ruulm.1G020100.1	IPR008927	InterPro	6-phosphogluconate dehydrogenase-like, C-terminal domain superfamily
Ruulm.1G020100.1	IPR028939	InterPro	Pyrroline-5-carboxylate reductase, catalytic, N-terminal
Ruulm.1G020100.1	IPR036291	InterPro	NAD(P)-binding domain superfamily
Ruulm.1G020100.1	IPR046826	InterPro	Prephenate dehydrogenase, nucleotide-binding domain
Ruulm.1G020200.1	IPR001841	InterPro	Zinc finger, RING-type
Ruulm.1G020200.1	IPR013083	InterPro	Zinc finger, RING/FYVE/PHD-type
Ruulm.1G020200.1	IPR027370	InterPro	Zinc finger, RING-type, eukaryotic
Ruulm.1G020300.1	IPR000270	InterPro	PB1 domain
Ruulm.1G020300.1	IPR004332	InterPro	Transposase, MuDR, plant
Ruulm.1G020300.1	IPR006564	InterPro	Zinc finger, PMZ-type
Ruulm.1G020300.1	IPR007527	InterPro	Zinc finger, SWIM-type
Ruulm.1G020300.1	IPR018289	InterPro	MULE transposase domain
Ruulm.1G020300.2	IPR000270	InterPro	PB1 domain
Ruulm.1G020300.2	IPR004332	InterPro	Transposase, MuDR, plant
Ruulm.1G020300.2	IPR006564	InterPro	Zinc finger, PMZ-type
Ruulm.1G020300.2	IPR007527	InterPro	Zinc finger, SWIM-type
Ruulm.1G020300.2	IPR018289	InterPro	MULE transposase domain
Ruulm.1G020400.1	IPR007235	InterPro	Glycosyl transferase, family 28, C-terminal
Ruulm.1G020400.1	IPR009695	InterPro	Diacylglycerol glucosyltransferase, N-terminal
Ruulm.1G020500.1	IPR000182	InterPro	GNAT domain
Ruulm.1G020500.1	IPR016181	InterPro	Acyl-CoA N-acyltransferase
Ruulm.1G020500.1	IPR042163	InterPro	PHD finger protein 12
Ruulm.1G020600.1	IPR001394	InterPro	Peptidase C19, ubiquitin carboxyl-terminal hydrolase
Ruulm.1G020600.1	IPR001607	InterPro	Zinc finger, UBP-type
Ruulm.1G020600.1	IPR013083	InterPro	Zinc finger, RING/FYVE/PHD-type
Ruulm.1G020600.1	IPR018200	InterPro	Ubiquitin specific protease, conserved site
Ruulm.1G020600.1	IPR028889	InterPro	Ubiquitin specific protease domain
Ruulm.1G020600.1	IPR038765	InterPro	Papain-like cysteine peptidase superfamily
Ruulm.1G020700.1	IPR004864	InterPro	Late embryogenesis abundant protein, LEA_2 subgroup
Ruulm.1G020800.1	IPR030934	InterPro	Intein C-terminal splicing region
Ruulm.1G020900.1	IPR015915	InterPro	Kelch-type beta propeller
Ruulm.1G021000.1	IPR011043	InterPro	Galactose oxidase/kelch, beta-propeller
Ruulm.1G021000.1	IPR015915	InterPro	Kelch-type beta propeller
Ruulm.1G021100.1	IPR015915	InterPro	Kelch-type beta propeller
Ruulm.1G021200.1	IPR006703	InterPro	AIG1-type guanine nucleotide-binding (G) domain
Ruulm.1G021200.1	IPR024283	InterPro	Translocase of chloroplast 159/132, membrane anchor domain
Ruulm.1G021200.1	IPR027417	InterPro	P-loop containing nucleoside triphosphate hydrolase
Ruulm.1G021200.1	IPR045058	InterPro	GTPase GIMA/IAN/Toc
Ruulm.1G021300.1	IPR011989	InterPro	Armadillo-like helical
Ruulm.1G021300.1	IPR016024	InterPro	Armadillo-type fold
Ruulm.1G021400.1	IPR002164	InterPro	Nucleosome assembly protein (NAP)
Ruulm.1G021400.1	IPR037231	InterPro	NAP-like superfamily
Ruulm.1G021400.2	IPR002164	InterPro	Nucleosome assembly protein (NAP)
Ruulm.1G021400.2	IPR037231	InterPro	NAP-like superfamily
Ruulm.1G021500.1	IPR002164	InterPro	Nucleosome assembly protein (NAP)
Ruulm.1G021500.1	IPR037231	InterPro	NAP-like superfamily
Ruulm.1G021500.2	IPR002164	InterPro	Nucleosome assembly protein (NAP)
Ruulm.1G021500.2	IPR037231	InterPro	NAP-like superfamily
Ruulm.1G021600.1	IPR004843	InterPro	Calcineurin-like phosphoesterase domain, ApaH type
Ruulm.1G021600.1	IPR008963	InterPro	Purple acid phosphatase-like, N-terminal
Ruulm.1G021600.1	IPR015914	InterPro	Purple acid phosphatase, N-terminal
Ruulm.1G021600.1	IPR025733	InterPro	Iron/zinc purple acid phosphatase-like C-terminal domain
Ruulm.1G021600.1	IPR029052	InterPro	Metallo-dependent phosphatase-like
Ruulm.1G021600.1	IPR039331	InterPro	Purple acid phosphatase-like
Ruulm.1G021600.1	IPR041792	InterPro	Purple acid phosphatase, metallophosphatase domain
Ruulm.1G021600.2	IPR004843	InterPro	Calcineurin-like phosphoesterase domain, ApaH type
Ruulm.1G021600.2	IPR025733	InterPro	Iron/zinc purple acid phosphatase-like C-terminal domain
Ruulm.1G021600.2	IPR029052	InterPro	Metallo-dependent phosphatase-like
Ruulm.1G021600.2	IPR039331	InterPro	Purple acid phosphatase-like
Ruulm.1G021600.2	IPR041792	InterPro	Purple acid phosphatase, metallophosphatase domain
Ruulm.1G021600.3	IPR004843	InterPro	Calcineurin-like phosphoesterase domain, ApaH type
Ruulm.1G021600.3	IPR025733	InterPro	Iron/zinc purple acid phosphatase-like C-terminal domain
Ruulm.1G021600.3	IPR029052	InterPro	Metallo-dependent phosphatase-like
Ruulm.1G021600.3	IPR039331	InterPro	Purple acid phosphatase-like
Ruulm.1G021600.3	IPR041792	InterPro	Purple acid phosphatase, metallophosphatase domain
Ruulm.1G021700.1	IPR000008	InterPro	C2 domain
Ruulm.1G021700.1	IPR031468	InterPro	Synaptotagmin-like mitochondrial-lipid-binding domain
Ruulm.1G021700.1	IPR035892	InterPro	C2 domain superfamily
Ruulm.1G021700.1	IPR039010	InterPro	Synaptotagmin, SMP domain
Ruulm.1G021700.1	IPR045050	InterPro	Synaptotagmin, plant
Ruulm.1G021800.1	IPR000644	InterPro	CBS domain
Ruulm.1G021800.1	IPR001807	InterPro	Chloride channel, voltage gated
Ruulm.1G021800.1	IPR002251	InterPro	Chloride channel ClC-plant
Ruulm.1G021800.1	IPR014743	InterPro	Chloride channel, core
Ruulm.1G021800.1	IPR046342	InterPro	CBS domain superfamily
Ruulm.1G021900.1	IPR000719	InterPro	Protein kinase domain
Ruulm.1G021900.1	IPR001245	InterPro	Serine-threonine/tyrosine-protein kinase, catalytic domain
Ruulm.1G021900.1	IPR008271	InterPro	Serine/threonine-protein kinase, active site
Ruulm.1G021900.1	IPR011009	InterPro	Protein kinase-like domain superfamily
Ruulm.1G021900.1	IPR017441	InterPro	Protein kinase, ATP binding site
Ruulm.1G021900.2	IPR000719	InterPro	Protein kinase domain
Ruulm.1G021900.2	IPR001245	InterPro	Serine-threonine/tyrosine-protein kinase, catalytic domain
Ruulm.1G021900.2	IPR008271	InterPro	Serine/threonine-protein kinase, active site
Ruulm.1G021900.2	IPR011009	InterPro	Protein kinase-like domain superfamily
Ruulm.1G021900.2	IPR017441	InterPro	Protein kinase, ATP binding site
Ruulm.1G022000.1	IPR000368	InterPro	Sucrose synthase
Ruulm.1G022000.1	IPR001296	InterPro	Glycosyl transferase, family 1
Ruulm.1G022000.1	IPR006380	InterPro	Sucrose phosphatase-like domain
Ruulm.1G022000.1	IPR012819	InterPro	Sucrose-phosphate synthase, plant
Ruulm.1G022000.1	IPR023214	InterPro	HAD superfamily
Ruulm.1G022000.1	IPR035659	InterPro	Sucrose-phosphate synthase, C-terminal
Ruulm.1G022100.1	IPR004254	InterPro	AdipoR/Haemolysin-III-related
Ruulm.1G022100.2	IPR004254	InterPro	AdipoR/Haemolysin-III-related
Ruulm.1G022200.1	IPR004263	InterPro	Exostosin-like
Ruulm.1G022200.1	IPR040911	InterPro	Exostosin, GT47 domain
Ruulm.1G022300.1	IPR004263	InterPro	Exostosin-like
Ruulm.1G022300.1	IPR040911	InterPro	Exostosin, GT47 domain
Ruulm.1G022400.1	IPR004263	InterPro	Exostosin-like
Ruulm.1G022400.1	IPR040911	InterPro	Exostosin, GT47 domain
Ruulm.1G022500.1	IPR007244	InterPro	-alpha-acetyltransferase 35, NatC auxiliary subunit
Ruulm.1G022500.2	IPR007244	InterPro	-alpha-acetyltransferase 35, NatC auxiliary subunit
Ruulm.1G022500.3	IPR007244	InterPro	-alpha-acetyltransferase 35, NatC auxiliary subunit
Ruulm.1G022600.1	IPR008942	InterPro	ENTH/VHS
Ruulm.1G022600.1	IPR011417	InterPro	AP180 N-terminal homology (ANTH) domain
Ruulm.1G022600.1	IPR013809	InterPro	ENTH domain
Ruulm.1G022600.1	IPR014712	InterPro	ANTH domain superfamily
Ruulm.1G022600.1	IPR045192	InterPro	Clathrin coat assembly protein AP180-like
Ruulm.1G022600.2	IPR045192	InterPro	Clathrin coat assembly protein AP180-like
Ruulm.1G022700.1	IPR005607	InterPro	BSD domain
Ruulm.1G022700.1	IPR035925	InterPro	BSD domain superfamily
Ruulm.1G022800.1	IPR001810	InterPro	F-box domain
Ruulm.1G022800.1	IPR032675	InterPro	Leucine-rich repeat domain superfamily
Ruulm.1G022800.1	IPR036047	InterPro	F-box-like domain superfamily
Ruulm.1G022900.1	IPR016140	InterPro	Bifunctional inhibitor/plant lipid transfer protein/seed storage helical domain
Ruulm.1G022900.1	IPR027923	InterPro	Hydrophobic seed protein domain
Ruulm.1G022900.1	IPR036312	InterPro	Bifunctional inhibitor/plant lipid transfer protein/seed storage helical domain superfamily
Ruulm.1G023000.1	IPR011990	InterPro	Tetratricopeptide-like helical domain superfamily
Ruulm.1G023000.1	IPR019734	InterPro	Tetratricopeptide repeat
Ruulm.1G023000.1	IPR039740	InterPro	CCR4-NOT transcription complex subunit 10
Ruulm.1G023100.1	IPR016024	InterPro	Armadillo-type fold
Ruulm.1G023100.1	IPR022031	InterPro	Telomere-associated protein Rif1, N-terminal
Ruulm.1G023100.1	IPR028566	InterPro	Telomere-associated protein Rif1
Ruulm.1G023200.1	IPR008811	InterPro	Glycosyl hydrolases 36
Ruulm.1G023200.1	IPR013785	InterPro	Aldolase-type TIM barrel
Ruulm.1G023200.1	IPR017853	InterPro	Glycoside hydrolase superfamily
Ruulm.1G023300.1	IPR008906	InterPro	HAT, C-terminal dimerisation domain
Ruulm.1G023300.1	IPR012337	InterPro	Ribonuclease H-like superfamily
Ruulm.1G023300.1	IPR025525	InterPro	hAT-like transposase, RNase-H fold
Ruulm.1G023300.1	IPR045259	InterPro	Transposase-like protein DAYSLEEPER
Ruulm.1G023300.2	IPR008906	InterPro	HAT, C-terminal dimerisation domain
Ruulm.1G023300.2	IPR012337	InterPro	Ribonuclease H-like superfamily
Ruulm.1G023300.2	IPR025525	InterPro	hAT-like transposase, RNase-H fold
Ruulm.1G023300.2	IPR045259	InterPro	Transposase-like protein DAYSLEEPER
Ruulm.1G023400.1	IPR003656	InterPro	Zinc finger, BED-type
Ruulm.1G023400.1	IPR008906	InterPro	HAT, C-terminal dimerisation domain
Ruulm.1G023400.1	IPR012337	InterPro	Ribonuclease H-like superfamily
Ruulm.1G023400.1	IPR025525	InterPro	hAT-like transposase, RNase-H fold
Ruulm.1G023400.1	IPR036236	InterPro	Zinc finger C2H2 superfamily
Ruulm.1G023400.1	IPR045259	InterPro	Transposase-like protein DAYSLEEPER
Ruulm.1G023500.1	IPR004853	InterPro	Sugar phosphate transporter domain
Ruulm.1G023600.1	IPR001878	InterPro	Zinc finger, CCHC-type
Ruulm.1G023600.1	IPR004330	InterPro	FAR1 DNA binding domain
Ruulm.1G023600.1	IPR006564	InterPro	Zinc finger, PMZ-type
Ruulm.1G023600.1	IPR007527	InterPro	Zinc finger, SWIM-type
Ruulm.1G023600.1	IPR018289	InterPro	MULE transposase domain
Ruulm.1G023700.1	IPR015410	InterPro	Domain of unknown function DUF1985
Ruulm.1G023800.1	IPR003653	InterPro	Ulp1 protease family, C-terminal catalytic domain
Ruulm.1G023800.1	IPR038765	InterPro	Papain-like cysteine peptidase superfamily
Ruulm.1G023900.1	IPR003653	InterPro	Ulp1 protease family, C-terminal catalytic domain
Ruulm.1G023900.1	IPR038765	InterPro	Papain-like cysteine peptidase superfamily
Ruulm.1G023900.2	IPR003653	InterPro	Ulp1 protease family, C-terminal catalytic domain
Ruulm.1G023900.2	IPR038765	InterPro	Papain-like cysteine peptidase superfamily
Ruulm.1G023900.3	IPR003653	InterPro	Ulp1 protease family, C-terminal catalytic domain
Ruulm.1G023900.3	IPR038765	InterPro	Papain-like cysteine peptidase superfamily
Ruulm.1G023900.4	IPR038765	InterPro	Papain-like cysteine peptidase superfamily
Ruulm.1G024000.1	IPR029071	InterPro	Ubiquitin-like domain superfamily
Ruulm.1G024000.1	IPR039690	InterPro	U11/U12 small nuclear ribonucleoprotein 25kDa protein
Ruulm.1G024000.1	IPR040610	InterPro	SNRNP25, ubiquitin-like domain
Ruulm.1G024100.1	IPR000719	InterPro	Protein kinase domain
Ruulm.1G024100.1	IPR001245	InterPro	Serine-threonine/tyrosine-protein kinase, catalytic domain
Ruulm.1G024100.1	IPR008271	InterPro	Serine/threonine-protein kinase, active site
Ruulm.1G024100.1	IPR011009	InterPro	Protein kinase-like domain superfamily
Ruulm.1G024100.1	IPR017441	InterPro	Protein kinase, ATP binding site
Ruulm.1G024100.2	IPR000719	InterPro	Protein kinase domain
Ruulm.1G024100.2	IPR008271	InterPro	Serine/threonine-protein kinase, active site
Ruulm.1G024100.2	IPR011009	InterPro	Protein kinase-like domain superfamily
Ruulm.1G024300.1	IPR002048	InterPro	EF-hand domain
Ruulm.1G024300.1	IPR011992	InterPro	EF-hand domain pair
Ruulm.1G024300.1	IPR018247	InterPro	EF-Hand 1, calcium-binding site
Ruulm.1G024300.2	IPR002048	InterPro	EF-hand domain
Ruulm.1G024300.2	IPR011992	InterPro	EF-hand domain pair
Ruulm.1G024300.2	IPR018247	InterPro	EF-Hand 1, calcium-binding site
Ruulm.1G024300.3	IPR002048	InterPro	EF-hand domain
Ruulm.1G024300.3	IPR011992	InterPro	EF-hand domain pair
Ruulm.1G024300.3	IPR018247	InterPro	EF-Hand 1, calcium-binding site
Ruulm.1G024400.1	IPR000195	InterPro	Rab-GTPase-TBC domain
Ruulm.1G024400.1	IPR035969	InterPro	Rab-GTPase-TBC domain superfamily
Ruulm.1G024400.2	IPR000195	InterPro	Rab-GTPase-TBC domain
Ruulm.1G024400.2	IPR035969	InterPro	Rab-GTPase-TBC domain superfamily
Ruulm.1G024400.3	IPR000195	InterPro	Rab-GTPase-TBC domain
Ruulm.1G024400.3	IPR035969	InterPro	Rab-GTPase-TBC domain superfamily
Ruulm.1G024500.1	IPR001005	InterPro	SANT/Myb domain
Ruulm.1G024500.1	IPR009057	InterPro	Homeobox-like domain superfamily
Ruulm.1G024500.1	IPR017930	InterPro	Myb domain
Ruulm.1G024600.1	IPR000270	InterPro	PB1 domain
Ruulm.1G024600.1	IPR003311	InterPro	AUX/IAA protein
Ruulm.1G024600.1	IPR033389	InterPro	AUX/IAA domain
Ruulm.1G024700.1	IPR006813	InterPro	Glycosyl transferase, family 17
Ruulm.1G024800.1	IPR001680	InterPro	WD40 repeat
Ruulm.1G024800.1	IPR006594	InterPro	LIS1 homology motif
Ruulm.1G024800.1	IPR006595	InterPro	CTLH, C-terminal LisH motif
Ruulm.1G024800.1	IPR011044	InterPro	Quinoprotein amine dehydrogenase, beta chain-like
Ruulm.1G024800.1	IPR011047	InterPro	Quinoprotein alcohol dehydrogenase-like superfamily
Ruulm.1G024800.1	IPR015943	InterPro	WD40/YVTN repeat-like-containing domain superfamily
Ruulm.1G024800.1	IPR027728	InterPro	Topless family
Ruulm.1G024800.1	IPR036322	InterPro	WD40-repeat-containing domain superfamily
Ruulm.1G024800.2	IPR001680	InterPro	WD40 repeat
Ruulm.1G024800.2	IPR015943	InterPro	WD40/YVTN repeat-like-containing domain superfamily
Ruulm.1G024800.2	IPR027728	InterPro	Topless family
Ruulm.1G024800.2	IPR036322	InterPro	WD40-repeat-containing domain superfamily
Ruulm.1G024900.1	IPR001607	InterPro	Zinc finger, UBP-type
Ruulm.1G024900.1	IPR001841	InterPro	Zinc finger, RING-type
Ruulm.1G024900.1	IPR011422	InterPro	BRCA1-associated 2
Ruulm.1G024900.1	IPR013083	InterPro	Zinc finger, RING/FYVE/PHD-type
Ruulm.1G024900.2	IPR001607	InterPro	Zinc finger, UBP-type
Ruulm.1G024900.2	IPR001841	InterPro	Zinc finger, RING-type
Ruulm.1G024900.2	IPR011422	InterPro	BRCA1-associated 2
Ruulm.1G024900.2	IPR013083	InterPro	Zinc finger, RING/FYVE/PHD-type
Ruulm.1G025000.1	IPR008942	InterPro	ENTH/VHS
Ruulm.1G025000.1	IPR011417	InterPro	AP180 N-terminal homology (ANTH) domain
Ruulm.1G025000.1	IPR013809	InterPro	ENTH domain
Ruulm.1G025000.1	IPR014712	InterPro	ANTH domain superfamily
Ruulm.1G025000.1	IPR045192	InterPro	Clathrin coat assembly protein AP180-like
Ruulm.1G025100.1	IPR000504	InterPro	RNA recognition motif domain
Ruulm.1G025100.1	IPR012677	InterPro	Nucleotide-binding alpha-beta plait domain superfamily
Ruulm.1G025100.1	IPR035979	InterPro	RNA-binding domain superfamily
Ruulm.1G025200.1	IPR004000	InterPro	Actin family
Ruulm.1G025200.1	IPR043129	InterPro	ATPase, nucleotide binding domain
Ruulm.1G025300.1	IPR015943	InterPro	WD40/YVTN repeat-like-containing domain superfamily
Ruulm.1G025300.1	IPR036322	InterPro	WD40-repeat-containing domain superfamily
Ruulm.1G025300.1	IPR039694	InterPro	WD repeat-containing protein 11
Ruulm.1G025400.1	IPR036529	InterPro	Coactivator CBP, KIX domain superfamily
Ruulm.1G025500.1	IPR003245	InterPro	Phytocyanin domain
Ruulm.1G025500.1	IPR008972	InterPro	Cupredoxin
Ruulm.1G025500.1	IPR028871	InterPro	Blue (type 1) copper protein, binding site
Ruulm.1G025500.1	IPR039391	InterPro	Phytocyanin
Ruulm.1G025600.1	IPR003245	InterPro	Phytocyanin domain
Ruulm.1G025600.1	IPR008972	InterPro	Cupredoxin
Ruulm.1G025600.1	IPR039391	InterPro	Phytocyanin
Ruulm.1G025700.1	IPR003245	InterPro	Phytocyanin domain
Ruulm.1G025700.1	IPR008972	InterPro	Cupredoxin
Ruulm.1G025700.1	IPR039391	InterPro	Phytocyanin
Ruulm.1G025800.1	IPR003245	InterPro	Phytocyanin domain
Ruulm.1G025800.1	IPR008972	InterPro	Cupredoxin
Ruulm.1G025800.1	IPR039391	InterPro	Phytocyanin
Ruulm.1G025800.2	IPR003245	InterPro	Phytocyanin domain
Ruulm.1G025800.2	IPR008972	InterPro	Cupredoxin
Ruulm.1G025800.2	IPR039391	InterPro	Phytocyanin
Ruulm.1G025900.1	IPR003245	InterPro	Phytocyanin domain
Ruulm.1G025900.1	IPR008972	InterPro	Cupredoxin
Ruulm.1G025900.1	IPR039391	InterPro	Phytocyanin
Ruulm.1G026000.1	IPR004252	InterPro	Probable transposase, Ptta/En/Spm, plant
Ruulm.1G026100.1	IPR003245	InterPro	Phytocyanin domain
Ruulm.1G026100.1	IPR008972	InterPro	Cupredoxin
Ruulm.1G026100.1	IPR039391	InterPro	Phytocyanin
Ruulm.1G026200.1	IPR003245	InterPro	Phytocyanin domain
Ruulm.1G026200.1	IPR008972	InterPro	Cupredoxin
Ruulm.1G026200.1	IPR039391	InterPro	Phytocyanin
Ruulm.1G026300.1	IPR003245	InterPro	Phytocyanin domain
Ruulm.1G026300.1	IPR008972	InterPro	Cupredoxin
Ruulm.1G026300.1	IPR039391	InterPro	Phytocyanin
Ruulm.1G026400.1	IPR003245	InterPro	Phytocyanin domain
Ruulm.1G026400.1	IPR008972	InterPro	Cupredoxin
Ruulm.1G026400.1	IPR039391	InterPro	Phytocyanin
Ruulm.1G026500.1	IPR003245	InterPro	Phytocyanin domain
Ruulm.1G026500.1	IPR008972	InterPro	Cupredoxin
Ruulm.1G026500.1	IPR028871	InterPro	Blue (type 1) copper protein, binding site
Ruulm.1G026500.1	IPR039391	InterPro	Phytocyanin
Ruulm.1G026600.1	IPR000490	InterPro	Glycoside hydrolase family 17
Ruulm.1G026600.1	IPR017853	InterPro	Glycoside hydrolase superfamily
Ruulm.1G026600.1	IPR044965	InterPro	Glycoside hydrolase family 17, plant
Ruulm.1G026700.1	IPR038862	InterPro	Chloroplast thylakoid lumenal protein MPH2
Ruulm.1G026800.1	IPR001739	InterPro	Methyl-CpG DNA binding
Ruulm.1G026800.1	IPR016177	InterPro	DNA-binding domain superfamily
Ruulm.1G026800.1	IPR039622	InterPro	Methyl-CpG-binding domain-containing protein 10/11
Ruulm.1G026900.1	IPR006780	InterPro	YABBY protein
Ruulm.1G026900.1	IPR036910	InterPro	High mobility group box domain superfamily
Ruulm.1G027100.1	IPR002259	InterPro	Equilibrative nucleoside transporter
Ruulm.1G027100.1	IPR036259	InterPro	MFS transporter superfamily
Ruulm.1G027200.1	IPR001251	InterPro	CRAL-TRIO lipid binding domain
Ruulm.1G027200.1	IPR011074	InterPro	CRAL/TRIO, N-terminal domain
Ruulm.1G027200.1	IPR036273	InterPro	CRAL/TRIO, N-terminal domain superfamily
Ruulm.1G027200.1	IPR036865	InterPro	CRAL-TRIO lipid binding domain superfamily
Ruulm.1G027300.1	IPR011990	InterPro	Tetratricopeptide-like helical domain superfamily
Ruulm.1G027400.1	IPR000719	InterPro	Protein kinase domain
Ruulm.1G027400.1	IPR004041	InterPro	NAF domain
Ruulm.1G027400.1	IPR008271	InterPro	Serine/threonine-protein kinase, active site
Ruulm.1G027400.1	IPR011009	InterPro	Protein kinase-like domain superfamily
Ruulm.1G027400.1	IPR017441	InterPro	Protein kinase, ATP binding site
Ruulm.1G027400.1	IPR018451	InterPro	NAF/FISL domain
Ruulm.1G027400.2	IPR004041	InterPro	NAF domain
Ruulm.1G027400.2	IPR011009	InterPro	Protein kinase-like domain superfamily
Ruulm.1G027400.2	IPR018451	InterPro	NAF/FISL domain
Ruulm.1G027500.1	IPR039455	InterPro	EPIDERMAL PATTERNING FACTOR-like protein
Ruulm.1G027600.1	IPR001611	InterPro	Leucine-rich repeat
Ruulm.1G027600.1	IPR001810	InterPro	F-box domain
Ruulm.1G027600.1	IPR006553	InterPro	Leucine-rich repeat, cysteine-containing subtype
Ruulm.1G027600.1	IPR032675	InterPro	Leucine-rich repeat domain superfamily
Ruulm.1G027600.1	IPR036047	InterPro	F-box-like domain superfamily
Ruulm.1G027700.1	IPR025124	InterPro	Domain of unknown function DUF4050
Ruulm.1G027800.1	IPR000473	InterPro	Ribosomal protein L36
Ruulm.1G027800.1	IPR035977	InterPro	Ribosomal protein L36 superfamily
Ruulm.1G028000.1	IPR000008	InterPro	C2 domain
Ruulm.1G028000.1	IPR001736	InterPro	Phospholipase D/Transphosphatidylase
Ruulm.1G028000.1	IPR011402	InterPro	Phospholipase D, plant
Ruulm.1G028000.1	IPR015679	InterPro	Phospholipase D family
Ruulm.1G028000.1	IPR024632	InterPro	Phospholipase D, C-terminal
Ruulm.1G028000.1	IPR035892	InterPro	C2 domain superfamily
Ruulm.1G028100.1	IPR000195	InterPro	Rab-GTPase-TBC domain
Ruulm.1G028100.1	IPR035969	InterPro	Rab-GTPase-TBC domain superfamily
Ruulm.1G028200.1	IPR001471	InterPro	AP2/ERF domain
Ruulm.1G028200.1	IPR016177	InterPro	DNA-binding domain superfamily
Ruulm.1G028200.1	IPR036955	InterPro	AP2/ERF domain superfamily
Ruulm.1G028200.2	IPR001471	InterPro	AP2/ERF domain
Ruulm.1G028200.2	IPR016177	InterPro	DNA-binding domain superfamily
Ruulm.1G028200.2	IPR036955	InterPro	AP2/ERF domain superfamily
Ruulm.1G028300.1	IPR004331	InterPro	SPX domain
Ruulm.1G028300.1	IPR031142	InterPro	SPX domain-containing protein
Ruulm.1G028400.1	IPR000823	InterPro	Plant peroxidase
Ruulm.1G028400.1	IPR002016	InterPro	Haem peroxidase
Ruulm.1G028400.1	IPR010255	InterPro	Haem peroxidase superfamily
Ruulm.1G028400.1	IPR019793	InterPro	Peroxidases heam-ligand binding site
Ruulm.1G028400.1	IPR019794	InterPro	Peroxidase, active site
Ruulm.1G028400.1	IPR033905	InterPro	Secretory peroxidase
Ruulm.1G028500.1	IPR002051	InterPro	Haem oxygenase
Ruulm.1G028500.1	IPR016053	InterPro	Haem oxygenase-like
Ruulm.1G028500.1	IPR016084	InterPro	Haem oxygenase-like, multi-helical
Ruulm.1G028500.1	IPR016951	InterPro	Haem oxygenase (decyclizing), plant
Ruulm.1G028600.1	IPR036410	InterPro	Heat shock protein DnaJ, cysteine-rich domain superfamily
Ruulm.1G028700.1	IPR021467	InterPro	Protein of unknown function DUF3119
Ruulm.1G028700.2	IPR021467	InterPro	Protein of unknown function DUF3119
Ruulm.1G028800.1	IPR006342	InterPro	Methyltransferase FkbM
Ruulm.1G028800.1	IPR029063	InterPro	S-adenosyl-L-methionine-dependent methyltransferase superfamily
Ruulm.1G028900.1	IPR000743	InterPro	Glycoside hydrolase, family 28
Ruulm.1G028900.1	IPR006626	InterPro	Parallel beta-helix repeat
Ruulm.1G028900.1	IPR011050	InterPro	Pectin lyase fold/virulence factor
Ruulm.1G028900.1	IPR012334	InterPro	Pectin lyase fold
Ruulm.1G029000.1	IPR021827	InterPro	Nucleoporin Nup186/Nup192/Nup205
Ruulm.1G029100.1	IPR011032	InterPro	GroES-like superfamily
Ruulm.1G029100.1	IPR013149	InterPro	Alcohol dehydrogenase-like, C-terminal
Ruulm.1G029100.1	IPR020843	InterPro	Polyketide synthase, enoylreductase domain
Ruulm.1G029100.1	IPR036291	InterPro	NAD(P)-binding domain superfamily
Ruulm.1G029100.1	IPR041694	InterPro	Oxidoreductase, N-terminal domain
Ruulm.1G029100.1	IPR045010	InterPro	Medium-chain dehydrogenase/reductase
Ruulm.1G029100.2	IPR011032	InterPro	GroES-like superfamily
Ruulm.1G029100.2	IPR013149	InterPro	Alcohol dehydrogenase-like, C-terminal
Ruulm.1G029100.2	IPR020843	InterPro	Polyketide synthase, enoylreductase domain
Ruulm.1G029100.2	IPR036291	InterPro	NAD(P)-binding domain superfamily
Ruulm.1G029100.2	IPR041694	InterPro	Oxidoreductase, N-terminal domain
Ruulm.1G029100.2	IPR045010	InterPro	Medium-chain dehydrogenase/reductase
Ruulm.1G029200.1	IPR002885	InterPro	Pentatricopeptide repeat
Ruulm.1G029200.1	IPR011990	InterPro	Tetratricopeptide-like helical domain superfamily
Ruulm.1G029200.1	IPR046848	InterPro	E motif
Ruulm.1G029300.1	IPR003406	InterPro	Glycosyl transferase, family 14
Ruulm.1G029300.1	IPR044610	InterPro	Beta-glucuronosyltransferase GlcAT14A/B/C
Ruulm.1G029300.2	IPR003406	InterPro	Glycosyl transferase, family 14
Ruulm.1G029300.2	IPR044610	InterPro	Beta-glucuronosyltransferase GlcAT14A/B/C
Ruulm.1G029400.1	IPR004853	InterPro	Sugar phosphate transporter domain
Ruulm.1G029500.1	IPR000109	InterPro	Proton-dependent oligopeptide transporter family
Ruulm.1G029500.1	IPR018456	InterPro	PTR2 family proton/oligopeptide symporter, conserved site
Ruulm.1G029500.1	IPR036259	InterPro	MFS transporter superfamily
Ruulm.1G029600.1	IPR044820	InterPro	ADP-ribosylation factor GTPase-activating protein AGD14-like
Ruulm.1G029700.1	IPR000782	InterPro	FAS1 domain
Ruulm.1G029700.1	IPR036378	InterPro	FAS1 domain superfamily
Ruulm.1G029700.1	IPR045003	InterPro	Fasciclin-like arabinogalactan protein, group A
Ruulm.1G029900.1	IPR002885	InterPro	Pentatricopeptide repeat
Ruulm.1G029900.1	IPR011990	InterPro	Tetratricopeptide-like helical domain superfamily
Ruulm.1G029900.1	IPR046848	InterPro	E motif
Ruulm.1G030000.1	IPR002415	InterPro	H/ACA ribonucleoprotein complex, subunit Nhp2-like
Ruulm.1G030000.1	IPR004037	InterPro	Ribosomal protein L7Ae conserved site
Ruulm.1G030000.1	IPR004038	InterPro	Ribosomal protein L7Ae/L30e/S12e/Gadd45
Ruulm.1G030000.1	IPR018492	InterPro	Ribosomal protein L7Ae/L8/Nhp2 family
Ruulm.1G030000.1	IPR029064	InterPro	50S ribosomal protein L30e-like
Ruulm.1G030100.1	IPR001733	InterPro	Peptidase S26B
Ruulm.1G030100.1	IPR015927	InterPro	Peptidase S24/S26A/S26B/S26C
Ruulm.1G030100.1	IPR036286	InterPro	LexA/Signal peptidase-like superfamily
Ruulm.1G030100.2	IPR001733	InterPro	Peptidase S26B
Ruulm.1G030100.2	IPR015927	InterPro	Peptidase S24/S26A/S26B/S26C
Ruulm.1G030100.2	IPR036286	InterPro	LexA/Signal peptidase-like superfamily
Ruulm.1G030300.1	IPR007023	InterPro	Ribosomal biogenesis regulatory protein
Ruulm.1G030400.1	IPR002067	InterPro	Mitochondrial carrier protein
Ruulm.1G030400.1	IPR018108	InterPro	Mitochondrial substrate/solute carrier
Ruulm.1G030400.1	IPR023395	InterPro	Mitochondrial carrier domain superfamily
Ruulm.1G030500.1	IPR001650	InterPro	Helicase, C-terminal
Ruulm.1G030500.1	IPR011545	InterPro	DEAD/DEAH box helicase domain
Ruulm.1G030500.1	IPR014001	InterPro	Helicase superfamily 1/2, ATP-binding domain
Ruulm.1G030500.1	IPR014014	InterPro	RNA helicase, DEAD-box type, Q motif
Ruulm.1G030500.1	IPR027417	InterPro	P-loop containing nucleoside triphosphate hydrolase
Ruulm.1G030500.1	IPR044763	InterPro	Ded1/Dbp1, DEAD-box helicase domain
Ruulm.1G030600.1	IPR006597	InterPro	Sel1-like repeat
Ruulm.1G030600.1	IPR011990	InterPro	Tetratricopeptide-like helical domain superfamily
Ruulm.1G030600.2	IPR011990	InterPro	Tetratricopeptide-like helical domain superfamily
Ruulm.1G030600.3	IPR006597	InterPro	Sel1-like repeat
Ruulm.1G030600.3	IPR011990	InterPro	Tetratricopeptide-like helical domain superfamily
Ruulm.1G030700.1	IPR011009	InterPro	Protein kinase-like domain superfamily
Ruulm.1G030800.1	IPR006652	InterPro	Kelch repeat type 1
Ruulm.1G030800.1	IPR015915	InterPro	Kelch-type beta propeller
Ruulm.1G030800.1	IPR045887	InterPro	Kelch repeat F-box protein SAGL1-like
Ruulm.1G030900.1	IPR019313	InterPro	Mediator complex, subunit Med17
Ruulm.1G031000.1	IPR033579	InterPro	Transmembrane protein 128
Ruulm.1G031100.1	IPR004360	InterPro	Glyoxalase/fosfomycin resistance/dioxygenase domain
Ruulm.1G031100.1	IPR029068	InterPro	Glyoxalase/Bleomycin resistance protein/Dihydroxybiphenyl dioxygenase
Ruulm.1G031100.1	IPR037523	InterPro	Vicinal oxygen chelate (VOC) domain
Ruulm.1G031200.1	IPR001372	InterPro	Dynein light chain, type 1/2
Ruulm.1G031200.1	IPR037177	InterPro	Dynein light chain superfamily
Ruulm.1G031300.1	IPR031421	InterPro	Protein of unknown function DUF4666
Ruulm.1G031400.1	IPR000571	InterPro	Zinc finger, CCCH-type
Ruulm.1G031400.1	IPR036855	InterPro	Zinc finger, CCCH-type superfamily
Ruulm.1G031400.1	IPR041686	InterPro	Zinc-finger CCCH domain
Ruulm.1G031500.1	IPR001433	InterPro	Oxidoreductase FAD/NAD(P)-binding
Ruulm.1G031500.1	IPR001709	InterPro	Flavoprotein pyridine nucleotide cytochrome reductase
Ruulm.1G031500.1	IPR001834	InterPro	NADH:cytochrome b5 reductase-like
Ruulm.1G031500.1	IPR008333	InterPro	Flavoprotein pyridine nucleotide cytochrome reductase-like, FAD-binding domain
Ruulm.1G031500.1	IPR017927	InterPro	FAD-binding domain, ferredoxin reductase-type
Ruulm.1G031500.1	IPR017938	InterPro	Riboflavin synthase-like beta-barrel
Ruulm.1G031500.1	IPR039261	InterPro	Ferredoxin-NADP reductase (FNR), nucleotide-binding domain
Ruulm.1G031600.1	IPR001920	InterPro	Asp/Glu racemase
Ruulm.1G031600.1	IPR015942	InterPro	Asp/Glu/hydantoin racemase
Ruulm.1G031600.2	IPR001920	InterPro	Asp/Glu racemase
Ruulm.1G031600.2	IPR015942	InterPro	Asp/Glu/hydantoin racemase
Ruulm.1G031700.1	IPR000086	InterPro	NUDIX hydrolase domain
Ruulm.1G031700.1	IPR015375	InterPro	NADH pyrophosphatase-like, N-terminal
Ruulm.1G031700.1	IPR015376	InterPro	Zinc ribbon, NADH pyrophosphatase
Ruulm.1G031700.1	IPR015797	InterPro	NUDIX hydrolase-like domain superfamily
Ruulm.1G031700.1	IPR020084	InterPro	NUDIX hydrolase, conserved site
Ruulm.1G031700.1	IPR020476	InterPro	NUDIX hydrolase
Ruulm.1G031700.2	IPR000086	InterPro	NUDIX hydrolase domain
Ruulm.1G031700.2	IPR015797	InterPro	NUDIX hydrolase-like domain superfamily
Ruulm.1G031700.2	IPR020084	InterPro	NUDIX hydrolase, conserved site
Ruulm.1G031700.2	IPR020476	InterPro	NUDIX hydrolase
Ruulm.1G031800.1	IPR000571	InterPro	Zinc finger, CCCH-type
Ruulm.1G031800.1	IPR036855	InterPro	Zinc finger, CCCH-type superfamily
Ruulm.1G031800.1	IPR045877	InterPro	RNA-binding protein ZFP36-like
Ruulm.1G031900.1	IPR001876	InterPro	Zinc finger, RanBP2-type
Ruulm.1G031900.1	IPR036443	InterPro	Zinc finger, RanBP2-type superfamily
Ruulm.1G032000.1	IPR002885	InterPro	Pentatricopeptide repeat
Ruulm.1G032000.1	IPR011990	InterPro	Tetratricopeptide-like helical domain superfamily
Ruulm.1G032000.1	IPR032867	InterPro	DYW domain
Ruulm.1G032000.1	IPR046848	InterPro	E motif
Ruulm.1G032000.1	IPR046849	InterPro	E+ motif
Ruulm.1G032100.1	IPR005050	InterPro	Early nodulin 93 ENOD93 protein
Ruulm.1G032200.1	IPR000719	InterPro	Protein kinase domain
Ruulm.1G032200.1	IPR008271	InterPro	Serine/threonine-protein kinase, active site
Ruulm.1G032200.1	IPR011009	InterPro	Protein kinase-like domain superfamily
Ruulm.1G032400.1	IPR000270	InterPro	PB1 domain
Ruulm.1G032400.1	IPR000719	InterPro	Protein kinase domain
Ruulm.1G032400.1	IPR001245	InterPro	Serine-threonine/tyrosine-protein kinase, catalytic domain
Ruulm.1G032400.1	IPR008271	InterPro	Serine/threonine-protein kinase, active site
Ruulm.1G032400.1	IPR011009	InterPro	Protein kinase-like domain superfamily
Ruulm.1G032400.1	IPR017441	InterPro	Protein kinase, ATP binding site
Ruulm.1G032500.1	IPR012866	InterPro	Protein of unknown function DUF1644
Ruulm.1G032600.1	IPR008580	InterPro	PPPDE peptidase domain
Ruulm.1G032600.1	IPR042266	InterPro	PPPDE peptidase domain superfamily
Ruulm.1G032700.1	IPR003140	InterPro	Phospholipase/carboxylesterase/thioesterase
Ruulm.1G032700.1	IPR029058	InterPro	Alpha/Beta hydrolase fold
Ruulm.1G032800.1	IPR000719	InterPro	Protein kinase domain
Ruulm.1G032800.1	IPR008271	InterPro	Serine/threonine-protein kinase, active site
Ruulm.1G032800.1	IPR011009	InterPro	Protein kinase-like domain superfamily
Ruulm.1G032800.1	IPR017441	InterPro	Protein kinase, ATP binding site
Ruulm.1G032900.1	IPR025799	InterPro	Protein arginine N-methyltransferase
Ruulm.1G032900.1	IPR029063	InterPro	S-adenosyl-L-methionine-dependent methyltransferase superfamily
Ruulm.1G032900.2	IPR025799	InterPro	Protein arginine N-methyltransferase
Ruulm.1G032900.2	IPR029063	InterPro	S-adenosyl-L-methionine-dependent methyltransferase superfamily
Ruulm.1G032900.3	IPR025799	InterPro	Protein arginine N-methyltransferase
Ruulm.1G032900.3	IPR029063	InterPro	S-adenosyl-L-methionine-dependent methyltransferase superfamily
Ruulm.1G033100.1	IPR005491	InterPro	ENT domain
Ruulm.1G033100.1	IPR008395	InterPro	Agenet-like domain
Ruulm.1G033100.1	IPR014002	InterPro	Agenet domain, plant type
Ruulm.1G033100.1	IPR036142	InterPro	ENT domain-like superfamily
Ruulm.1G033100.10	IPR005491	InterPro	ENT domain
Ruulm.1G033100.10	IPR008395	InterPro	Agenet-like domain
Ruulm.1G033100.10	IPR014002	InterPro	Agenet domain, plant type
Ruulm.1G033100.10	IPR036142	InterPro	ENT domain-like superfamily
Ruulm.1G033100.2	IPR005491	InterPro	ENT domain
Ruulm.1G033100.2	IPR008395	InterPro	Agenet-like domain
Ruulm.1G033100.2	IPR014002	InterPro	Agenet domain, plant type
Ruulm.1G033100.2	IPR036142	InterPro	ENT domain-like superfamily
Ruulm.1G033100.3	IPR008395	InterPro	Agenet-like domain
Ruulm.1G033100.3	IPR014002	InterPro	Agenet domain, plant type
Ruulm.1G033100.4	IPR008395	InterPro	Agenet-like domain
Ruulm.1G033100.4	IPR014002	InterPro	Agenet domain, plant type
Ruulm.1G033100.5	IPR005491	InterPro	ENT domain
Ruulm.1G033100.5	IPR008395	InterPro	Agenet-like domain
Ruulm.1G033100.5	IPR014002	InterPro	Agenet domain, plant type
Ruulm.1G033100.5	IPR036142	InterPro	ENT domain-like superfamily
Ruulm.1G033100.6	IPR005491	InterPro	ENT domain
Ruulm.1G033100.6	IPR008395	InterPro	Agenet-like domain
Ruulm.1G033100.6	IPR014002	InterPro	Agenet domain, plant type
Ruulm.1G033100.6	IPR036142	InterPro	ENT domain-like superfamily
Ruulm.1G033100.7	IPR008395	InterPro	Agenet-like domain
Ruulm.1G033100.7	IPR014002	InterPro	Agenet domain, plant type
Ruulm.1G033100.8	IPR008395	InterPro	Agenet-like domain
Ruulm.1G033100.8	IPR014002	InterPro	Agenet domain, plant type
Ruulm.1G033100.9	IPR005491	InterPro	ENT domain
Ruulm.1G033100.9	IPR008395	InterPro	Agenet-like domain
Ruulm.1G033100.9	IPR014002	InterPro	Agenet domain, plant type
Ruulm.1G033100.9	IPR036142	InterPro	ENT domain-like superfamily
Ruulm.1G033200.1	IPR001128	InterPro	Cytochrome P450
Ruulm.1G033200.1	IPR002401	InterPro	Cytochrome P450, E-class, group I
Ruulm.1G033200.1	IPR017972	InterPro	Cytochrome P450, conserved site
Ruulm.1G033200.1	IPR036396	InterPro	Cytochrome P450 superfamily
Ruulm.1G033300.1	IPR001806	InterPro	Small GTPase
Ruulm.1G033300.1	IPR002041	InterPro	Ran GTPase
Ruulm.1G033300.1	IPR005225	InterPro	Small GTP-binding protein domain
Ruulm.1G033300.1	IPR027417	InterPro	P-loop containing nucleoside triphosphate hydrolase
Ruulm.1G033700.1	IPR000595	InterPro	Cyclic nucleotide-binding domain
Ruulm.1G033700.1	IPR002110	InterPro	Ankyrin repeat
Ruulm.1G033700.1	IPR003938	InterPro	Potassium channel, voltage-dependent, EAG/ELK/ERG
Ruulm.1G033700.1	IPR005821	InterPro	Ion transport domain
Ruulm.1G033700.1	IPR014710	InterPro	RmlC-like jelly roll fold
Ruulm.1G033700.1	IPR018490	InterPro	Cyclic nucleotide-binding domain superfamily
Ruulm.1G033700.1	IPR021789	InterPro	KHA domain
Ruulm.1G033700.1	IPR036770	InterPro	Ankyrin repeat-containing domain superfamily
Ruulm.1G033700.1	IPR045319	InterPro	Potassium channel KAT/AKT
Ruulm.1G033800.1	IPR011016	InterPro	Zinc finger, RING-CH-type
Ruulm.1G033800.1	IPR013083	InterPro	Zinc finger, RING/FYVE/PHD-type
Ruulm.1G033900.1	IPR007112	InterPro	Expansin/pollen allergen, DPBB domain
Ruulm.1G033900.1	IPR009009	InterPro	RlpA-like protein, double-psi beta-barrel domain
Ruulm.1G033900.1	IPR036908	InterPro	RlpA-like domain superfamily
Ruulm.1G034000.1	IPR003593	InterPro	AAA+ ATPase domain
Ruulm.1G034000.1	IPR003959	InterPro	ATPase, AAA-type, core
Ruulm.1G034000.1	IPR003960	InterPro	ATPase, AAA-type, conserved site
Ruulm.1G034000.1	IPR005937	InterPro	26S proteasome regulatory subunit P45-like
Ruulm.1G034000.1	IPR012340	InterPro	Nucleic acid-binding, OB-fold
Ruulm.1G034000.1	IPR027417	InterPro	P-loop containing nucleoside triphosphate hydrolase
Ruulm.1G034000.1	IPR032501	InterPro	Proteasomal ATPase OB C-terminal domain
Ruulm.1G034000.1	IPR041569	InterPro	AAA ATPase, AAA+ lid domain
Ruulm.1G034000.2	IPR003593	InterPro	AAA+ ATPase domain
Ruulm.1G034000.2	IPR003959	InterPro	ATPase, AAA-type, core
Ruulm.1G034000.2	IPR003960	InterPro	ATPase, AAA-type, conserved site
Ruulm.1G034000.2	IPR005937	InterPro	26S proteasome regulatory subunit P45-like
Ruulm.1G034000.2	IPR027417	InterPro	P-loop containing nucleoside triphosphate hydrolase
Ruulm.1G034000.2	IPR041569	InterPro	AAA ATPase, AAA+ lid domain
Ruulm.1G034100.1	IPR001680	InterPro	WD40 repeat
Ruulm.1G034100.1	IPR015943	InterPro	WD40/YVTN repeat-like-containing domain superfamily
Ruulm.1G034100.1	IPR036322	InterPro	WD40-repeat-containing domain superfamily
Ruulm.1G034100.2	IPR001680	InterPro	WD40 repeat
Ruulm.1G034100.2	IPR011047	InterPro	Quinoprotein alcohol dehydrogenase-like superfamily
Ruulm.1G034100.2	IPR015943	InterPro	WD40/YVTN repeat-like-containing domain superfamily
Ruulm.1G034200.1	IPR002119	InterPro	Histone H2A
Ruulm.1G034200.1	IPR007125	InterPro	Histone H2A/H2B/H3
Ruulm.1G034200.1	IPR009072	InterPro	Histone-fold
Ruulm.1G034200.1	IPR032454	InterPro	Histone H2A, C-terminal domain
Ruulm.1G034200.1	IPR032458	InterPro	Histone H2A conserved site
Ruulm.1G034300.1	IPR012392	InterPro	Very-long-chain 3-ketoacyl-CoA synthase
Ruulm.1G034300.1	IPR013601	InterPro	FAE1/Type III polyketide synthase-like protein
Ruulm.1G034300.1	IPR013747	InterPro	Beta-ketoacyl-[acyl-carrier-protein] synthase III, C-terminal
Ruulm.1G034300.1	IPR016039	InterPro	Thiolase-like
Ruulm.1G034400.1	IPR006917	InterPro	SOUL haem-binding protein
Ruulm.1G034400.1	IPR011256	InterPro	Regulatory factor, effector binding domain superfamily
Ruulm.1G034400.1	IPR018790	InterPro	Protein of unknown function DUF2358
Ruulm.1G034400.1	IPR032710	InterPro	NTF2-like domain superfamily
Ruulm.1G034400.2	IPR006917	InterPro	SOUL haem-binding protein
Ruulm.1G034400.2	IPR011256	InterPro	Regulatory factor, effector binding domain superfamily
Ruulm.1G034600.1	IPR002885	InterPro	Pentatricopeptide repeat
Ruulm.1G034600.1	IPR011990	InterPro	Tetratricopeptide-like helical domain superfamily
Ruulm.1G034600.1	IPR046848	InterPro	E motif
Ruulm.1G034700.1	IPR004853	InterPro	Sugar phosphate transporter domain
Ruulm.1G034800.1	IPR002885	InterPro	Pentatricopeptide repeat
Ruulm.1G034800.1	IPR011990	InterPro	Tetratricopeptide-like helical domain superfamily
Ruulm.1G034800.1	IPR032867	InterPro	DYW domain
Ruulm.1G034800.1	IPR046848	InterPro	E motif
Ruulm.1G034800.2	IPR002885	InterPro	Pentatricopeptide repeat
Ruulm.1G034800.2	IPR011990	InterPro	Tetratricopeptide-like helical domain superfamily
Ruulm.1G034800.2	IPR032867	InterPro	DYW domain
Ruulm.1G034800.2	IPR046848	InterPro	E motif
Ruulm.1G034800.2	IPR046849	InterPro	E+ motif
Ruulm.1G034900.1	IPR005202	InterPro	Transcription factor GRAS
Ruulm.1G034900.1	IPR021914	InterPro	Transcriptional factor DELLA, N-terminal
Ruulm.1G034900.1	IPR038088	InterPro	DELLA, N-terminal domain superfamily
Ruulm.1G035000.1	IPR000504	InterPro	RNA recognition motif domain
Ruulm.1G035000.1	IPR003954	InterPro	RNA recognition motif domain, eukaryote
Ruulm.1G035000.1	IPR012677	InterPro	Nucleotide-binding alpha-beta plait domain superfamily
Ruulm.1G035000.1	IPR035979	InterPro	RNA-binding domain superfamily
Ruulm.1G035100.1	IPR001005	InterPro	SANT/Myb domain
Ruulm.1G035100.1	IPR006447	InterPro	Myb domain, plants
Ruulm.1G035100.1	IPR009057	InterPro	Homeobox-like domain superfamily
Ruulm.1G035100.1	IPR017930	InterPro	Myb domain
Ruulm.1G035100.1	IPR044787	InterPro	Myb family transcription factor HRS1-like
Ruulm.1G035200.1	IPR002885	InterPro	Pentatricopeptide repeat
Ruulm.1G035200.1	IPR011990	InterPro	Tetratricopeptide-like helical domain superfamily
Ruulm.1G035200.1	IPR046848	InterPro	E motif
Ruulm.1G035300.1	IPR000719	InterPro	Protein kinase domain
Ruulm.1G035300.1	IPR001611	InterPro	Leucine-rich repeat
Ruulm.1G035300.1	IPR011009	InterPro	Protein kinase-like domain superfamily
Ruulm.1G035300.1	IPR013210	InterPro	Leucine-rich repeat-containing N-terminal, plant-type
Ruulm.1G035300.1	IPR032675	InterPro	Leucine-rich repeat domain superfamily
Ruulm.1G035400.1	IPR002657	InterPro	Bile acid:sodium symporter/arsenical resistance protein Acr3
Ruulm.1G035400.1	IPR004710	InterPro	Bile acid:sodium symporter
Ruulm.1G035400.1	IPR038770	InterPro	Sodium/solute symporter superfamily
Ruulm.1G035400.2	IPR002657	InterPro	Bile acid:sodium symporter/arsenical resistance protein Acr3
Ruulm.1G035400.2	IPR004710	InterPro	Bile acid:sodium symporter
Ruulm.1G035400.2	IPR038770	InterPro	Sodium/solute symporter superfamily
Ruulm.1G035500.1	IPR001680	InterPro	WD40 repeat
Ruulm.1G035500.1	IPR015943	InterPro	WD40/YVTN repeat-like-containing domain superfamily
Ruulm.1G035500.1	IPR019775	InterPro	WD40 repeat, conserved site
Ruulm.1G035500.1	IPR020472	InterPro	G-protein beta WD-40 repeat
Ruulm.1G035500.1	IPR036322	InterPro	WD40-repeat-containing domain superfamily
Ruulm.1G035500.1	IPR044716	InterPro	Transcriptional corepressor LEUNIG-like
Ruulm.1G035500.2	IPR001680	InterPro	WD40 repeat
Ruulm.1G035500.2	IPR015943	InterPro	WD40/YVTN repeat-like-containing domain superfamily
Ruulm.1G035500.2	IPR036322	InterPro	WD40-repeat-containing domain superfamily
Ruulm.1G035500.2	IPR044716	InterPro	Transcriptional corepressor LEUNIG-like
Ruulm.1G035600.1	IPR005123	InterPro	Oxoglutarate/iron-dependent dioxygenase
Ruulm.1G035600.1	IPR026992	InterPro	Non-haem dioxygenase N-terminal domain
Ruulm.1G035600.1	IPR027443	InterPro	Isopenicillin N synthase-like superfamily
Ruulm.1G035600.1	IPR044861	InterPro	Isopenicillin N synthase-like, Fe(2+) 2OG dioxygenase domain
Ruulm.1G035700.1	IPR003439	InterPro	ABC transporter-like, ATP-binding domain
Ruulm.1G035700.1	IPR003593	InterPro	AAA+ ATPase domain
Ruulm.1G035700.1	IPR013525	InterPro	ABC-2 type transporter
Ruulm.1G035700.1	IPR013581	InterPro	Plant PDR ABC transporter associated
Ruulm.1G035700.1	IPR027417	InterPro	P-loop containing nucleoside triphosphate hydrolase
Ruulm.1G035700.1	IPR029481	InterPro	ABC-transporter, N-terminal domain
Ruulm.1G035700.1	IPR034003	InterPro	ATP-binding cassette transporter, PDR-like subfamily G, domain 2
Ruulm.1G035700.1	IPR043926	InterPro	ABC transporter family G domain
Ruulm.1G035800.1	IPR013894	InterPro	RecQ mediated genome instability protein 1, N-terminal
Ruulm.1G035800.1	IPR033472	InterPro	RecQ mediated genome instability protein 1-like, N-terminal helical domain
Ruulm.1G035800.1	IPR042470	InterPro	RecQ mediated genome instability protein, N-terminal OB-fold superfamily
Ruulm.1G035900.1	IPR002794	InterPro	Protein of unknown function DUF92, TMEM19
Ruulm.1G035900.2	IPR002794	InterPro	Protein of unknown function DUF92, TMEM19
Ruulm.1G036000.1	IPR002554	InterPro	Protein phosphatase 2A, regulatory B subunit, B56
Ruulm.1G036000.1	IPR011989	InterPro	Armadillo-like helical
Ruulm.1G036000.1	IPR016024	InterPro	Armadillo-type fold
Ruulm.1G036000.2	IPR002554	InterPro	Protein phosphatase 2A, regulatory B subunit, B56
Ruulm.1G036000.2	IPR011989	InterPro	Armadillo-like helical
Ruulm.1G036000.2	IPR016024	InterPro	Armadillo-type fold
Ruulm.1G036100.1	IPR000270	InterPro	PB1 domain
Ruulm.1G036100.1	IPR003311	InterPro	AUX/IAA protein
Ruulm.1G036100.1	IPR033389	InterPro	AUX/IAA domain
Ruulm.1G036200.1	IPR002864	InterPro	Acyl-ACP thioesterase
Ruulm.1G036200.1	IPR021113	InterPro	Acyl-ACP-thioesterase, N-terminal
Ruulm.1G036200.1	IPR029069	InterPro	HotDog domain superfamily
Ruulm.1G036200.1	IPR045023	InterPro	Acyl-[acyl-carrier-protein] hydrolase FATA/B
Ruulm.1G036200.2	IPR002864	InterPro	Acyl-ACP thioesterase
Ruulm.1G036200.2	IPR029069	InterPro	HotDog domain superfamily
Ruulm.1G036200.2	IPR045023	InterPro	Acyl-[acyl-carrier-protein] hydrolase FATA/B
Ruulm.1G036300.1	IPR016140	InterPro	Bifunctional inhibitor/plant lipid transfer protein/seed storage helical domain
Ruulm.1G036300.1	IPR036312	InterPro	Bifunctional inhibitor/plant lipid transfer protein/seed storage helical domain superfamily
Ruulm.1G036300.1	IPR043325	InterPro	Alpha-Amylase Inhibitors (AAI), Lipid Transfer (LT) and Seed Storage (SS) Protein
Ruulm.1G036400.1	IPR001623	InterPro	DnaJ domain
Ruulm.1G036400.1	IPR011989	InterPro	Armadillo-like helical
Ruulm.1G036400.1	IPR016024	InterPro	Armadillo-type fold
Ruulm.1G036400.1	IPR025640	InterPro	GYF domain 2
Ruulm.1G036400.1	IPR036869	InterPro	Chaperone J-domain superfamily
Ruulm.1G036400.1	IPR044978	InterPro	DnaJ homologue subfamily C, GRV2/DNAJC13
Ruulm.1G036400.1	IPR045802	InterPro	DnaJ homologue subfamily C, GRV2/DNAJC13, N-terminal domain
Ruulm.1G036500.1	IPR023213	InterPro	Chloramphenicol acetyltransferase-like domain superfamily
Ruulm.1G036600.1	IPR003663	InterPro	Sugar/inositol transporter
Ruulm.1G036600.1	IPR005828	InterPro	Major facilitator, sugar transporter-like
Ruulm.1G036600.1	IPR005829	InterPro	Sugar transporter, conserved site
Ruulm.1G036600.1	IPR020846	InterPro	Major facilitator superfamily domain
Ruulm.1G036600.1	IPR036259	InterPro	MFS transporter superfamily
Ruulm.1G036600.1	IPR045263	InterPro	Glucose transporter GLUT
Ruulm.1G036600.2	IPR003663	InterPro	Sugar/inositol transporter
Ruulm.1G036600.2	IPR005828	InterPro	Major facilitator, sugar transporter-like
Ruulm.1G036600.2	IPR005829	InterPro	Sugar transporter, conserved site
Ruulm.1G036600.2	IPR020846	InterPro	Major facilitator superfamily domain
Ruulm.1G036600.2	IPR036259	InterPro	MFS transporter superfamily
Ruulm.1G036600.2	IPR045263	InterPro	Glucose transporter GLUT
Ruulm.1G036600.3	IPR003663	InterPro	Sugar/inositol transporter
Ruulm.1G036600.3	IPR005828	InterPro	Major facilitator, sugar transporter-like
Ruulm.1G036600.3	IPR005829	InterPro	Sugar transporter, conserved site
Ruulm.1G036600.3	IPR020846	InterPro	Major facilitator superfamily domain
Ruulm.1G036600.3	IPR036259	InterPro	MFS transporter superfamily
Ruulm.1G036600.3	IPR045263	InterPro	Glucose transporter GLUT
Ruulm.1G036700.1	IPR001876	InterPro	Zinc finger, RanBP2-type
Ruulm.1G036700.1	IPR034870	InterPro	TAF15/EWS/TLS family
Ruulm.1G036700.1	IPR036443	InterPro	Zinc finger, RanBP2-type superfamily
Ruulm.1G036800.1	IPR002575	InterPro	Aminoglycoside phosphotransferase
Ruulm.1G036800.1	IPR009212	InterPro	Methylthioribose kinase
Ruulm.1G036800.1	IPR011009	InterPro	Protein kinase-like domain superfamily
Ruulm.1G036800.2	IPR002575	InterPro	Aminoglycoside phosphotransferase
Ruulm.1G036800.2	IPR009212	InterPro	Methylthioribose kinase
Ruulm.1G036800.2	IPR011009	InterPro	Protein kinase-like domain superfamily
Ruulm.1G036900.1	IPR005172	InterPro	CRC domain
Ruulm.1G036900.1	IPR028307	InterPro	Lin-54 family
Ruulm.1G036900.1	IPR033467	InterPro	Tesmin/TSO1-like CXC domain
Ruulm.1G036900.2	IPR005172	InterPro	CRC domain
Ruulm.1G036900.2	IPR028307	InterPro	Lin-54 family
Ruulm.1G036900.2	IPR033467	InterPro	Tesmin/TSO1-like CXC domain
Ruulm.1G036900.3	IPR005172	InterPro	CRC domain
Ruulm.1G036900.3	IPR028307	InterPro	Lin-54 family
Ruulm.1G036900.3	IPR033467	InterPro	Tesmin/TSO1-like CXC domain
Ruulm.1G037000.1	IPR001753	InterPro	Enoyl-CoA hydratase/isomerase
Ruulm.1G037000.1	IPR006108	InterPro	3-hydroxyacyl-CoA dehydrogenase, C-terminal
Ruulm.1G037000.1	IPR006176	InterPro	3-hydroxyacyl-CoA dehydrogenase, NAD binding
Ruulm.1G037000.1	IPR006180	InterPro	3-hydroxyacyl-CoA dehydrogenase, conserved site
Ruulm.1G037000.1	IPR008927	InterPro	6-phosphogluconate dehydrogenase-like, C-terminal domain superfamily
Ruulm.1G037000.1	IPR018376	InterPro	Enoyl-CoA hydratase/isomerase, conserved site
Ruulm.1G037000.1	IPR029045	InterPro	ClpP/crotonase-like domain superfamily
Ruulm.1G037000.1	IPR036291	InterPro	NAD(P)-binding domain superfamily
Ruulm.1G037000.2	IPR006108	InterPro	3-hydroxyacyl-CoA dehydrogenase, C-terminal
Ruulm.1G037000.2	IPR006176	InterPro	3-hydroxyacyl-CoA dehydrogenase, NAD binding
Ruulm.1G037000.2	IPR006180	InterPro	3-hydroxyacyl-CoA dehydrogenase, conserved site
Ruulm.1G037000.2	IPR008927	InterPro	6-phosphogluconate dehydrogenase-like, C-terminal domain superfamily
Ruulm.1G037000.2	IPR036291	InterPro	NAD(P)-binding domain superfamily
Ruulm.1G037000.3	IPR006108	InterPro	3-hydroxyacyl-CoA dehydrogenase, C-terminal
Ruulm.1G037000.3	IPR006176	InterPro	3-hydroxyacyl-CoA dehydrogenase, NAD binding
Ruulm.1G037000.3	IPR006180	InterPro	3-hydroxyacyl-CoA dehydrogenase, conserved site
Ruulm.1G037000.3	IPR008927	InterPro	6-phosphogluconate dehydrogenase-like, C-terminal domain superfamily
Ruulm.1G037000.3	IPR036291	InterPro	NAD(P)-binding domain superfamily
Ruulm.1G037100.1	IPR002885	InterPro	Pentatricopeptide repeat
Ruulm.1G037100.1	IPR011990	InterPro	Tetratricopeptide-like helical domain superfamily
Ruulm.1G037100.1	IPR031595	InterPro	Protein-only RNase P, C-terminal
Ruulm.1G037100.1	IPR033443	InterPro	Pentacotripeptide-repeat region of PRORP
Ruulm.1G037200.1	IPR028457	InterPro	ABI family
Ruulm.1G037300.1	IPR012871	InterPro	Protein of unknown function DUF1677, Oryza sativa
Ruulm.1G037300.1	IPR015915	InterPro	Kelch-type beta propeller
Ruulm.1G037300.1	IPR037293	InterPro	Galactose oxidase, central domain superfamily
Ruulm.1G037300.2	IPR011043	InterPro	Galactose oxidase/kelch, beta-propeller
Ruulm.1G037300.2	IPR012871	InterPro	Protein of unknown function DUF1677, Oryza sativa
Ruulm.1G037300.2	IPR037293	InterPro	Galactose oxidase, central domain superfamily
Ruulm.1G037400.1	IPR005512	InterPro	PRONE domain
Ruulm.1G037400.1	IPR038937	InterPro	Rop guanine nucleotide exchange factor
Ruulm.1G037600.1	IPR001372	InterPro	Dynein light chain, type 1/2
Ruulm.1G037600.1	IPR037177	InterPro	Dynein light chain superfamily
Ruulm.1G037700.1	IPR007462	InterPro	Protein CONTINUOUS VASCULAR RING 1-like
Ruulm.1G037700.2	IPR007462	InterPro	Protein CONTINUOUS VASCULAR RING 1-like
Ruulm.1G037700.3	IPR007462	InterPro	Protein CONTINUOUS VASCULAR RING 1-like
Ruulm.1G037700.4	IPR007462	InterPro	Protein CONTINUOUS VASCULAR RING 1-like
Ruulm.1G037800.1	IPR004864	InterPro	Late embryogenesis abundant protein, LEA_2 subgroup
Ruulm.1G037900.1	IPR000223	InterPro	Peptidase S26A, signal peptidase I
Ruulm.1G037900.1	IPR019533	InterPro	Peptidase S26
Ruulm.1G037900.1	IPR019756	InterPro	Peptidase S26A, signal peptidase I, serine active site
Ruulm.1G037900.1	IPR019757	InterPro	Peptidase S26A, signal peptidase I, lysine active site
Ruulm.1G037900.1	IPR019758	InterPro	Peptidase S26A, signal peptidase I, conserved site
Ruulm.1G037900.1	IPR036286	InterPro	LexA/Signal peptidase-like superfamily
Ruulm.1G038000.1	IPR005607	InterPro	BSD domain
Ruulm.1G038000.1	IPR027079	InterPro	TFIIH subunit Tfb1/GTF2H1
Ruulm.1G038100.1	IPR002885	InterPro	Pentatricopeptide repeat
Ruulm.1G038100.1	IPR011990	InterPro	Tetratricopeptide-like helical domain superfamily
Ruulm.1G038100.2	IPR002885	InterPro	Pentatricopeptide repeat
Ruulm.1G038100.2	IPR011990	InterPro	Tetratricopeptide-like helical domain superfamily
Ruulm.1G038200.1	IPR007248	InterPro	Mpv17/PMP22
Ruulm.1G038300.1	IPR011063	InterPro	tRNA(Ile)-lysidine/2-thiocytidine synthase, N-terminal
Ruulm.1G038300.1	IPR012094	InterPro	tRNA(Ile)-lysidine synthase
Ruulm.1G038300.1	IPR012795	InterPro	tRNA(Ile)-lysidine synthase, N-terminal
Ruulm.1G038300.1	IPR014729	InterPro	Rossmann-like alpha/beta/alpha sandwich fold
Ruulm.1G038300.2	IPR011063	InterPro	tRNA(Ile)-lysidine/2-thiocytidine synthase, N-terminal
Ruulm.1G038300.2	IPR012094	InterPro	tRNA(Ile)-lysidine synthase
Ruulm.1G038300.2	IPR012795	InterPro	tRNA(Ile)-lysidine synthase, N-terminal
Ruulm.1G038300.2	IPR014729	InterPro	Rossmann-like alpha/beta/alpha sandwich fold
Ruulm.1G038400.1	IPR000209	InterPro	Peptidase S8/S53 domain
Ruulm.1G038400.1	IPR015500	InterPro	Peptidase S8, subtilisin-related
Ruulm.1G038400.1	IPR022398	InterPro	Peptidase S8, subtilisin, His-active site
Ruulm.1G038400.1	IPR023828	InterPro	Peptidase S8, subtilisin, Ser-active site
Ruulm.1G038400.1	IPR034185	InterPro	Site-1 peptidase catalytic domain
Ruulm.1G038400.1	IPR036852	InterPro	Peptidase S8/S53 domain superfamily
Ruulm.1G038500.1	IPR000719	InterPro	Protein kinase domain
Ruulm.1G038500.1	IPR001245	InterPro	Serine-threonine/tyrosine-protein kinase, catalytic domain
Ruulm.1G038500.1	IPR008271	InterPro	Serine/threonine-protein kinase, active site
Ruulm.1G038500.1	IPR011009	InterPro	Protein kinase-like domain superfamily
Ruulm.1G038500.1	IPR017441	InterPro	Protein kinase, ATP binding site
Ruulm.1G038600.1	IPR002347	InterPro	Short-chain dehydrogenase/reductase SDR
Ruulm.1G038600.1	IPR036291	InterPro	NAD(P)-binding domain superfamily
Ruulm.1G038700.1	IPR000641	InterPro	CbxX/CfxQ
Ruulm.1G038700.1	IPR002110	InterPro	Ankyrin repeat
Ruulm.1G038700.1	IPR003593	InterPro	AAA+ ATPase domain
Ruulm.1G038700.1	IPR003959	InterPro	ATPase, AAA-type, core
Ruulm.1G038700.1	IPR027417	InterPro	P-loop containing nucleoside triphosphate hydrolase
Ruulm.1G038700.1	IPR036770	InterPro	Ankyrin repeat-containing domain superfamily
Ruulm.1G038700.2	IPR000641	InterPro	CbxX/CfxQ
Ruulm.1G038700.2	IPR002110	InterPro	Ankyrin repeat
Ruulm.1G038700.2	IPR003593	InterPro	AAA+ ATPase domain
Ruulm.1G038700.2	IPR003959	InterPro	ATPase, AAA-type, core
Ruulm.1G038700.2	IPR027417	InterPro	P-loop containing nucleoside triphosphate hydrolase
Ruulm.1G038700.2	IPR036770	InterPro	Ankyrin repeat-containing domain superfamily
Ruulm.1G038700.3	IPR000641	InterPro	CbxX/CfxQ
Ruulm.1G038700.3	IPR002110	InterPro	Ankyrin repeat
Ruulm.1G038700.3	IPR003593	InterPro	AAA+ ATPase domain
Ruulm.1G038700.3	IPR003959	InterPro	ATPase, AAA-type, core
Ruulm.1G038700.3	IPR027417	InterPro	P-loop containing nucleoside triphosphate hydrolase
Ruulm.1G038700.3	IPR036770	InterPro	Ankyrin repeat-containing domain superfamily
Ruulm.1G039000.1	IPR001569	InterPro	Ribosomal protein L37e
Ruulm.1G039000.1	IPR011331	InterPro	Ribosomal protein L37ae/L37e
Ruulm.1G039000.1	IPR011332	InterPro	Zinc-binding ribosomal protein
Ruulm.1G039100.1	IPR003663	InterPro	Sugar/inositol transporter
Ruulm.1G039100.1	IPR005828	InterPro	Major facilitator, sugar transporter-like
Ruulm.1G039100.1	IPR005829	InterPro	Sugar transporter, conserved site
Ruulm.1G039100.1	IPR020846	InterPro	Major facilitator superfamily domain
Ruulm.1G039100.1	IPR036259	InterPro	MFS transporter superfamily
Ruulm.1G039100.1	IPR045262	InterPro	Sugar transport protein STP/Polyol transporter PLT, plant
Ruulm.1G039100.2	IPR003663	InterPro	Sugar/inositol transporter
Ruulm.1G039100.2	IPR005828	InterPro	Major facilitator, sugar transporter-like
Ruulm.1G039100.2	IPR005829	InterPro	Sugar transporter, conserved site
Ruulm.1G039100.2	IPR020846	InterPro	Major facilitator superfamily domain
Ruulm.1G039100.2	IPR036259	InterPro	MFS transporter superfamily
Ruulm.1G039100.2	IPR045262	InterPro	Sugar transport protein STP/Polyol transporter PLT, plant
Ruulm.1G039200.1	IPR003663	InterPro	Sugar/inositol transporter
Ruulm.1G039200.1	IPR005828	InterPro	Major facilitator, sugar transporter-like
Ruulm.1G039200.1	IPR005829	InterPro	Sugar transporter, conserved site
Ruulm.1G039200.1	IPR020846	InterPro	Major facilitator superfamily domain
Ruulm.1G039200.1	IPR036259	InterPro	MFS transporter superfamily
Ruulm.1G039200.1	IPR045262	InterPro	Sugar transport protein STP/Polyol transporter PLT, plant
Ruulm.1G039300.1	IPR006458	InterPro	Ovate protein family, C-terminal
Ruulm.1G039300.1	IPR038933	InterPro	Ovate protein family
Ruulm.1G039800.1	IPR020946	InterPro	Flavin monooxygenase-like
Ruulm.1G039800.1	IPR036188	InterPro	FAD/NAD(P)-binding domain superfamily
Ruulm.1G039900.1	IPR000232	InterPro	Heat shock factor (HSF)-type, DNA-binding
Ruulm.1G039900.1	IPR027725	InterPro	Heat shock transcription factor family
Ruulm.1G039900.1	IPR036388	InterPro	Winged helix-like DNA-binding domain superfamily
Ruulm.1G039900.1	IPR036390	InterPro	Winged helix DNA-binding domain superfamily
Ruulm.1G040000.1	IPR001752	InterPro	Kinesin motor domain
Ruulm.1G040000.1	IPR019821	InterPro	Kinesin motor domain, conserved site
Ruulm.1G040000.1	IPR027417	InterPro	P-loop containing nucleoside triphosphate hydrolase
Ruulm.1G040000.1	IPR036961	InterPro	Kinesin motor domain superfamily
Ruulm.1G040100.1	IPR000608	InterPro	Ubiquitin-conjugating enzyme E2
Ruulm.1G040100.1	IPR016135	InterPro	Ubiquitin-conjugating enzyme/RWD-like
Ruulm.1G040100.1	IPR023313	InterPro	Ubiquitin-conjugating enzyme, active site
Ruulm.1G040300.1	IPR000719	InterPro	Protein kinase domain
Ruulm.1G040300.1	IPR001245	InterPro	Serine-threonine/tyrosine-protein kinase, catalytic domain
Ruulm.1G040300.1	IPR001480	InterPro	Bulb-type lectin domain
Ruulm.1G040300.1	IPR003609	InterPro	PAN/Apple domain
Ruulm.1G040300.1	IPR008271	InterPro	Serine/threonine-protein kinase, active site
Ruulm.1G040300.1	IPR011009	InterPro	Protein kinase-like domain superfamily
Ruulm.1G040300.1	IPR021820	InterPro	S-locus receptor kinase, C-terminal
Ruulm.1G040300.1	IPR024171	InterPro	S-receptor-like serine/threonine-protein kinase
Ruulm.1G040300.1	IPR036426	InterPro	Bulb-type lectin domain superfamily
Ruulm.1G040500.1	IPR005061	InterPro	Vacuolar protein sorting-associated protein Ist1
Ruulm.1G040500.1	IPR042277	InterPro	Vacuolar protein sorting-associated protein IST1-like
Ruulm.1G040700.1	IPR001806	InterPro	Small GTPase
Ruulm.1G040700.1	IPR005225	InterPro	Small GTP-binding protein domain
Ruulm.1G040700.1	IPR027417	InterPro	P-loop containing nucleoside triphosphate hydrolase
Ruulm.1G040700.2	IPR001806	InterPro	Small GTPase
Ruulm.1G040700.2	IPR027417	InterPro	P-loop containing nucleoside triphosphate hydrolase
Ruulm.1G040900.1	IPR011043	InterPro	Galactose oxidase/kelch, beta-propeller
Ruulm.1G040900.1	IPR012871	InterPro	Protein of unknown function DUF1677, Oryza sativa
Ruulm.1G040900.1	IPR013087	InterPro	Zinc finger C2H2-type
Ruulm.1G040900.1	IPR036236	InterPro	Zinc finger C2H2 superfamily
Ruulm.1G040900.2	IPR011043	InterPro	Galactose oxidase/kelch, beta-propeller
Ruulm.1G040900.2	IPR012871	InterPro	Protein of unknown function DUF1677, Oryza sativa
Ruulm.1G040900.2	IPR013087	InterPro	Zinc finger C2H2-type
Ruulm.1G040900.2	IPR036236	InterPro	Zinc finger C2H2 superfamily
Ruulm.1G041000.1	IPR013087	InterPro	Zinc finger C2H2-type
Ruulm.1G041000.1	IPR036236	InterPro	Zinc finger C2H2 superfamily
Ruulm.1G041000.2	IPR013087	InterPro	Zinc finger C2H2-type
Ruulm.1G041000.2	IPR036236	InterPro	Zinc finger C2H2 superfamily
Ruulm.1G041000.3	IPR013087	InterPro	Zinc finger C2H2-type
Ruulm.1G041000.3	IPR036236	InterPro	Zinc finger C2H2 superfamily
Ruulm.1G041100.1	IPR004864	InterPro	Late embryogenesis abundant protein, LEA_2 subgroup
Ruulm.1G041300.1	IPR009424	InterPro	Arabinogalactan protein 16/20/22/41
Ruulm.1G041400.1	IPR000719	InterPro	Protein kinase domain
Ruulm.1G041400.1	IPR008271	InterPro	Serine/threonine-protein kinase, active site
Ruulm.1G041400.1	IPR011009	InterPro	Protein kinase-like domain superfamily
Ruulm.1G041400.1	IPR017441	InterPro	Protein kinase, ATP binding site
Ruulm.1G041600.1	IPR012474	InterPro	Frigida-like
Ruulm.1G041700.1	IPR015590	InterPro	Aldehyde dehydrogenase domain
Ruulm.1G041700.1	IPR016160	InterPro	Aldehyde dehydrogenase, cysteine active site
Ruulm.1G041700.1	IPR016161	InterPro	Aldehyde/histidinol dehydrogenase
Ruulm.1G041700.1	IPR016162	InterPro	Aldehyde dehydrogenase, N-terminal
Ruulm.1G041700.1	IPR016163	InterPro	Aldehyde dehydrogenase, C-terminal
Ruulm.1G041700.1	IPR029510	InterPro	Aldehyde dehydrogenase, glutamic acid active site
Ruulm.1G041800.1	IPR015590	InterPro	Aldehyde dehydrogenase domain
Ruulm.1G041800.1	IPR016161	InterPro	Aldehyde/histidinol dehydrogenase
Ruulm.1G041800.1	IPR016162	InterPro	Aldehyde dehydrogenase, N-terminal
Ruulm.1G041900.1	IPR015590	InterPro	Aldehyde dehydrogenase domain
Ruulm.1G041900.1	IPR016160	InterPro	Aldehyde dehydrogenase, cysteine active site
Ruulm.1G041900.1	IPR016161	InterPro	Aldehyde/histidinol dehydrogenase
Ruulm.1G041900.1	IPR016162	InterPro	Aldehyde dehydrogenase, N-terminal
Ruulm.1G041900.1	IPR016163	InterPro	Aldehyde dehydrogenase, C-terminal
Ruulm.1G041900.1	IPR029510	InterPro	Aldehyde dehydrogenase, glutamic acid active site
Ruulm.1G041900.2	IPR015590	InterPro	Aldehyde dehydrogenase domain
Ruulm.1G041900.2	IPR016161	InterPro	Aldehyde/histidinol dehydrogenase
Ruulm.1G041900.2	IPR016162	InterPro	Aldehyde dehydrogenase, N-terminal
Ruulm.1G041900.2	IPR016163	InterPro	Aldehyde dehydrogenase, C-terminal
Ruulm.1G042000.1	IPR001387	InterPro	Cro/C1-type helix-turn-helix domain
Ruulm.1G042000.1	IPR010982	InterPro	Lambda repressor-like, DNA-binding domain superfamily
Ruulm.1G042000.1	IPR013729	InterPro	Multiprotein bridging factor 1, N-terminal
Ruulm.1G042100.1	IPR000432	InterPro	DNA mismatch repair protein MutS, C-terminal
Ruulm.1G042100.1	IPR007695	InterPro	DNA mismatch repair protein MutS-like, N-terminal
Ruulm.1G042100.1	IPR007696	InterPro	DNA mismatch repair protein MutS, core
Ruulm.1G042100.1	IPR007860	InterPro	DNA mismatch repair protein MutS, connector domain
Ruulm.1G042100.1	IPR016151	InterPro	DNA mismatch repair protein MutS, N-terminal
Ruulm.1G042100.1	IPR017261	InterPro	DNA mismatch repair protein MutS/MSH
Ruulm.1G042100.1	IPR027417	InterPro	P-loop containing nucleoside triphosphate hydrolase
Ruulm.1G042100.1	IPR036187	InterPro	DNA mismatch repair protein MutS, core domain superfamily
Ruulm.1G042100.1	IPR036678	InterPro	MutS, connector domain superfamily
Ruulm.1G042100.1	IPR045076	InterPro	DNA mismatch repair MutS family
Ruulm.1G042200.1	IPR000904	InterPro	Sec7 domain
Ruulm.1G042200.1	IPR016024	InterPro	Armadillo-type fold
Ruulm.1G042200.1	IPR023394	InterPro	Sec7, C-terminal domain superfamily
Ruulm.1G042200.1	IPR032629	InterPro	Mon2/Sec7/BIG1-like, dimerisation and cyclophilin-binding domain
Ruulm.1G042200.1	IPR032691	InterPro	Mon2/Sec7/BIG1-like, HUS domain
Ruulm.1G042200.1	IPR035999	InterPro	Sec7 domain superfamily
Ruulm.1G042300.1	IPR007305	InterPro	Vesicle transport protein, Got1/SFT2-like
Ruulm.1G042300.1	IPR011691	InterPro	Vesicle transport protein SFT2
Ruulm.1G042400.1	IPR044822	InterPro	Myb/SANT-like DNA-binding domain 4
Ruulm.1G042400.1	IPR044823	InterPro	Trihelix transcription factor ASIL1/2-like
Ruulm.1G042500.1	IPR001902	InterPro	SLC26A/SulP transporter
Ruulm.1G042500.1	IPR002645	InterPro	STAS domain
Ruulm.1G042500.1	IPR011547	InterPro	SLC26A/SulP transporter domain
Ruulm.1G042500.1	IPR036513	InterPro	STAS domain superfamily
Ruulm.1G042500.2	IPR001902	InterPro	SLC26A/SulP transporter
Ruulm.1G042500.2	IPR002645	InterPro	STAS domain
Ruulm.1G042500.2	IPR011547	InterPro	SLC26A/SulP transporter domain
Ruulm.1G042500.2	IPR036513	InterPro	STAS domain superfamily
Ruulm.1G042600.1	IPR001680	InterPro	WD40 repeat
Ruulm.1G042600.1	IPR006692	InterPro	Coatomer, WD associated region
Ruulm.1G042600.1	IPR011048	InterPro	Cytochrome cd1-nitrite reductase-like, haem d1 domain superfamily
Ruulm.1G042600.1	IPR015943	InterPro	WD40/YVTN repeat-like-containing domain superfamily
Ruulm.1G042600.1	IPR016453	InterPro	Coatomer beta' subunit (COPB2)
Ruulm.1G042600.1	IPR020472	InterPro	G-protein beta WD-40 repeat
Ruulm.1G042600.1	IPR036322	InterPro	WD40-repeat-containing domain superfamily
Ruulm.1G042600.2	IPR006692	InterPro	Coatomer, WD associated region
Ruulm.1G042700.1	IPR032675	InterPro	Leucine-rich repeat domain superfamily
Ruulm.1G042800.1	IPR005016	InterPro	Serine incorporator/TMS membrane protein
Ruulm.1G042800.2	IPR005016	InterPro	Serine incorporator/TMS membrane protein
Ruulm.1G042800.3	IPR005016	InterPro	Serine incorporator/TMS membrane protein
Ruulm.1G042800.4	IPR005016	InterPro	Serine incorporator/TMS membrane protein
Ruulm.1G042800.5	IPR005016	InterPro	Serine incorporator/TMS membrane protein
Ruulm.1G042900.1	IPR002885	InterPro	Pentatricopeptide repeat
Ruulm.1G042900.1	IPR011990	InterPro	Tetratricopeptide-like helical domain superfamily
Ruulm.1G043000.1	IPR006527	InterPro	F-box associated domain, type 1
Ruulm.1G043000.1	IPR017451	InterPro	F-box associated interaction domain
Ruulm.1G043100.1	IPR001164	InterPro	Arf GTPase activating protein
Ruulm.1G043100.1	IPR037278	InterPro	ARFGAP/RecO-like zinc finger
Ruulm.1G043100.1	IPR038508	InterPro	ArfGAP domain superfamily
Ruulm.1G043100.1	IPR044820	InterPro	ADP-ribosylation factor GTPase-activating protein AGD14-like
Ruulm.1G043100.2	IPR044820	InterPro	ADP-ribosylation factor GTPase-activating protein AGD14-like
Ruulm.1G043200.1	IPR006121	InterPro	Heavy metal-associated domain, HMA
Ruulm.1G043200.1	IPR036163	InterPro	Heavy metal-associated domain superfamily
Ruulm.1G043200.1	IPR044526	InterPro	Protein SODIUM POTASSIUM ROOT DEFECTIVE 1-3/ATX1
Ruulm.1G043300.1	IPR007493	InterPro	Protein of unknown function DUF538
Ruulm.1G043300.1	IPR036758	InterPro	At5g01610-like superfamily
Ruulm.1G043400.1	IPR003961	InterPro	Fibronectin type III
Ruulm.1G043400.1	IPR013783	InterPro	Immunoglobulin-like fold
Ruulm.1G043400.1	IPR032881	InterPro	Oberon, PHD finger domain
Ruulm.1G043400.1	IPR036116	InterPro	Fibronectin type III superfamily
Ruulm.1G043400.1	IPR044514	InterPro	Vernalization insensitive 3-like
Ruulm.1G043400.2	IPR003961	InterPro	Fibronectin type III
Ruulm.1G043400.2	IPR013783	InterPro	Immunoglobulin-like fold
Ruulm.1G043400.2	IPR032881	InterPro	Oberon, PHD finger domain
Ruulm.1G043400.2	IPR036116	InterPro	Fibronectin type III superfamily
Ruulm.1G043400.2	IPR044514	InterPro	Vernalization insensitive 3-like
Ruulm.1G043400.3	IPR003961	InterPro	Fibronectin type III
Ruulm.1G043400.3	IPR013783	InterPro	Immunoglobulin-like fold
Ruulm.1G043400.3	IPR032881	InterPro	Oberon, PHD finger domain
Ruulm.1G043400.3	IPR036116	InterPro	Fibronectin type III superfamily
Ruulm.1G043400.3	IPR044514	InterPro	Vernalization insensitive 3-like
Ruulm.1G043500.1	IPR000808	InterPro	Mrp, conserved site
Ruulm.1G043500.1	IPR002744	InterPro	MIP18 family-like
Ruulm.1G043500.1	IPR010376	InterPro	Gamma-butyrobetaine hydroxylase-like, N-terminal
Ruulm.1G043500.1	IPR019591	InterPro	Mrp/NBP35 ATP-binding protein
Ruulm.1G043500.1	IPR027417	InterPro	P-loop containing nucleoside triphosphate hydrolase
Ruulm.1G043500.1	IPR033756	InterPro	Flagellum site-determining protein YlxH/ Fe-S cluster assembling factor NBP35
Ruulm.1G043500.1	IPR034904	InterPro	Fe-S cluster assembly domain superfamily
Ruulm.1G043500.1	IPR038492	InterPro	GBBH-like, N-terminal domain superfamily
Ruulm.1G043500.1	IPR044304	InterPro	Iron-sulfur protein NUBPL-like
Ruulm.1G043600.1	IPR000073	InterPro	Alpha/beta hydrolase fold-1
Ruulm.1G043600.1	IPR029058	InterPro	Alpha/Beta hydrolase fold
Ruulm.1G043700.1	IPR029045	InterPro	ClpP/crotonase-like domain superfamily
Ruulm.1G043700.1	IPR032259	InterPro	Enoyl-CoA hydratase/isomerase, HIBYL-CoA-H type
Ruulm.1G043700.1	IPR045004	InterPro	Enoyl-CoA hydratase/isomerase domain
Ruulm.1G043700.2	IPR029045	InterPro	ClpP/crotonase-like domain superfamily
Ruulm.1G043700.2	IPR032259	InterPro	Enoyl-CoA hydratase/isomerase, HIBYL-CoA-H type
Ruulm.1G043700.2	IPR045004	InterPro	Enoyl-CoA hydratase/isomerase domain
Ruulm.1G043700.3	IPR029045	InterPro	ClpP/crotonase-like domain superfamily
Ruulm.1G043700.3	IPR032259	InterPro	Enoyl-CoA hydratase/isomerase, HIBYL-CoA-H type
Ruulm.1G043700.3	IPR045004	InterPro	Enoyl-CoA hydratase/isomerase domain
Ruulm.1G043800.1	IPR015797	InterPro	NUDIX hydrolase-like domain superfamily
Ruulm.1G043800.1	IPR031804	InterPro	Domain of unknown function DUF4743
Ruulm.1G043900.1	IPR005123	InterPro	Oxoglutarate/iron-dependent dioxygenase
Ruulm.1G043900.1	IPR026992	InterPro	Non-haem dioxygenase N-terminal domain
Ruulm.1G043900.1	IPR027443	InterPro	Isopenicillin N synthase-like superfamily
Ruulm.1G044000.1	IPR012552	InterPro	DVL
Ruulm.1G044100.1	IPR025792	InterPro	tRNA (guanine(37)-N(1))-methyltransferase, eukaryotic
Ruulm.1G044100.1	IPR029063	InterPro	S-adenosyl-L-methionine-dependent methyltransferase superfamily
Ruulm.1G044100.1	IPR030382	InterPro	SAM-dependent methyltransferase TRM5/TYW2-type
Ruulm.1G044100.2	IPR025792	InterPro	tRNA (guanine(37)-N(1))-methyltransferase, eukaryotic
Ruulm.1G044100.2	IPR029063	InterPro	S-adenosyl-L-methionine-dependent methyltransferase superfamily
Ruulm.1G044100.2	IPR030382	InterPro	SAM-dependent methyltransferase TRM5/TYW2-type
Ruulm.1G044100.3	IPR025792	InterPro	tRNA (guanine(37)-N(1))-methyltransferase, eukaryotic
Ruulm.1G044100.3	IPR029063	InterPro	S-adenosyl-L-methionine-dependent methyltransferase superfamily
Ruulm.1G044100.3	IPR030382	InterPro	SAM-dependent methyltransferase TRM5/TYW2-type
Ruulm.1G044200.1	IPR000490	InterPro	Glycoside hydrolase family 17
Ruulm.1G044200.1	IPR012946	InterPro	X8 domain
Ruulm.1G044200.1	IPR017853	InterPro	Glycoside hydrolase superfamily
Ruulm.1G044200.1	IPR044965	InterPro	Glycoside hydrolase family 17, plant
Ruulm.1G044300.1	IPR010341	InterPro	Protein of unknown function DUF936, plant
Ruulm.1G044500.1	IPR002182	InterPro	NB-ARC
Ruulm.1G044500.1	IPR027417	InterPro	P-loop containing nucleoside triphosphate hydrolase
Ruulm.1G044500.1	IPR032675	InterPro	Leucine-rich repeat domain superfamily
Ruulm.1G044500.1	IPR036388	InterPro	Winged helix-like DNA-binding domain superfamily
Ruulm.1G044500.1	IPR042197	InterPro	Apoptotic protease-activating factors, helical domain
Ruulm.1G044500.1	IPR044974	InterPro	Disease resistance protein, plants
Ruulm.1G044600.1	IPR002182	InterPro	NB-ARC
Ruulm.1G044600.1	IPR027417	InterPro	P-loop containing nucleoside triphosphate hydrolase
Ruulm.1G044600.1	IPR032675	InterPro	Leucine-rich repeat domain superfamily
Ruulm.1G044600.1	IPR036388	InterPro	Winged helix-like DNA-binding domain superfamily
Ruulm.1G044600.1	IPR042197	InterPro	Apoptotic protease-activating factors, helical domain
Ruulm.1G044600.1	IPR044974	InterPro	Disease resistance protein, plants
Ruulm.1G044700.1	IPR000719	InterPro	Protein kinase domain
Ruulm.1G044700.1	IPR008271	InterPro	Serine/threonine-protein kinase, active site
Ruulm.1G044700.1	IPR011009	InterPro	Protein kinase-like domain superfamily
Ruulm.1G044700.1	IPR017441	InterPro	Protein kinase, ATP binding site
Ruulm.1G044800.1	IPR001806	InterPro	Small GTPase
Ruulm.1G044800.1	IPR003578	InterPro	Small GTPase Rho
Ruulm.1G044800.1	IPR005225	InterPro	Small GTP-binding protein domain
Ruulm.1G044800.1	IPR027417	InterPro	P-loop containing nucleoside triphosphate hydrolase
Ruulm.1G045000.1	IPR000109	InterPro	Proton-dependent oligopeptide transporter family
Ruulm.1G045000.1	IPR036259	InterPro	MFS transporter superfamily
Ruulm.1G045000.2	IPR000109	InterPro	Proton-dependent oligopeptide transporter family
Ruulm.1G045000.2	IPR036259	InterPro	MFS transporter superfamily
Ruulm.1G045000.3	IPR000109	InterPro	Proton-dependent oligopeptide transporter family
Ruulm.1G045000.3	IPR036259	InterPro	MFS transporter superfamily
Ruulm.1G045100.1	IPR000109	InterPro	Proton-dependent oligopeptide transporter family
Ruulm.1G045100.1	IPR036259	InterPro	MFS transporter superfamily
Ruulm.1G045200.1	IPR002553	InterPro	Clathrin/coatomer adaptor, adaptin-like, N-terminal
Ruulm.1G045200.1	IPR009028	InterPro	Coatomer/calthrin adaptor appendage, C-terminal subdomain
Ruulm.1G045200.1	IPR011989	InterPro	Armadillo-like helical
Ruulm.1G045200.1	IPR012295	InterPro	TBP domain superfamily
Ruulm.1G045200.1	IPR013040	InterPro	Coatomer, gamma subunit, appendage, Ig-like subdomain
Ruulm.1G045200.1	IPR013041	InterPro	Clathrin adaptor, appendage, Ig-like subdomain superfamily
Ruulm.1G045200.1	IPR016024	InterPro	Armadillo-type fold
Ruulm.1G045200.1	IPR017106	InterPro	Coatomer gamma subunit
Ruulm.1G045200.1	IPR032154	InterPro	Coatomer subunit gamma, C-terminal
Ruulm.1G045200.1	IPR037067	InterPro	Coatomer, gamma subunit, appendage domain superfamily
Ruulm.1G045300.1	IPR001680	InterPro	WD40 repeat
Ruulm.1G045300.1	IPR003613	InterPro	U-box domain
Ruulm.1G045300.1	IPR011989	InterPro	Armadillo-like helical
Ruulm.1G045300.1	IPR013083	InterPro	Zinc finger, RING/FYVE/PHD-type
Ruulm.1G045300.1	IPR015943	InterPro	WD40/YVTN repeat-like-containing domain superfamily
Ruulm.1G045300.1	IPR016024	InterPro	Armadillo-type fold
Ruulm.1G045300.1	IPR036322	InterPro	WD40-repeat-containing domain superfamily
Ruulm.1G045300.1	IPR045210	InterPro	PUB protein, U-box domain, plant
Ruulm.1G045400.1	IPR000845	InterPro	Nucleoside phosphorylase domain
Ruulm.1G045400.1	IPR035994	InterPro	Nucleoside phosphorylase superfamily
Ruulm.1G045500.1	IPR011598	InterPro	Myc-type, basic helix-loop-helix (bHLH) domain
Ruulm.1G045500.1	IPR036638	InterPro	Helix-loop-helix DNA-binding domain superfamily
Ruulm.1G045500.1	IPR045239	InterPro	Transcription factor bHLH95-like, basic helix-loop-helix domain
Ruulm.1G045500.2	IPR011598	InterPro	Myc-type, basic helix-loop-helix (bHLH) domain
Ruulm.1G045500.2	IPR036638	InterPro	Helix-loop-helix DNA-binding domain superfamily
Ruulm.1G045500.2	IPR045239	InterPro	Transcription factor bHLH95-like, basic helix-loop-helix domain
Ruulm.1G045500.3	IPR011598	InterPro	Myc-type, basic helix-loop-helix (bHLH) domain
Ruulm.1G045500.3	IPR036638	InterPro	Helix-loop-helix DNA-binding domain superfamily
Ruulm.1G045500.3	IPR045239	InterPro	Transcription factor bHLH95-like, basic helix-loop-helix domain
Ruulm.1G045500.4	IPR045239	InterPro	Transcription factor bHLH95-like, basic helix-loop-helix domain
Ruulm.1G045500.5	IPR011598	InterPro	Myc-type, basic helix-loop-helix (bHLH) domain
Ruulm.1G045500.5	IPR036638	InterPro	Helix-loop-helix DNA-binding domain superfamily
Ruulm.1G045500.5	IPR045239	InterPro	Transcription factor bHLH95-like, basic helix-loop-helix domain
Ruulm.1G045600.1	IPR005174	InterPro	Domain unknown function DUF295
Ruulm.1G045700.1	IPR017451	InterPro	F-box associated interaction domain
Ruulm.1G045800.1	IPR000270	InterPro	PB1 domain
Ruulm.1G045800.1	IPR003311	InterPro	AUX/IAA protein
Ruulm.1G045800.1	IPR033389	InterPro	AUX/IAA domain
Ruulm.1G045900.1	IPR002052	InterPro	DNA methylase, N-6 adenine-specific, conserved site
Ruulm.1G045900.1	IPR007848	InterPro	Methyltransferase small domain
Ruulm.1G045900.1	IPR029063	InterPro	S-adenosyl-L-methionine-dependent methyltransferase superfamily
Ruulm.1G046000.1	IPR001816	InterPro	Translation elongation factor EFTs/EF1B
Ruulm.1G046000.1	IPR014039	InterPro	Translation elongation factor EFTs/EF1B, dimerisation
Ruulm.1G046000.1	IPR036402	InterPro	Elongation factor Ts, dimerisation domain superfamily
Ruulm.1G046100.1	IPR001816	InterPro	Translation elongation factor EFTs/EF1B
Ruulm.1G046100.1	IPR003029	InterPro	S1 domain
Ruulm.1G046100.1	IPR009060	InterPro	UBA-like superfamily
Ruulm.1G046100.1	IPR012340	InterPro	Nucleic acid-binding, OB-fold
Ruulm.1G046100.1	IPR014039	InterPro	Translation elongation factor EFTs/EF1B, dimerisation
Ruulm.1G046100.1	IPR018101	InterPro	Translation elongation factor Ts, conserved site
Ruulm.1G046100.1	IPR022967	InterPro	RNA-binding domain, S1
Ruulm.1G046100.1	IPR036402	InterPro	Elongation factor Ts, dimerisation domain superfamily
Ruulm.1G046100.2	IPR001816	InterPro	Translation elongation factor EFTs/EF1B
Ruulm.1G046100.2	IPR003029	InterPro	S1 domain
Ruulm.1G046100.2	IPR009060	InterPro	UBA-like superfamily
Ruulm.1G046100.2	IPR012340	InterPro	Nucleic acid-binding, OB-fold
Ruulm.1G046100.2	IPR014039	InterPro	Translation elongation factor EFTs/EF1B, dimerisation
Ruulm.1G046100.2	IPR018101	InterPro	Translation elongation factor Ts, conserved site
Ruulm.1G046100.2	IPR022967	InterPro	RNA-binding domain, S1
Ruulm.1G046100.2	IPR036402	InterPro	Elongation factor Ts, dimerisation domain superfamily
Ruulm.1G046200.1	IPR040356	InterPro	SPEAR family
Ruulm.1G046300.1	IPR009880	InterPro	Glyoxal oxidase, N-terminal
Ruulm.1G046300.1	IPR011043	InterPro	Galactose oxidase/kelch, beta-propeller
Ruulm.1G046300.1	IPR013783	InterPro	Immunoglobulin-like fold
Ruulm.1G046300.1	IPR014756	InterPro	Immunoglobulin E-set
Ruulm.1G046300.1	IPR015202	InterPro	Galactose oxidase-like, Early set domain
Ruulm.1G046300.1	IPR037293	InterPro	Galactose oxidase, central domain superfamily
Ruulm.1G046400.1	IPR000757	InterPro	Glycoside hydrolase family 16
Ruulm.1G046400.1	IPR008263	InterPro	Glycoside hydrolase, family 16, active site
Ruulm.1G046400.1	IPR008264	InterPro	Beta-glucanase
Ruulm.1G046400.1	IPR010713	InterPro	Xyloglucan endo-transglycosylase, C-terminal
Ruulm.1G046400.1	IPR013320	InterPro	Concanavalin A-like lectin/glucanase domain superfamily
Ruulm.1G046400.1	IPR016455	InterPro	Xyloglucan endotransglucosylase/hydrolase
Ruulm.1G046400.1	IPR044791	InterPro	Beta-glucanase/XTH
Ruulm.1G046500.1	IPR018908	InterPro	Putative transmembrane family 234
Ruulm.1G046600.1	IPR001965	InterPro	Zinc finger, PHD-type
Ruulm.1G046600.1	IPR004343	InterPro	Plus-3 domain
Ruulm.1G046600.1	IPR011011	InterPro	Zinc finger, FYVE/PHD-type
Ruulm.1G046600.1	IPR013083	InterPro	Zinc finger, RING/FYVE/PHD-type
Ruulm.1G046600.1	IPR036128	InterPro	Plus3-like superfamily
Ruulm.1G046600.1	IPR045894	InterPro	At5g08430-like
Ruulm.1G046700.1	IPR000719	InterPro	Protein kinase domain
Ruulm.1G046700.1	IPR008271	InterPro	Serine/threonine-protein kinase, active site
Ruulm.1G046700.1	IPR011009	InterPro	Protein kinase-like domain superfamily
Ruulm.1G046700.1	IPR017441	InterPro	Protein kinase, ATP binding site
Ruulm.1G046700.2	IPR000719	InterPro	Protein kinase domain
Ruulm.1G046700.2	IPR008271	InterPro	Serine/threonine-protein kinase, active site
Ruulm.1G046700.2	IPR011009	InterPro	Protein kinase-like domain superfamily
Ruulm.1G046700.2	IPR017441	InterPro	Protein kinase, ATP binding site
Ruulm.1G046700.3	IPR000719	InterPro	Protein kinase domain
Ruulm.1G046700.3	IPR008271	InterPro	Serine/threonine-protein kinase, active site
Ruulm.1G046700.3	IPR011009	InterPro	Protein kinase-like domain superfamily
Ruulm.1G046800.1	IPR010675	InterPro	RNA methyltransferase bin3, C-terminal
Ruulm.1G046800.1	IPR024160	InterPro	Bin3-type S-adenosyl-L-methionine binding domain
Ruulm.1G046800.1	IPR029063	InterPro	S-adenosyl-L-methionine-dependent methyltransferase superfamily
Ruulm.1G046800.1	IPR039772	InterPro	RNA methyltransferase Bin3-like
Ruulm.1G046900.1	IPR004360	InterPro	Glyoxalase/fosfomycin resistance/dioxygenase domain
Ruulm.1G046900.1	IPR004361	InterPro	Glyoxalase I
[truncated: 247,899+ more rows]
