# Supplementary material for: The control of prickle formation in Rubus
Source: bioRxiv. 2026 Mar 12:2025.12.22.695586. Originally published 2025 Dec 23. Preprint. [Version 2] doi: 10.64898/2025.12.22.695586 (PMC12776125; doi:10.64898/2025.12.22.695586)
Supplement: Supplement 6 [file media-6.xlsx]

## Sheet: Supplementary_Table7_DEGs
gene_ID	baseMean	log2FoldChange	lfcSE	stat	pvalue	padj		thornless_BK01	thorny_BK01
Ra_g28625	158.317	2.67417	0.23701	11.2829	1.59E-29	4.15E-25		31.9967	201.09
Ra_g31636	212.359	-0.988368	0.10197	-9.69274	3.24E-22	4.21E-18		338.323	171.037
Ra_g19630	978.89	0.988074	0.104421	9.46242	3.01E-21	2.61E-17		563.425	1118.05
Ra_g11680	148.97	1.65984	0.178116	9.31883	1.18E-20	7.65E-17		57.3137	180.189
Ra_g28892	61.8956	5.78995	0.628583	9.21111	3.23E-20	1.68E-16		1.98595	82.5321
Ra_g34036	224.911	1.54138	0.167848	9.1832	4.18E-20	1.81E-16		93.1019	269.514
Ra_g28553	77.1304	6.10307	0.667695	9.14051	6.22E-20	2.31E-16		2.00807	102.838
Ra_g7414	62.0532	2.29327	0.252208	9.09278	9.65E-20	2.90E-16		16.4121	77.9336
Ra_g29712	192.972	2.52491	0.277814	9.08851	1.00E-19	2.90E-16		42.7411	243.716
Ra_g3075	407.069	2.01872	0.223462	9.03384	1.66E-19	4.19E-16		124.366	501.97
Ra_g19812	139.206	1.73009	0.191664	9.02667	1.77E-19	4.19E-16		51.1675	169.219
Ra_g18137	68.0712	5.70267	0.633565	9.00092	2.24E-19	4.85E-16		2.2194	90.6884
Ra_g15367	1091.47	1.36311	0.152179	8.95725	3.33E-19	6.66E-16		501.311	1288.86
Ra_g12113	246.069	3.8652	0.433177	8.92291	4.54E-19	8.44E-16		22.4831	321.265
Ra_g26024	146.514	2.27875	0.259074	8.79576	1.42E-18	2.46E-15		38.0843	183.324
Ra_g15811	321.333	1.49699	0.170767	8.7663	1.85E-18	3.00E-15		136.398	383.644
Ra_g28856	135.018	9.22551	1.05884	8.71285	2.96E-18	4.54E-15		0.743865	180.443
Ra_g35160	1101.99	10.5154	1.21322	8.6674	4.42E-18	6.39E-15		1.51082	1469.49
Ra_g36580	84.7305	2.20338	0.257282	8.56404	1.09E-17	1.47E-14		23.2767	105.882
Ra_g27526	705.039	0.72664	0.0848878	8.56001	1.13E-17	1.47E-14		473.354	782.934
Ra_g19885	398.793	1.1971	0.139953	8.55356	1.19E-17	1.48E-14		203.115	464.686
Ra_g23125	85.7368	5.50676	0.649468	8.47888	2.27E-17	2.69E-14		3.01195	113.978
Ra_g36583	20.472	-2.09863	0.25116	-8.35575	6.50E-17	7.35E-14		48.7323	11.7186
Ra_g15999	104.029	1.88747	0.226262	8.34195	7.31E-17	7.92E-14		35.0422	127.691
Ra_g37119	49.5926	4.22064	0.506367	8.33514	7.74E-17	8.06E-14		3.96551	65.4682
Ra_g16241	116.339	2.52747	0.304838	8.29118	1.12E-16	1.12E-13		25.9537	147.134
Ra_g12114	245.612	3.42645	0.413466	8.28715	1.16E-16	1.12E-13		30.0263	318.141
Ra_g17181	936.1	0.617676	0.0748157	8.25596	1.51E-16	1.40E-13		669.205	1025.73
Ra_g32002	62.9497	3.67054	0.447645	8.19967	2.41E-16	2.10E-13		6.92302	82.292
Ra_g18121	596.458	1.29253	0.157644	8.19905	2.42E-16	2.10E-13		286.418	700.472
Ra_g28901	52.1428	8.57843	1.06559	8.0504	8.25E-16	6.93E-13		0.5	70.0238
Ra_g17069	318.715	1.91815	0.238575	8.04003	8.98E-16	7.30E-13		103.76	391.033
Ra_g15978	807.327	1.11836	0.13952	8.01574	1.09E-15	8.63E-13		430.255	933.684
Ra_g83	37.1718	-1.8991	0.237297	-8.00308	1.21E-15	9.29E-13		82.6189	22.6895
Ra_g17093	39.654	2.36409	0.29676	7.96634	1.63E-15	1.21E-12		10.2013	50.1382
Ra_g32481	25.6061	-1.88911	0.237363	-7.95874	1.74E-15	1.26E-12		56.5458	15.9595
Ra_g25749	936.622	-1.73549	0.219084	-7.92158	2.35E-15	1.65E-12		1971.76	592.243
Ra_g4830	259.622	1.2487	0.157835	7.91138	2.55E-15	1.74E-12		128.315	304.058
Ra_g7748	376.612	7.96669	1.01234	7.8696	3.56E-15	2.37E-12		2.51211	501.979
Ra_g16362	138.725	5.34237	0.685154	7.79732	6.32E-15	4.11E-12		5.03907	183.954
Ra_g13961	383.173	-1.61237	0.207519	-7.76973	7.87E-15	4.99E-12		774.19	253.501
Ra_g34077	53.9487	2.33937	0.302635	7.73002	1.08E-14	6.47E-12		13.8596	67.9784
Ra_g1355	164.648	-0.743231	0.0961753	-7.72788	1.09E-14	6.47E-12		236.093	141.5
Ra_g8183	456.425	9.66392	1.25055	7.72777	1.09E-14	6.47E-12		1.25468	608.816
Ra_g13481	605.589	0.903295	0.117902	7.6614	1.84E-14	1.06E-11		366.935	685.807
Ra_g16597	64.193	2.71539	0.356517	7.61644	2.61E-14	1.47E-11		12.8287	81.9811
Ra_g28435	165.023	2.24462	0.296567	7.56867	3.77E-14	2.09E-11		43.8328	206.086
Ra_g28798	59.107	6.72353	0.889483	7.55892	4.06E-14	2.20E-11		1.25468	79.0578
Ra_g20599	167.146	2.70437	0.358233	7.54917	4.38E-14	2.33E-11		33.0289	212.519
Ra_g12499	88.1458	1.68087	0.2228	7.54429	4.55E-14	2.37E-11		33.6389	106.981
Ra_g10536	203.721	1.25806	0.166976	7.53438	4.91E-14	2.50E-11		100.066	238.939
Ra_g18466	38.9217	8.14813	1.08367	7.51899	5.52E-14	2.76E-11		0.5	52.3956
Ra_g5	701.415	-0.792555	0.105587	-7.50621	6.09E-14	2.99E-11		1026.36	593.767
Ra_g27652	41.2032	3.34275	0.44869	7.45004	9.33E-14	4.50E-11		5.68306	53.7099
Ra_g29211	1475.87	0.786869	0.10581	7.43665	1.03E-13	4.89E-11		956.772	1649.57
Ra_g32187	144.102	1.1835	0.159769	7.40759	1.29E-13	5.98E-11		74.521	167.962
Ra_g16267	258.506	9.43341	1.27928	7.37401	1.66E-13	7.56E-11		1.00404	345.007
Ra_g7376	4595.97	-0.775118	0.105315	-7.35998	1.84E-13	8.25E-11		6677.36	3902.85
Ra_g33709	294.96	1.5693	0.213816	7.33945	2.14E-13	9.46E-11		119.857	353.995
Ra_g17803	1212.42	0.707018	0.0966265	7.31702	2.54E-13	1.10E-10		822.632	1343.02
Ra_g2343	414.933	-0.478879	0.065501	-7.31101	2.65E-13	1.13E-10		527.51	378.074
Ra_g30129	34.7213	3.33886	0.458941	7.27514	3.46E-13	1.45E-10		4.94597	45.3131
Ra_g15847	641.108	1.10225	0.15157	7.27225	3.54E-13	1.46E-10		345.192	740.413
Ra_g28409	93.096	1.80225	0.250268	7.2013	5.96E-13	2.42E-10		33.0585	113.775
Ra_g18616	699.113	0.872983	0.121455	7.1877	6.59E-13	2.64E-10		431.409	789.014
Ra_g35153	423.683	10.145	1.43118	7.08852	1.36E-12	5.34E-10		1.00404	565.243
Ra_g14702	71.2383	4.74608	0.670941	7.07376	1.51E-12	5.86E-10		4.01106	94.314
Ra_g24897	326.446	-1.37262	0.194822	-7.04554	1.85E-12	7.07E-10		605.96	233.942
Ra_g22048	270.343	1.97918	0.281376	7.03391	2.01E-12	7.57E-10		84.7136	332.886
Ra_g28217	399.264	-1.06624	0.152725	-6.98144	2.92E-12	1.09E-09		656.925	314.044
Ra_g5284	68.5961	-1.93071	0.277012	-6.96979	3.17E-12	1.16E-09		154.131	40.751
Ra_g35167	63.4735	5.824	0.836146	6.96529	3.28E-12	1.18E-09		1.9706	84.6411
Ra_g26718	93.9606	9.41986	1.35293	6.96255	3.34E-12	1.19E-09		0.5	125.781
Ra_g20090	524.167	0.715528	0.103084	6.9412	3.89E-12	1.34E-09		354.397	581.424
Ra_g14979	162.395	1.29397	0.186432	6.9407	3.90E-12	1.34E-09		78.3073	191.091
Ra_g35259	108.728	-1.01736	0.146585	-6.94041	3.91E-12	1.34E-09		175.482	87.1441
Ra_g23970	353.047	0.902562	0.130224	6.93083	4.18E-12	1.41E-09		214.269	399.973
Ra_g9826	121.312	1.62518	0.23463	6.92656	4.31E-12	1.44E-09		47.7416	146.503
Ra_g4698	381.475	0.743977	0.107723	6.90636	4.97E-12	1.64E-09		253.671	424.742
Ra_g14875	248.299	-0.742706	0.107595	-6.9028	5.10E-12	1.66E-09		357.24	212.652
Ra_g11681	41.4545	1.60821	0.233137	6.89812	5.27E-12	1.69E-09		16.8245	50.3312
Ra_g19205	23.6428	3.77046	0.549669	6.85952	6.91E-12	2.19E-09		2.75783	31.2712
Ra_g22128	93.1044	1.07862	0.158191	6.8185	9.20E-12	2.88E-09		51.3578	107.687
Ra_g8264	77.506	9.14219	1.34173	6.81371	9.51E-12	2.95E-09		0.5	103.841
Ra_g27460	63.8531	2.5822	0.379244	6.80882	9.84E-12	3.01E-09		13.9922	81.14
Ra_g21940	131.371	0.922605	0.135568	6.80546	1.01E-11	3.05E-09		79.0438	149.48
Ra_g28780	47.1937	2.01951	0.297276	6.79341	1.10E-11	3.28E-09		14.8928	58.6274
Ra_g17444	65.091	2.33756	0.345614	6.76351	1.35E-11	3.98E-09		16.6544	81.9032
Ra_g7494	259.386	-0.665595	0.0984728	-6.75917	1.39E-11	4.06E-09		359.18	226.788
Ra_g585	310.564	-0.664307	0.0986505	-6.73395	1.65E-11	4.77E-09		430.52	271.245
Ra_g18677	92.8837	3.07769	0.458903	6.70663	1.99E-11	5.69E-09		14.6168	119.639
Ra_g10777	54.5527	3.09985	0.463674	6.68541	2.30E-11	6.51E-09		8.66954	70.5137
Ra_g14099	50.4772	-2.25923	0.338614	-6.672	2.52E-11	7.06E-09		124.824	26.3614
Ra_g27732	39.5149	3.1534	0.473354	6.66182	2.70E-11	7.49E-09		6.23538	51.2748
Ra_g4	2220.46	-0.66881	0.100529	-6.65289	2.87E-11	7.87E-09		3075.97	1935.96
Ra_g19141	511.067	0.7686	0.116137	6.61804	3.64E-11	9.86E-09		335.24	570.342
Ra_g24524	32.1559	2.39672	0.362729	6.60746	3.91E-11	1.05E-08		8.20331	40.8067
Ra_g34012	341.482	-0.568237	0.0862576	-6.58767	4.47E-11	1.19E-08		452.4	305.176
Ra_g832	829.147	-0.530799	0.0807319	-6.57483	4.87E-11	1.28E-08		1078.21	746.794
Ra_g9616	974.855	-1.07765	0.165026	-6.53023	6.57E-11	1.71E-08		1610.59	763.609
Ra_g28718	35.6109	2.59988	0.398356	6.52652	6.73E-11	1.73E-08		7.96034	45.4944
Ra_g21859	516.526	-0.732233	0.112359	-6.51693	7.18E-11	1.83E-08		736.922	443.728
Ra_g25734	67.4488	1.7387	0.268079	6.48578	8.83E-11	2.23E-08		25.0523	82.2476
Ra_g10197	43.9538	2.02023	0.312736	6.45987	1.05E-10	2.62E-08		13.9438	54.6238
Ra_g26543	93.0456	1.10374	0.170991	6.45493	1.08E-10	2.68E-08		50.5611	107.874
Ra_g37107	94.6883	2.13457	0.33142	6.44069	1.19E-10	2.92E-08		27.1663	117.862
Ra_g27202	27.0133	3.21149	0.499796	6.42561	1.31E-10	3.19E-08		4.26445	35.2629
Ra_g1146	161.154	4.26651	0.664305	6.42252	1.34E-10	3.21E-08		11.4754	211.714
Ra_g33154	35.0551	3.04806	0.474714	6.42084	1.36E-10	3.21E-08		5.97303	45.4158
Ra_g4478	1182.26	-1.06796	0.166328	-6.42079	1.36E-10	3.21E-08		1945.1	928.646
Ra_g4863	220.776	0.862974	0.135019	6.39148	1.64E-10	3.85E-08		137.554	249.184
Ra_g4829	327.248	1.20796	0.189201	6.38453	1.72E-10	3.99E-08		165.663	381.777
Ra_g20716	208.58	1.33263	0.208833	6.3813	1.76E-10	4.03E-08		98.1202	246.066
Ra_g36813	69.5532	-1.35988	0.21313	-6.38053	1.76E-10	4.03E-08		128.077	50.7121
Ra_g18392	62.011	1.57006	0.246331	6.3738	1.84E-10	4.17E-08		25.6728	74.7905
Ra_g34676	198.056	-1.25731	0.197794	-6.35669	2.06E-10	4.62E-08		351.886	147.446
Ra_g14394	178.304	-1.11743	0.175974	-6.34995	2.15E-10	4.79E-08		299.318	138.632
Ra_g38158	438.325	-0.604751	0.0953567	-6.34199	2.27E-10	4.96E-08		589.64	388.553
Ra_g22231	69.9299	-0.924109	0.145717	-6.34181	2.27E-10	4.96E-08		108.726	57.6645
Ra_g615	1209.93	-0.732215	0.115504	-6.3393	2.31E-10	5.00E-08		1725.83	1038.63
Ra_g19680	266.863	-0.837658	0.132201	-6.33625	2.35E-10	5.06E-08		399.347	223.369
Ra_g33844	137.293	-0.690198	0.108964	-6.33415	2.39E-10	5.09E-08		192.192	119.659
Ra_g33985	1251.9	-0.845957	0.133697	-6.32743	2.49E-10	5.27E-08		1875.8	1044.6
Ra_g26227	181.748	1.69478	0.267919	6.32574	2.52E-10	5.29E-08		68.3723	220.207
Ra_g17994	35.7372	2.87309	0.455049	6.3138	2.72E-10	5.67E-08		6.6607	46.0961
Ra_g19414	225.705	0.677495	0.107403	6.30799	2.83E-10	5.84E-08		156.55	249.423
Ra_g469	334.17	-0.48059	0.076425	-6.28838	3.21E-10	6.57E-08		424.62	304.686
Ra_g31310	654.213	0.858502	0.136552	6.28701	3.24E-10	6.58E-08		407.019	737.278
Ra_g12795	73.0217	8.33354	1.32626	6.28349	3.31E-10	6.68E-08		0.745718	97.7803
Ra_g820	449.375	-0.550226	0.0879091	-6.25904	3.87E-10	7.73E-08		589.725	403.258
Ra_g28579	25.8193	6.8418	1.09324	6.2583	3.89E-10	7.73E-08		0.750646	34.8422
Ra_g2275	109.606	0.978162	0.156525	6.24924	4.12E-10	8.13E-08		63.9325	125.497
Ra_g19687	339.914	1.04312	0.167105	6.2423	4.31E-10	8.44E-08		189.579	390.692
Ra_g19303	496.157	0.728281	0.116751	6.2379	4.43E-10	8.61E-08		332.656	551.324
Ra_g19762	476.218	1.18966	0.190979	6.22926	4.69E-10	9.03E-08		243.076	554.599
Ra_g4828	320	1.24831	0.200785	6.21715	5.06E-10	9.69E-08		158.095	374.635
Ra_g12073	156.034	1.36003	0.218923	6.21238	5.22E-10	9.91E-08		72.1421	184.664
Ra_g3344	703.464	-0.391066	0.0629911	-6.20826	5.36E-10	1.01E-07		856.196	653.22
Ra_g7622	92.0366	1.06434	0.171516	6.20548	5.45E-10	1.02E-07		51.1134	106.344
Ra_g26938	143.476	3.11434	0.504639	6.17143	6.77E-10	1.26E-07		21.774	184.71
Ra_g19019	727.178	1.29367	0.209681	6.16969	6.84E-10	1.26E-07		348.43	854.094
Ra_g34157	1099.5	-1.08346	0.17579	-6.1634	7.12E-10	1.30E-07		1820.32	859.898
Ra_g7814	415.781	1.13858	0.185141	6.14983	7.76E-10	1.41E-07		219.349	481.925
Ra_g7769	189.62	5.79634	0.945282	6.13187	8.69E-10	1.57E-07		5.03084	251.816
Ra_g3571	18.4265	7.0675	1.15521	6.11793	9.48E-10	1.70E-07		0.5	25.0686
Ra_g2640	159.417	2.32384	0.380005	6.11529	9.64E-10	1.72E-07		40.341	199.775
Ra_g19503	41.3093	2.00457	0.329425	6.08504	1.16E-09	2.06E-07		13.1037	51.3779
Ra_g21785	1894.23	-0.710326	0.116906	-6.07602	1.23E-09	2.17E-07		2674.04	1634.96
Ra_g33691	21.0454	6.54896	1.08141	6.05595	1.40E-09	2.44E-07		0.750646	28.4769
Ra_g4785	112.143	0.771254	0.127559	6.04626	1.48E-09	2.57E-07		73.7	125.624
Ra_g34014	19.2974	2.73293	0.452894	6.03437	1.60E-09	2.75E-07		4.23151	24.986
Ra_g18249	457.484	0.876836	0.145678	6.019	1.76E-09	3.00E-07		281.877	516.686
Ra_g28704	31.9781	2.4325	0.404701	6.01062	1.85E-09	3.14E-07		7.93321	40.6598
Ra_g28799	19.8751	7.19187	1.19819	6.00227	1.95E-09	3.29E-07		0.5	27.0002
Ra_g14616	33.0699	2.39304	0.399039	5.997	2.01E-09	3.37E-07		8.46553	41.938
Ra_g19158	379.504	1.074	0.179686	5.97708	2.27E-09	3.77E-07		207.984	437.344
Ra_g35857	144.284	1.77005	0.296155	5.97676	2.28E-09	3.77E-07		51.9249	175.737
Ra_g8088	997.318	1.73859	0.291211	5.97021	2.37E-09	3.87E-07		362.88	1209.46
Ra_g26039	115.722	-0.821971	0.137692	-5.96964	2.38E-09	3.87E-07		172.776	97.3703
Ra_g22571	59.0819	5.70385	0.955489	5.96957	2.38E-09	3.87E-07		2.01485	78.771
Ra_g31727	105.386	-1.23891	0.207876	-5.95983	2.52E-09	4.08E-07		185.94	79.2009
Ra_g37086	39.9694	3.6256	0.608626	5.95703	2.57E-09	4.13E-07		4.66794	52.4032
Ra_g19635	658.314	0.489178	0.0821852	5.95215	2.65E-09	4.22E-07		505.597	709.887
Ra_g26836	1220.77	0.408123	0.0686582	5.94428	2.78E-09	4.37E-07		981.337	1301.25
Ra_g28614	11.4762	6.39076	1.07513	5.9442	2.78E-09	4.37E-07		0.5	15.8015
Ra_g4758	1008.14	-1.05706	0.177851	-5.94353	2.79E-09	4.37E-07		1651.74	794.27
Ra_g24004	958.877	3.51899	0.592351	5.94071	2.84E-09	4.42E-07		108.863	1242.88
Ra_g29829	133.847	1.27014	0.213839	5.93971	2.86E-09	4.42E-07		65.6348	157.252
Ra_g1318	64.8184	5.10756	0.860014	5.93893	2.87E-09	4.42E-07		2.97812	86.0985
Ra_g8684	25.5676	4.25508	0.717474	5.93063	3.02E-09	4.62E-07		2.24741	34.0077
Ra_g36202	255.46	6.61926	1.11735	5.92409	3.14E-09	4.78E-07		3.94984	339.964
Ra_g34080	44.106	1.59408	0.269375	5.91769	3.27E-09	4.94E-07		18.1051	53.4396
Ra_g28588	19.4598	6.43531	1.08902	5.90929	3.44E-09	5.17E-07		0.743865	26.3651
Ra_g9100	116.57	-1.08461	0.183662	-5.90544	3.52E-09	5.26E-07		193.92	91.4529
Ra_g1649	568.807	-1.11376	0.188626	-5.90457	3.54E-09	5.26E-07		953.788	441.147
Ra_g399	145.939	-0.882492	0.149592	-5.89931	3.65E-09	5.38E-07		222.861	120.964
Ra_g1161	141.145	-1.31698	0.223259	-5.89888	3.66E-09	5.38E-07		256.625	103.318
Ra_g19450	350.444	1.10362	0.187253	5.89375	3.78E-09	5.52E-07		188.884	404.963
Ra_g9606	349.548	1.10472	0.187535	5.89077	3.84E-09	5.59E-07		188.252	403.98
Ra_g18500	141.941	1.17368	0.199574	5.88093	4.08E-09	5.90E-07		73.5865	165.393
Ra_g20837	48.9876	1.9626	0.334248	5.87168	4.31E-09	6.20E-07		15.8812	60.6898
Ra_g11604	73.5412	1.17321	0.199897	5.86908	4.38E-09	6.26E-07		38.451	85.9046
Ra_g18826	98.0475	2.2465	0.382881	5.86736	4.43E-09	6.30E-07		26.2209	122.656
Ra_g11233	431.116	0.93344	0.159611	5.84822	4.97E-09	7.00E-07		256.825	489.88
Ra_g28722	12.0906	6.46627	1.10575	5.84787	4.98E-09	7.00E-07		0.5	16.6208
Ra_g33965	20.0148	3.24559	0.556301	5.83423	5.40E-09	7.55E-07		3.21302	26.2821
Ra_g15532	26.8548	2.26529	0.388317	5.83361	5.42E-09	7.55E-07		7.47624	33.981
Ra_g18955	74.3676	1.72495	0.296007	5.82739	5.63E-09	7.79E-07		27.7133	90.5856
Ra_g628	1550.61	-0.740754	0.127135	-5.82651	5.66E-09	7.79E-07		2219.33	1328.37
Ra_g9499	347.146	3.73804	0.641806	5.82424	5.74E-09	7.86E-07		34.3601	452.075
Ra_g25505	283.017	-1.53735	0.264064	-5.82189	5.82E-09	7.93E-07		556.759	192.437
Ra_g7926	38.5897	-1.24977	0.214772	-5.81903	5.92E-09	8.02E-07		69.0469	29.104
Ra_g31325	177.943	1.74749	0.300421	5.81681	6.00E-09	8.09E-07		64.7209	216.351
Ra_g37954	130.66	1.44015	0.247865	5.81022	6.24E-09	8.37E-07		57.8872	155.584
Ra_g28791	279.756	-0.905749	0.155918	-5.80915	6.28E-09	8.38E-07		430.508	230.172
Ra_g22612	26.3654	2.91033	0.501544	5.80275	6.52E-09	8.66E-07		5.01824	34.1477
Ra_g5440	95.837	0.817952	0.141116	5.79631	6.78E-09	8.95E-07		61.666	107.894
Ra_g11410	288.282	-0.610368	0.105322	-5.79527	6.82E-09	8.96E-07		390.28	254.95
Ra_g4849	167.21	0.844511	0.145861	5.78983	7.05E-09	9.21E-07		105.179	188.554
Ra_g28750	9.87806	6.17702	1.06851	5.78096	7.43E-09	9.66E-07		0.5	13.6707
Ra_g32883	48.753	1.18948	0.206084	5.77183	7.84E-09	1.02E-06		25.5193	57.1642
Ra_g11878	41.0171	1.35651	0.235179	5.76799	8.02E-09	1.03E-06		19.3913	48.8924
Ra_g15309	574.878	1.03086	0.178856	5.76362	8.23E-09	1.06E-06		322.831	659.56
Ra_g18212	784.444	-0.920461	0.160004	-5.75274	8.78E-09	1.12E-06		1214.22	641.851
Ra_g2410	527.734	-0.56366	0.098086	-5.74659	9.11E-09	1.16E-06		697.384	471.851
Ra_g32414	94.3405	2.07589	0.361959	5.73515	9.74E-09	1.23E-06		28.2278	117.045
Ra_g971	913.19	-0.649137	0.113224	-5.73321	9.85E-09	1.24E-06		1255.09	799.892
Ra_g9276	1772.47	1.16932	0.204086	5.72955	1.01E-08	1.26E-06		915.548	2058.78
Ra_g31210	67.8914	3.3266	0.581389	5.72181	1.05E-08	1.31E-06		9.25193	88.1046
Ra_g13860	96.7966	-1.11867	0.195851	-5.71186	1.12E-08	1.38E-06		163.171	75.3386
Ra_g19746	286.488	0.824385	0.144379	5.70986	1.13E-08	1.39E-06		181.599	322.118
Ra_g25560	1616.36	2.35026	0.411972	5.7049	1.16E-08	1.43E-06		397.14	2023.43
Ra_g13349	15.2461	6.08893	1.06756	5.70362	1.17E-08	1.43E-06		0.750646	20.7445
Ra_g29120	84.45	1.33719	0.234503	5.70221	1.18E-08	1.44E-06		39.9157	99.9614
Ra_g24510	40.967	2.18744	0.384237	5.69293	1.25E-08	1.51E-06		11.7052	51.3876
Ra_g29225	61.1816	1.38434	0.243321	5.68934	1.28E-08	1.54E-06		28.3257	72.8002
Ra_g9825	45.9195	1.54726	0.272022	5.688	1.29E-08	1.54E-06		19.2707	55.4692
Ra_g19099	154.05	-1.27201	0.223816	-5.68329	1.32E-08	1.57E-06		274.466	114.578
Ra_g3642	246.535	-0.59495	0.104685	-5.68324	1.32E-08	1.57E-06		331.428	218.904
Ra_g27391	142.263	-0.685409	0.120674	-5.67985	1.35E-08	1.59E-06		199.929	123.708
Ra_g30224	50.0457	2.7195	0.479384	5.67292	1.40E-08	1.65E-06		10.1023	64.0268
Ra_g13209	311.666	0.574817	0.101453	5.66583	1.46E-08	1.71E-06		228.908	339.919
Ra_g18606	33.7467	4.90222	0.865556	5.66367	1.48E-08	1.72E-06		1.99458	44.9974
Ra_g21350	587.386	0.522747	0.092302	5.66344	1.48E-08	1.72E-06		443.762	635.928
Ra_g28985	199.284	-0.784345	0.138583	-5.65976	1.52E-08	1.75E-06		291.137	169.333
Ra_g33708	1281.46	-0.511223	0.090398	-5.65525	1.56E-08	1.79E-06		1650.85	1159
Ra_g28460	416.951	0.643359	0.11382	5.65242	1.58E-08	1.81E-06		293.803	458.667
Ra_g15135	73.41	3.53709	0.625931	5.65093	1.60E-08	1.82E-06		8.68493	95.6517
Ra_g21104	88.9364	2.55686	0.452902	5.6455	1.65E-08	1.87E-06		19.6089	112.712
Ra_g22505	120.53	0.920414	0.16304	5.64532	1.65E-08	1.87E-06		72.4679	137.218
Ra_g15356	397.665	2.29959	0.408651	5.62727	1.83E-08	2.06E-06		101.336	497.107
Ra_g9617	76.9063	3.56299	0.633265	5.62639	1.84E-08	2.06E-06		8.95233	100.224
Ra_g13686	14.9749	-1.49636	0.266165	-5.62193	1.89E-08	2.11E-06		29.5726	10.7757
Ra_g37183	64.7828	1.38859	0.24758	5.60866	2.04E-08	2.27E-06		29.9087	77.0741
Ra_g8083	428.91	0.685888	0.122372	5.60493	2.08E-08	2.31E-06		295.434	474.068
Ra_g23240	214.022	-0.900081	0.160633	-5.60332	2.10E-08	2.32E-06		328.722	176.455
Ra_g15545	974.326	0.957424	0.170912	5.60185	2.12E-08	2.33E-06		571.8	1109.17
Ra_g19669	70.511	-0.86924	0.155203	-5.60066	2.14E-08	2.33E-06		106.988	59.0188
Ra_g1536	33.2877	-1.40388	0.250752	-5.59867	2.16E-08	2.35E-06		62.6332	24.1726
Ra_g865	298.701	-0.690271	0.123523	-5.5882	2.29E-08	2.49E-06		418.908	259.299
Ra_g14481	192.22	0.682518	0.122309	5.58027	2.40E-08	2.59E-06		132.934	212.649
Ra_g19177	119.288	1.34214	0.240547	5.57952	2.41E-08	2.59E-06		55.7746	141.126
Ra_g31955	578.043	1.1435	0.205026	5.57733	2.44E-08	2.61E-06		303.682	670.164
Ra_g10729	281.736	-0.717794	0.12871	-5.57681	2.45E-08	2.61E-06		398.881	243.354
Ra_g28864	14.6755	2.78594	0.499729	5.5749	2.48E-08	2.63E-06		3.23151	19.1568
Ra_g19488	327.771	0.640267	0.114857	5.57449	2.48E-08	2.63E-06		231.172	360.638
Ra_g8123	436.692	-0.866495	0.155498	-5.57239	2.51E-08	2.64E-06		661.077	362.564
Ra_g31178	774.495	1.10901	0.199023	5.57229	2.51E-08	2.64E-06		415.14	894.947
Ra_g35753	29.8045	2.43182	0.436994	5.56488	2.62E-08	2.74E-06		7.4778	37.9134
Ra_g16091	1061.81	0.448979	0.0806859	5.56453	2.63E-08	2.74E-06		834.329	1138.31
Ra_g18718	223.265	0.584546	0.105168	5.55824	2.73E-08	2.82E-06		163.114	243.981
Ra_g6299	242.28	-0.487064	0.0876547	-5.55662	2.75E-08	2.84E-06		308.868	220.75
Ra_g20519	330.296	0.972913	0.175119	5.55573	2.76E-08	2.84E-06		192.538	376.882
Ra_g27257	176.225	-0.761817	0.137143	-5.55491	2.78E-08	2.84E-06		255.212	150.563
Ra_g10657	108.768	-0.711642	0.128117	-5.55464	2.78E-08	2.84E-06		153.586	94.4952
Ra_g22867	258.27	2.03931	0.367223	5.55332	2.80E-08	2.85E-06		78.0296	319.016
Ra_g35163	40.2699	-1.26903	0.228576	-5.55188	2.83E-08	2.86E-06		72.7078	30.1239
Ra_g720	276.809	-0.455219	0.08201	-5.55077	2.84E-08	2.87E-06		347.658	253.859
Ra_g5041	36.9227	1.34153	0.241744	5.54939	2.87E-08	2.88E-06		17.7476	43.981
Ra_g10937	732.957	1.1631	0.209644	5.54796	2.89E-08	2.89E-06		380.352	851.159
Ra_g25442	197.638	0.802302	0.144676	5.5455	2.93E-08	2.92E-06		127.05	221.834
Ra_g10143	380.349	3.54243	0.639036	5.54339	2.97E-08	2.95E-06		42.81	493.528
Ra_g26557	38.4787	-1.13334	0.204528	-5.54124	3.00E-08	2.97E-06		65.9805	29.9781
Ra_g2518	34.4699	4.5081	0.814076	5.53769	3.06E-08	3.02E-06		2.49032	45.7964
Ra_g9755	62.8785	5.81984	1.05186	5.53289	3.15E-08	3.09E-06		1.9669	83.8491
Ra_g25776	134.05	1.04383	0.188838	5.52764	3.25E-08	3.17E-06		74.8717	154.443
Ra_g11396	89.7418	1.57953	0.285761	5.52744	3.25E-08	3.17E-06		36.6586	108.103
Ra_g34332	388.57	0.572744	0.103644	5.52607	3.27E-08	3.18E-06		285.353	423.642
Ra_g19244	962.715	0.406628	0.073677	5.51907	3.41E-08	3.30E-06		774.278	1026.19
Ra_g19206	13.6888	3.1438	0.570009	5.51535	3.48E-08	3.35E-06		2.49676	18.0861
Ra_g13271	25.7568	-1.41088	0.256303	-5.50474	3.70E-08	3.55E-06		49.0104	18.6723
Ra_g884	528.816	-0.328976	0.059859	-5.49585	3.89E-08	3.72E-06		625.134	497.376
Ra_g90	1030.49	-0.44752	0.081458	-5.49388	3.93E-08	3.75E-06		1288.79	945.059
Ra_g6876	3421.69	-0.97565	0.177607	-5.49331	3.94E-08	3.75E-06		5419.14	2756.54
Ra_g13352	91.637	1.07939	0.196575	5.49098	4.00E-08	3.78E-06		50.3509	106.066
Ra_g8377	79.1651	-0.766029	0.139728	-5.4823	4.20E-08	3.96E-06		115.276	67.7947
Ra_g7016	111.401	9.66733	1.76403	5.48024	4.25E-08	3.99E-06		0.5	149.035
Ra_g1737	3654.85	-0.671956	0.122702	-5.47632	4.34E-08	4.06E-06		5070.27	3183.71
Ra_g5387	750.778	-0.378758	0.0692187	-5.47191	4.45E-08	4.15E-06		908.418	698.898
Ra_g4569	275.967	0.750526	0.137253	5.46819	4.55E-08	4.22E-06		183.246	307.54
Ra_g1353	245.763	2.35079	0.430373	5.46221	4.70E-08	4.34E-06		60.8431	308.07
Ra_g31495	925.273	0.502805	0.0920524	5.46216	4.70E-08	4.34E-06		705.597	999.165
Ra_g27295	242.182	1.41752	0.259954	5.45295	4.95E-08	4.55E-06		107.998	287.576
Ra_g22556	37.7046	1.31071	0.240404	5.45211	4.98E-08	4.56E-06		18.4104	44.8027
Ra_g9642	400.593	0.795505	0.145981	5.44939	5.05E-08	4.61E-06		258.708	448.554
Ra_g14100	25.3217	-2.10286	0.386137	-5.4459	5.15E-08	4.69E-06		60.2827	14.3347
Ra_g34438	72.3703	2.4134	0.443599	5.44049	5.31E-08	4.82E-06		17.5588	91.3075
Ra_g29465	55.5748	8.66233	1.59291	5.43805	5.39E-08	4.87E-06		0.5	74.5998
Ra_g30561	12301.1	-0.671977	0.123637	-5.43507	5.48E-08	4.93E-06		17068.4	10712.6
Ra_g18502	176.303	0.900241	0.165672	5.43389	5.51E-08	4.95E-06		107.467	199.916
Ra_g30041	17.1068	6.95599	1.28115	5.42947	5.65E-08	5.05E-06		0.5	23.309
Ra_g33497	7.5792	5.79542	1.06761	5.4284	5.69E-08	5.07E-06		0.5	10.6056
Ra_g5459	677.544	-0.561268	0.103456	-5.4252	5.79E-08	5.12E-06		894.354	605.94
Ra_g8810	66.8124	1.5944	0.293914	5.4247	5.81E-08	5.12E-06		27.0989	80.7168
Ra_g36503	618.911	-0.976877	0.180094	-5.42426	5.82E-08	5.12E-06		981.278	498.789
Ra_g18966	688.7	-0.611096	0.112661	-5.42421	5.82E-08	5.12E-06		929.728	609.025
Ra_g19698	328.995	-1.12959	0.208318	-5.42244	5.88E-08	5.15E-06		554.96	254.339
Ra_g34487	23.5634	-1.85097	0.341509	-5.41998	5.96E-08	5.20E-06		51.6184	14.8784
Ra_g5949	665.236	1.24741	0.230187	5.41914	5.99E-08	5.21E-06		328.162	778.261
Ra_g20302	19.7583	7.16503	1.32454	5.40944	6.32E-08	5.47E-06		0.5	26.8444
Ra_g1354	117.787	-0.631255	0.116701	-5.40914	6.33E-08	5.47E-06		161.36	103.929
Ra_g18814	90.316	0.920223	0.170251	5.40509	6.48E-08	5.58E-06		54.5948	102.89
Ra_g8727	438.615	-0.515472	0.0955824	-5.39296	6.93E-08	5.95E-06		567.576	396.295
Ra_g850	1678.73	-0.858323	0.15918	-5.39215	6.96E-08	5.96E-06		2529.09	1395.94
Ra_g25792	65.0146	-1.18276	0.219494	-5.38858	7.10E-08	6.04E-06		113.008	49.6834
Ra_g15140	673.835	1.05284	0.19539	5.38841	7.11E-08	6.04E-06		373.485	774.618
Ra_g30799	118.67	-0.976472	0.181518	-5.37948	7.47E-08	6.33E-06		189.098	95.8603
Ra_g19597	44.1103	3.53593	0.65761	5.37694	7.58E-08	6.40E-06		5.44164	57.6666
Ra_g35258	61.4484	-0.904046	0.168148	-5.37648	7.60E-08	6.40E-06		94.9872	50.9354
Ra_g19046	158.158	1.01271	0.188434	5.37434	7.69E-08	6.45E-06		89.9897	181.547
Ra_g26469	217.209	0.728213	0.135531	5.37306	7.74E-08	6.48E-06		145.869	241.655
Ra_g14534	33.842	7.22198	1.34529	5.36833	7.95E-08	6.63E-06		0.75339	45.5382
Ra_g30296	383.602	0.991168	0.18478	5.36405	8.14E-08	6.76E-06		221.11	438.433
Ra_g33879	138.594	0.707189	0.131876	5.36254	8.21E-08	6.80E-06		94.7544	153.874
Ra_g15505	257.518	-1.0917	0.203626	-5.36131	8.26E-08	6.82E-06		428.208	201.289
Ra_g12803	864.14	0.687714	0.128288	5.36069	8.29E-08	6.83E-06		593.041	955.173
Ra_g602	90.4141	1.43349	0.267569	5.35747	8.44E-08	6.93E-06		40.2376	107.806
Ra_g2593	197.495	-0.56319	0.105268	-5.35007	8.79E-08	7.19E-06		260.457	177.175
Ra_g12786	235.533	0.918059	0.171685	5.34734	8.93E-08	7.28E-06		141.646	267.496
Ra_g285	20.6214	4.1658	0.779444	5.34458	9.06E-08	7.37E-06		1.99766	27.496
Ra_g30124	387.272	0.505469	0.0946374	5.34111	9.24E-08	7.46E-06		295.298	418.597
Ra_g17678	389.33	0.578591	0.108333	5.34087	9.25E-08	7.46E-06		284.769	424.851
Ra_g8368	51.7477	1.26211	0.236322	5.34062	9.26E-08	7.46E-06		25.9167	61.0247
Ra_g26504	42.3568	1.92801	0.361098	5.3393	9.33E-08	7.49E-06		14.2325	52.3982
Ra_g12555	100.303	1.47648	0.27659	5.33816	9.39E-08	7.51E-06		43.5495	119.888
Ra_g29971	236.693	0.757242	0.141867	5.3377	9.41E-08	7.51E-06		156.318	264.152
Ra_g2066	552.907	-0.538433	0.100917	-5.3354	9.53E-08	7.58E-06		722.164	497.155
Ra_g33988	18.0797	2.35388	0.441209	5.33507	9.55E-08	7.58E-06		4.94008	23.1262
Ra_g7287	184.513	-2.05499	0.385621	-5.32905	9.87E-08	7.79E-06		429.187	103.621
Ra_g794	216.235	-1.20349	0.225845	-5.32882	9.89E-08	7.79E-06		375.279	163.886
Ra_g14465	263.736	1.46779	0.275649	5.32485	1.01E-07	7.92E-06		114.129	314.272
Ra_g12507	210.861	0.616595	0.115799	5.32471	1.01E-07	7.92E-06		151.089	231.452
Ra_g27647	23.1646	2.39307	0.449471	5.32418	1.01E-07	7.92E-06		5.99926	29.553
Ra_g13970	55.5344	1.68613	0.317271	5.31448	1.07E-07	8.33E-06		21.33	67.6026
Ra_g38359	857.433	-0.35842	0.0674774	-5.31171	1.09E-07	8.43E-06		1027.64	801.364
Ra_g19967	114.144	1.16337	0.219207	5.3072	1.11E-07	8.62E-06		59.5671	133.003
Ra_g5078	56.5128	1.08538	0.204592	5.30506	1.13E-07	8.67E-06		31.1367	65.6382
Ra_g17055	109.495	1.25961	0.237438	5.30501	1.13E-07	8.67E-06		54.2414	128.579
Ra_g10613	60.5987	0.919553	0.173378	5.30374	1.13E-07	8.71E-06		36.9946	69.1334
Ra_g19069	355.713	0.410746	0.0775024	5.29979	1.16E-07	8.87E-06		285.976	379.626
Ra_g20137	363.988	0.620605	0.117423	5.28522	1.26E-07	9.58E-06		259.33	399.541
Ra_g1656	456.966	-0.376609	0.0713617	-5.27747	1.31E-07	9.96E-06		553.231	425.544
Ra_g34479	31.7936	2.70813	0.513224	5.2767	1.32E-07	9.96E-06		6.70469	40.8233
Ra_g23979	66.0326	2.98153	0.565062	5.27647	1.32E-07	9.96E-06		11.2442	84.9621
Ra_g21787	104.939	1.54726	0.293964	5.26344	1.41E-07	1.07E-05		43.5568	126.067
Ra_g11595	180.739	2.05855	0.391589	5.25691	1.46E-07	1.10E-05		54.1026	223.618
Ra_g15610	43.4774	1.33097	0.253255	5.25548	1.48E-07	1.11E-05		20.9235	51.662
Ra_g27484	275.095	1.45947	0.27788	5.25215	1.50E-07	1.12E-05		119.532	327.617
Ra_g19221	49.1309	2.99863	0.571159	5.25008	1.52E-07	1.13E-05		8.35361	63.39
Ra_g11782	38.8999	-1.2344	0.235382	-5.24424	1.57E-07	1.17E-05		68.9419	29.5526
Ra_g5628	1751.13	-0.660686	0.126175	-5.23628	1.64E-07	1.21E-05		2417.45	1529.69
Ra_g20071	15.6107	3.01451	0.57628	5.23098	1.69E-07	1.25E-05		3.02018	20.4743
Ra_g8194	65.0693	1.14239	0.218428	5.23008	1.69E-07	1.25E-05		34.7881	75.8297
Ra_g9059	1095.91	-0.427018	0.0816567	-5.22943	1.70E-07	1.25E-05		1356.34	1009.77
Ra_g1948	426.661	1.14872	0.219926	5.22323	1.76E-07	1.29E-05		223.867	494.926
Ra_g32032	13.7423	6.65652	1.27593	5.217	1.82E-07	1.33E-05		0.5	18.8231
Ra_g28456	7.40939	5.74706	1.1032	5.20943	1.89E-07	1.38E-05		0.5	10.3792
Ra_g24116	216.947	-0.718858	0.138114	-5.20483	1.94E-07	1.41E-05		308.117	187.223
Ra_g25493	16.2385	-1.5531	0.298428	-5.20427	1.95E-07	1.41E-05		32.4481	11.5019
Ra_g29645	85.399	-0.893728	0.171811	-5.20181	1.97E-07	1.43E-05		130.631	70.9884
Ra_g21639	650.199	-0.434431	0.0836022	-5.1964	2.03E-07	1.46E-05		808.932	597.955
Ra_g15305	211.626	1.24818	0.240523	5.18943	2.11E-07	1.52E-05		104.732	247.924
Ra_g12554	188.922	1.43885	0.277941	5.17681	2.26E-07	1.62E-05		83.3055	224.795
Ra_g27094	1139.36	0.750064	0.144936	5.17515	2.28E-07	1.63E-05		754.682	1268.25
Ra_g19337	17.3839	3.5055	0.677812	5.17179	2.32E-07	1.65E-05		2.47004	23.0219
Ra_g18821	429.145	0.528024	0.102147	5.16925	2.35E-07	1.67E-05		323.083	465.166
Ra_g19534	180.867	1.24329	0.24066	5.16618	2.39E-07	1.69E-05		89.7958	211.891
Ra_g27150	358.08	0.981055	0.189974	5.16417	2.42E-07	1.70E-05		207.272	409.016
Ra_g6946	30.5315	-1.26328	0.244631	-5.16402	2.42E-07	1.70E-05		54.8306	23.0984
Ra_g1763	95.5584	-1.11118	0.215279	-5.16159	2.45E-07	1.72E-05		160.931	74.4341
Ra_g26173	1097.65	-0.325506	0.0630799	-5.16021	2.47E-07	1.73E-05		1294.6	1032.67
Ra_g34413	1232.95	-0.854698	0.165696	-5.15822	2.49E-07	1.74E-05		1854.72	1026.36
Ra_g31806	55.8063	5.90425	1.14522	5.15556	2.53E-07	1.76E-05		1.73352	74.4972
Ra_g19220	16.5823	3.6368	0.705501	5.15492	2.54E-07	1.77E-05		2.24427	22.0284
Ra_g24064	66.9171	2.37152	0.460444	5.1505	2.60E-07	1.80E-05		16.7271	84.3138
Ra_g13350	18.5878	2.16449	0.420383	5.14885	2.62E-07	1.81E-05		5.71964	23.5439
Ra_g21256	126.627	0.69689	0.135482	5.14379	2.69E-07	1.86E-05		86.5931	140.638
Ra_g17786	41.692	1.19884	0.233174	5.14138	2.73E-07	1.88E-05		21.4909	49.0924
Ra_g34798	972.826	0.698789	0.13596	5.13965	2.75E-07	1.89E-05		663.931	1076.46
Ra_g11684	20.6904	2.94356	0.573751	5.13037	2.89E-07	1.98E-05		3.97812	26.9279
Ra_g19718	90.343	1.0274	0.200461	5.12518	2.97E-07	2.03E-05		51.1972	104.058
Ra_g18655	48.2717	5.69496	1.11119	5.12512	2.97E-07	2.03E-05		1.72488	64.454
Ra_g23794	107.433	-0.683899	0.133459	-5.1244	2.98E-07	2.03E-05		150.183	93.8497
Ra_g1825	209.176	0.654139	0.127904	5.11431	3.15E-07	2.13E-05		146.799	230.635
Ra_g15335	137.914	0.833289	0.163037	5.11104	3.20E-07	2.17E-05		87.3683	155.429
Ra_g35204	214.898	0.989484	0.193704	5.10822	3.25E-07	2.19E-05		124.051	245.847
Ra_g33976	58.7265	2.2292	0.436941	5.10184	3.36E-07	2.25E-05		16.1361	73.59
Ra_g10776	13.3761	3.32434	0.651612	5.10171	3.37E-07	2.25E-05		2.23845	17.7553
Ra_g8615	147.937	1.85301	0.363228	5.10151	3.37E-07	2.25E-05		50.556	181.064
Ra_g28242	263.666	0.58943	0.11559	5.0993	3.41E-07	2.27E-05		191.853	288.271
Ra_g34826	150.726	0.838826	0.164526	5.09845	3.42E-07	2.28E-05		94.9301	169.991
Ra_g7218	290.582	0.924116	0.181322	5.09654	3.46E-07	2.30E-05		174.458	329.957
Ra_g23969	52.8453	6.13374	1.20371	5.09569	3.47E-07	2.30E-05		1.50259	70.6263
Ra_g614	699.699	-0.543794	0.106807	-5.0914	3.55E-07	2.35E-05		916.175	628.207
Ra_g11793	434.473	-1.33353	0.261953	-5.09073	3.57E-07	2.35E-05		793.855	315.345
Ra_g21860	85.1608	1.33769	0.263063	5.08504	3.68E-07	2.41E-05		40.0922	100.85
Ra_g11087	785.671	-0.594845	0.117024	-5.08308	3.71E-07	2.43E-05		1052.59	697.364
Ra_g4866	1721.35	-1.07952	0.212527	-5.07945	3.79E-07	2.47E-05		2846.13	1347.09
Ra_g32265	15.5163	6.10576	1.20413	5.07068	3.96E-07	2.58E-05		0.743865	21.1071
Ra_g31566	21.8542	4.03195	0.795295	5.06975	3.98E-07	2.59E-05		2.22522	29.0638
Ra_g84	1408.05	-0.316416	0.0624183	-5.06929	3.99E-07	2.59E-05		1653.14	1327.02
Ra_g15465	180.141	2.17874	0.429846	5.06865	4.01E-07	2.59E-05		49.9685	224.198
Ra_g21963	5994.86	-0.4716	0.09312	-5.06443	4.10E-07	2.64E-05		7580.97	5466.82
Ra_g18954	13.2115	3.07628	0.607804	5.0613	4.16E-07	2.68E-05		2.49217	17.4513
Ra_g2401	876.457	-0.322296	0.0636917	-5.06025	4.19E-07	2.69E-05		1031.31	825.507
Ra_g13187	39.0853	1.70696	0.337454	5.05835	4.23E-07	2.71E-05		14.9383	47.801
Ra_g26831	487.135	0.60116	0.118861	5.05768	4.24E-07	2.71E-05		351.758	532.928
Ra_g29881	49.3911	-0.903678	0.178691	-5.05722	4.25E-07	2.71E-05		76.3767	41.0626
Ra_g13351	12.4053	3.44157	0.680589	5.05675	4.26E-07	2.71E-05		1.99184	16.5432
Ra_g19306	415.307	0.484885	0.0959651	5.05272	4.36E-07	2.76E-05		320.233	447.665
Ra_g32454	28.9158	1.71994	0.34058	5.05002	4.42E-07	2.80E-05		11.1918	35.4905
Ra_g681	583.929	-0.313404	0.0620894	-5.04762	4.47E-07	2.82E-05		685.142	550.859
Ra_g26463	335.298	0.70085	0.138868	5.04689	4.49E-07	2.83E-05		228.782	371.47
Ra_g1713	144.261	0.669245	0.132624	5.04618	4.51E-07	2.83E-05		100.626	159.472
Ra_g18496	108.371	0.716141	0.141985	5.04379	4.56E-07	2.86E-05		73.7632	120.574
Ra_g35178	46.5687	3.5397	0.701975	5.04248	4.60E-07	2.87E-05		5.70826	60.8555
Ra_g16260	64.4939	2.26046	0.448491	5.04015	4.65E-07	2.90E-05		17.2488	80.909
Ra_g10932	79.2453	1.33213	0.264733	5.03196	4.85E-07	3.02E-05		37.6533	93.7759
Ra_g19792	156.561	1.32137	0.262723	5.02953	4.92E-07	3.05E-05		74.0855	184.719
Ra_g20215	40.187	-1.16823	0.232317	-5.02861	4.94E-07	3.06E-05		69.1087	31.213
Ra_g7703	470.738	-0.597743	0.118882	-5.02805	4.95E-07	3.06E-05		630.722	418.076
Ra_g13420	443.305	-0.673435	0.134017	-5.025	5.03E-07	3.10E-05		616.674	386.182
Ra_g23153	16.1259	6.87635	1.36865	5.02419	5.06E-07	3.11E-05		0.5	22.0012
Ra_g16244	175.462	-1.11177	0.221386	-5.02189	5.12E-07	3.14E-05		293.912	136.645
Ra_g4784	108.934	0.965095	0.192209	5.02107	5.14E-07	3.15E-05		64.0386	124.566
Ra_g19884	8.18653	5.90367	1.17751	5.0137	5.34E-07	3.26E-05		0.5	11.4154
Ra_g6601	157.745	-0.899648	0.17948	-5.01252	5.37E-07	3.27E-05		242.379	130.2
Ra_g15809	171.701	0.844616	0.168517	5.01206	5.38E-07	3.27E-05		107.835	193.657
Ra_g17887	125.635	0.626068	0.124984	5.0092	5.47E-07	3.31E-05		89.823	138.239
Ra_g28884	10.8063	3.01274	0.601674	5.00726	5.52E-07	3.34E-05		2.23474	14.3302
Ra_g12279	182.034	3.94221	0.787499	5.00598	5.56E-07	3.36E-05		15.9499	238.062
Ra_g2702	221.299	-0.952852	0.190363	-5.00546	5.57E-07	3.36E-05		347.71	179.828
Ra_g33219	5.647	5.35721	1.07076	5.0032	5.64E-07	3.39E-05		0.5	8.02933
Ra_g28580	597.63	-0.419892	0.0840907	-4.99332	5.93E-07	3.56E-05		737.039	551.826
Ra_g20349	831.697	-0.654055	0.131066	-4.99026	6.03E-07	3.61E-05		1145.19	727.867
Ra_g11300	27.4433	7.64278	1.53268	4.98653	6.15E-07	3.67E-05		0.5	37.091
Ra_g21408	280.287	1.40895	0.282606	4.98555	6.18E-07	3.68E-05		125.609	332.513
Ra_g35495	139.521	-0.805955	0.161681	-4.98485	6.20E-07	3.68E-05		205.482	118.2
Ra_g20551	118.872	-0.581921	0.11681	-4.9818	6.30E-07	3.73E-05		158.783	106.235
Ra_g18667	558.164	0.400763	0.0804871	4.97923	6.38E-07	3.77E-05		450.47	594.728
Ra_g18426	19.3015	4.33798	0.872424	4.97233	6.62E-07	3.90E-05		1.76146	25.8149
Ra_g20516	343.3	-0.896861	0.180372	-4.97227	6.62E-07	3.90E-05		526.376	282.942
Ra_g22697	283.417	0.505368	0.101654	4.97144	6.65E-07	3.90E-05		216.247	306.474
Ra_g71	905.997	-1.04228	0.209933	-4.96482	6.88E-07	4.03E-05		1475.72	716.756
Ra_g1462	484.513	0.744129	0.149903	4.96408	6.90E-07	4.04E-05		321.953	539.366
Ra_g33894	17.0069	2.97803	0.600024	4.96319	6.93E-07	4.05E-05		3.22069	22.2689
Ra_g18148	308.435	1.1453	0.2309	4.96018	7.04E-07	4.10E-05		162.241	357.833
Ra_g36751	549.255	0.767788	0.154808	4.95962	7.06E-07	4.10E-05		360.486	612.844
Ra_g34119	181.738	0.486316	0.0980945	4.95763	7.14E-07	4.13E-05		140.345	196.203
Ra_g36356	1457.34	-0.650304	0.131174	-4.95758	7.14E-07	4.13E-05		2002.82	1276.18
Ra_g34769	4550.68	-0.528869	0.106783	-4.95276	7.32E-07	4.22E-05		5911.4	4097.77
Ra_g25319	356.669	-0.627072	0.12672	-4.9485	7.48E-07	4.30E-05		484.803	314.625
Ra_g1601	21.2985	3.08039	0.62256	4.94794	7.50E-07	4.31E-05		3.7626	27.8104
Ra_g18398	1434.3	0.46061	0.0931322	4.94577	7.58E-07	4.34E-05		1118.92	1540.09
Ra_g37130	208.733	1.49933	0.303162	4.94563	7.59E-07	4.34E-05		88.5495	249.46
Ra_g13602	103.496	1.02409	0.207131	4.94415	7.65E-07	4.36E-05		58.5338	119.15
Ra_g7256	171.429	-0.671412	0.135814	-4.9436	7.67E-07	4.37E-05		238.624	149.697
Ra_g35233	4656.2	-1.48576	0.300621	-4.94232	7.72E-07	4.39E-05		8992.7	3211.37
Ra_g12169	508.228	1.00207	0.202791	4.94141	7.76E-07	4.39E-05		290.519	581.464
Ra_g18263	65.7523	0.785491	0.158971	4.94108	7.77E-07	4.39E-05		43.2019	73.9358
Ra_g18758	133.882	0.644712	0.130564	4.93789	7.90E-07	4.46E-05		94.872	147.552
Ra_g25415	1486.74	0.831063	0.168383	4.93554	7.99E-07	4.50E-05		939.113	1669.95
Ra_g33886	44.8938	1.16497	0.23611	4.93399	8.06E-07	4.53E-05		23.8085	52.5889
Ra_g7262	819.189	-1.01899	0.206543	-4.93353	8.08E-07	4.53E-05		1321.13	652.542
Ra_g35398	45.269	2.35856	0.478161	4.93257	8.12E-07	4.54E-05		11.5255	57.1834
Ra_g4081	599.408	-0.60941	0.123606	-4.93027	8.21E-07	4.58E-05		808.835	530.265
Ra_g4607	107.105	0.876219	0.177848	4.92679	8.36E-07	4.66E-05		66.2602	121.386
Ra_g19021	823.879	0.427651	0.0868435	4.92439	8.46E-07	4.70E-05		654.375	881.046
Ra_g28452	51.7941	1.34108	0.272599	4.9196	8.67E-07	4.81E-05		24.6561	61.5067
Ra_g28431	805.583	-1.02648	0.208694	-4.91859	8.72E-07	4.83E-05		1303.35	640.327
Ra_g33363	59.4363	1.22496	0.249101	4.91752	8.76E-07	4.84E-05		30.0109	69.9114
Ra_g9550	211.658	0.573657	0.1167	4.91566	8.85E-07	4.88E-05		155.903	230.909
Ra_g24596	327.948	-0.485264	0.0987354	-4.91479	8.89E-07	4.89E-05		417.237	298.852
Ra_g28643	5.48309	5.31694	1.08232	4.91256	8.99E-07	4.93E-05		0.5	7.81079
Ra_g24443	454.142	1.51489	0.308379	4.91243	9.00E-07	4.93E-05		190.207	542.788
Ra_g28639	12.7298	4.05675	0.826579	4.90787	9.21E-07	5.03E-05		1.50314	17.1387
Ra_g26231	162.608	0.977688	0.199284	4.90601	9.29E-07	5.07E-05		94.7057	185.909
Ra_g30631	66.7012	-1.17582	0.239831	-4.90271	9.45E-07	5.15E-05		115.393	51.1372
Ra_g15102	84.2894	2.00272	0.408548	4.90204	9.48E-07	5.15E-05		26.3806	104.259
Ra_g4080	523.659	-0.748208	0.152746	-4.89837	9.66E-07	5.24E-05		751.859	448.259
Ra_g7978	55.3285	1.17261	0.239438	4.89735	9.71E-07	5.25E-05		28.8507	64.8211
Ra_g1801	1708.3	-0.744486	0.152091	-4.89502	9.83E-07	5.31E-05		2449.18	1462
Ra_g6881	187.822	-0.553412	0.113102	-4.89304	9.93E-07	5.35E-05		246.845	168.814
Ra_g9557	1961.29	0.929124	0.189963	4.89108	1.00E-06	5.39E-05		1169.49	2225.89
Ra_g1674	33.6465	3.27554	0.670484	4.88534	1.03E-06	5.54E-05		5.01291	43.8576
Ra_g31490	4005.75	-0.620218	0.127006	-4.88336	1.04E-06	5.58E-05		5428.16	3532.28
Ra_g4831	174.99	0.674516	0.138173	4.88168	1.05E-06	5.62E-05		121.379	193.526
Ra_g25025	18.9905	-1.4673	0.300631	-4.88073	1.06E-06	5.64E-05		37.0402	13.6406
Ra_g27832	50.0541	1.4606	0.299405	4.87832	1.07E-06	5.69E-05		22.2557	59.9869
Ra_g22665	52.392	3.1098	0.637542	4.87779	1.07E-06	5.70E-05		8.29893	67.7564
Ra_g21357	119.107	0.623197	0.127785	4.87693	1.08E-06	5.71E-05		85.2638	131.055
Ra_g32821	5.38499	5.32028	1.09101	4.87649	1.08E-06	5.71E-05		0.5	7.67998
Ra_g4575	3592.25	-0.80076	0.164222	-4.87609	1.08E-06	5.71E-05		5278.69	3030.76
Ra_g19430	90.3474	1.31489	0.269681	4.87571	1.08E-06	5.71E-05		43.058	106.777
Ra_g19957	220.095	1.32208	0.271254	4.87393	1.09E-06	5.75E-05		103.973	259.469
Ra_g1721	35.9454	1.86856	0.384102	4.86476	1.15E-06	5.99E-05		12.4769	44.4349
Ra_g1179	123.019	-0.907325	0.186512	-4.8647	1.15E-06	5.99E-05		189.887	101.396
Ra_g17345	1077.99	0.614946	0.126419	4.86436	1.15E-06	5.99E-05		770.8	1181.05
Ra_g38069	15.876	2.22206	0.456805	4.86436	1.15E-06	5.99E-05		4.72238	20.2606
Ra_g26551	822.051	-0.908912	0.187048	-4.85924	1.18E-06	6.13E-05		1266.2	674.667
Ra_g37336	271.889	-0.704024	0.144971	-4.85632	1.20E-06	6.21E-05		382.383	235.724
Ra_g35373	401.216	-0.504987	0.104006	-4.85538	1.20E-06	6.23E-05		515.985	363.626
Ra_g15342	1248.02	0.689817	0.142219	4.85039	1.23E-06	6.37E-05		855.489	1379.53
Ra_g344	694.47	-0.423053	0.0872533	-4.84856	1.24E-06	6.42E-05		858.567	640.438
Ra_g9069	169.77	-0.671397	0.138541	-4.8462	1.26E-06	6.48E-05		235.911	148.389
Ra_g28131	230.967	0.535394	0.11053	4.84387	1.27E-06	6.52E-05		173.067	250.933
Ra_g1427	1140.64	-0.422487	0.0872265	-4.84356	1.28E-06	6.52E-05		1409.85	1051.57
Ra_g28809	20.9789	4.79704	0.990406	4.84351	1.28E-06	6.52E-05		1.48102	28.1449
Ra_g26607	114.319	0.591698	0.122167	4.84336	1.28E-06	6.52E-05		83.3033	125.324
Ra_g33982	436.177	-0.580075	0.119775	-4.84305	1.28E-06	6.52E-05		580.361	388.782
Ra_g33918	25.8005	2.1566	0.445716	4.83851	1.31E-06	6.66E-05		7.71803	32.4946
Ra_g28408	152.498	1.22542	0.253491	4.83419	1.34E-06	6.79E-05		76.6991	178.431
Ra_g12877	48.4876	5.68679	1.17659	4.83329	1.34E-06	6.81E-05		1.7479	64.7341
Ra_g16444	228.489	0.503147	0.104119	4.83243	1.35E-06	6.83E-05		174.862	247.032
Ra_g33889	115.169	-0.841649	0.174297	-4.82881	1.37E-06	6.94E-05		172.776	96.6331
Ra_g34807	286.64	0.532506	0.110389	4.82391	1.41E-06	7.10E-05		215.29	311.09
Ra_g35492	958.842	0.479131	0.0993322	4.82352	1.41E-06	7.10E-05		741.302	1032.02
Ra_g34001	128.401	0.684105	0.141932	4.81995	1.44E-06	7.21E-05		88.812	142.264
Ra_g696	281.685	-0.499231	0.103646	-4.8167	1.46E-06	7.32E-05		361.181	255.853
Ra_g15528	14.3862	6.71331	1.39463	4.8137	1.48E-06	7.41E-05		0.5	19.6815
Ra_g23212	1056.24	1.5145	0.315029	4.8075	1.53E-06	7.63E-05		441.999	1261.66
Ra_g28524	142.201	2.3859	0.496347	4.80692	1.53E-06	7.64E-05		34.6349	178.723
Ra_g21483	231.643	-0.447883	0.0932829	-4.80134	1.58E-06	7.84E-05		290.162	212.803
Ra_g32764	7.63059	5.80862	1.21067	4.79788	1.60E-06	7.96E-05		0.5	10.6741
Ra_g493	191.559	-0.650864	0.135682	-4.79697	1.61E-06	7.98E-05		264.299	167.98
Ra_g29502	16.5313	4.4603	0.93094	4.79118	1.66E-06	8.20E-05		1.49054	22.2116
Ra_g33479	8.68589	5.99924	1.2523	4.79058	1.66E-06	8.21E-05		0.5	12.0812
Ra_g26513	138.056	-0.905566	0.189051	-4.79005	1.67E-06	8.22E-05		213.079	113.715
Ra_g17889	17.1479	3.31797	0.692896	4.78856	1.68E-06	8.26E-05		2.72892	22.6209
Ra_g25900	784.578	0.740954	0.154786	4.78695	1.69E-06	8.31E-05		522.838	872.491
Ra_g27471	252.088	0.619383	0.129465	4.78418	1.72E-06	8.41E-05		180.006	276.783
Ra_g28513	22.7086	2.87512	0.601042	4.78356	1.72E-06	8.42E-05		4.44954	29.4616
Ra_g30622	12.7267	6.52841	1.36513	4.78227	1.73E-06	8.46E-05		0.5	17.4689
Ra_g25651	2015.51	0.904916	0.189314	4.77998	1.75E-06	8.54E-05		1218.94	2281.7
Ra_g28721	5.35303	5.29046	1.10749	4.77698	1.78E-06	8.65E-05		0.5	7.63738
Ra_g9022	187.971	1.30584	0.273394	4.77639	1.78E-06	8.66E-05		89.8244	221.353
Ra_g18433	166.423	1.01789	0.213154	4.77536	1.79E-06	8.69E-05		94.4281	191.088
Ra_g1099	1578.42	-0.684922	0.14347	-4.77396	1.81E-06	8.74E-05		2202.84	1370.95
Ra_g28025	80.3968	0.866659	0.181597	4.77243	1.82E-06	8.79E-05		49.9984	91.1962
Ra_g19805	337.535	0.800841	0.167912	4.7694	1.85E-06	8.89E-05		217.076	378.355
Ra_g3915	445.272	-0.450442	0.0944469	-4.76927	1.85E-06	8.89E-05		557.512	408.526
Ra_g9435	86.7971	1.11243	0.233449	4.76518	1.89E-06	9.06E-05		46.7269	100.821
Ra_g23360	281.479	-0.711207	0.149417	-4.75987	1.94E-06	9.28E-05		398.332	243.195
Ra_g31465	13.2607	5.87874	1.23537	4.7587	1.95E-06	9.32E-05		0.75339	18.0965
Ra_g2876	714.881	-0.401235	0.0843418	-4.75726	1.96E-06	9.37E-05		875.543	661.994
Ra_g22793	120.776	1.3073	0.274854	4.75636	1.97E-06	9.39E-05		57.8943	142.403
Ra_g26145	186.412	-0.814106	0.171239	-4.75421	1.99E-06	9.48E-05		275.512	157.378
Ra_g27744	70.5862	1.69247	0.356218	4.75122	2.02E-06	9.60E-05		26.8729	85.8239
Ra_g11990	29.7983	1.55712	0.328169	4.74486	2.09E-06	9.86E-05		12.6069	36.1954
Ra_g18287	59.6041	1.67404	0.352823	4.7447	2.09E-06	9.86E-05		23.0714	72.4483
Ra_g418	624.483	-0.450936	0.095042	-4.74459	2.09E-06	9.86E-05		782.058	572.625
Ra_g11271	280.174	-0.615951	0.12983	-4.74429	2.09E-06	9.86E-05		379.225	247.824
Ra_g1312	18.7923	6.37416	1.34428	4.74169	2.12E-06	9.97E-05		0.745718	25.4745
Ra_g8114	302.024	-0.332136	0.0700533	-4.74119	2.12E-06	9.97E-05		357.712	284.128
Ra_g14435	12135.4	-0.459575	0.0969357	-4.74103	2.13E-06	9.97E-05		15257.3	11095.5
Ra_g30042	17.2264	6.24024	1.31683	4.73883	2.15E-06	0.000100587		0.75339	23.3841
Ra_g16321	248.368	0.579139	0.12224	4.7377	2.16E-06	0.000100969		181.877	271.198
Ra_g38046	8.58809	5.95553	1.25719	4.73716	2.17E-06	0.000101057		0.5	11.9508
Ra_g19393	344.618	0.462393	0.097663	4.73458	2.20E-06	0.000102169		268.422	370.684
Ra_g18859	856.961	0.809671	0.171032	4.73402	2.20E-06	0.000102268		548.143	960.567
Ra_g11818	99.8371	-0.846907	0.178936	-4.73302	2.21E-06	0.00010259		149.685	83.8878
Ra_g19909	459.841	0.418065	0.08834	4.73246	2.22E-06	0.00010269		367.634	491.243
Ra_g16445	598.067	0.390461	0.0825544	4.72974	2.25E-06	0.000103893		484.715	636.518
Ra_g27128	54.5692	1.01047	0.213891	4.72422	2.31E-06	0.000106566		31.6188	62.886
Ra_g4438	1190.08	-0.894264	0.189435	-4.72069	2.35E-06	0.000108238		1821.48	980.287
Ra_g36082	11.6969	3.62964	0.769026	4.71979	2.36E-06	0.000108528		1.74427	15.6811
Ra_g18658	32.6715	1.68414	0.357039	4.71695	2.39E-06	0.000109779		12.6879	39.9994
Ra_g33933	189.783	0.683096	0.144824	4.71674	2.40E-06	0.000109779		130.826	210.103
Ra_g764	4612.66	-0.702233	0.148932	-4.71511	2.42E-06	0.000110463		6488.69	3987.99
Ra_g22705	9.8182	3.09992	0.657558	4.71429	2.43E-06	0.000110718		2.00937	13.0878
Ra_g31468	309.103	-0.554804	0.117712	-4.71324	2.44E-06	0.000110938		405.909	277.501
Ra_g31438	53.4866	-1.54403	0.3276	-4.71315	2.44E-06	0.000110938		106.095	36.617
Ra_g20389	128.554	-0.980598	0.208071	-4.71281	2.44E-06	0.000110938		204.102	104.038
Ra_g1920	120.844	-0.60891	0.129242	-4.71141	2.46E-06	0.00011151		163.038	107.446
Ra_g36021	191.022	0.661862	0.140558	4.7088	2.49E-06	0.000112751		133.448	210.88
Ra_g22464	442.254	0.8091	0.171935	4.70586	2.53E-06	0.00011419		283.151	495.955
Ra_g3295	186.634	0.856434	0.182039	4.70468	2.54E-06	0.000114653		116.659	210.626
Ra_g16205	35.3054	1.12789	0.239863	4.70225	2.57E-06	0.000115823		19.1129	41.3696
Ra_g13694	470.313	0.687592	0.146307	4.69966	2.61E-06	0.000117101		323.124	520.043
Ra_g4963	81.2236	1.6527	0.352141	4.69329	2.69E-06	0.000120598		31.6825	98.404
Ra_g19847	78.6354	2.63139	0.561214	4.68875	2.75E-06	0.000123094		16.5394	100.001
Ra_g2413	2304.95	-0.451896	0.0964381	-4.68587	2.79E-06	0.000124627		2888.46	2111.11
Ra_g31418	12.3855	2.15001	0.459153	4.68254	2.83E-06	0.000126447		3.97319	15.8562
Ra_g26377	1549.59	0.327095	0.0699068	4.67902	2.88E-06	0.000128338		1301.78	1632.86
Ra_g2437	458.81	-0.714401	0.152689	-4.6788	2.89E-06	0.000128338		649.086	396.051
Ra_g20407	25.597	3.74004	0.799779	4.67634	2.92E-06	0.000129527		2.97464	33.8044
Ra_g28468	9.45799	5.37899	1.15035	4.67596	2.93E-06	0.000129527		0.750646	13.0271
Ra_g2889	598.101	-0.325598	0.0696338	-4.67586	2.93E-06	0.000129527		706.553	562.617
Ra_g17937	480.96	0.434246	0.0929286	4.67289	2.97E-06	0.000131187		380.958	514.961
Ra_g2323	205.466	-0.575169	0.123229	-4.66747	3.05E-06	0.000134384		273.648	183.405
Ra_g16701	210.94	0.946281	0.202749	4.66725	3.05E-06	0.000134384		124.993	240.255
Ra_g9438	382.333	0.494575	0.106025	4.66472	3.09E-06	0.000135753		292.996	412.779
Ra_g1964	54.3589	2.9947	0.642023	4.66447	3.09E-06	0.000135753		9.24386	70.0639
Ra_g7626	827.329	-0.377225	0.0809051	-4.66256	3.12E-06	0.000136795		999.815	770.5
Ra_g28779	342.852	-1.02791	0.22048	-4.66216	3.13E-06	0.000136827		555.369	272.679
Ra_g33539	8.47335	-2.33382	0.500666	-4.66143	3.14E-06	0.000137082		21.8438	4.68321
Ra_g19025	59.6047	1.93434	0.415238	4.65838	3.19E-06	0.000138895		19.549	73.6233
Ra_g12125	5263.28	-0.874997	0.187853	-4.65787	3.19E-06	0.000139006		7987.08	4356.01
Ra_g15289	67.5233	0.836221	0.179686	4.65378	3.26E-06	0.000141472		42.8488	76.4148
Ra_g37720	22.8197	-1.1357	0.244051	-4.65355	3.26E-06	0.000141472		38.8969	18.1274
Ra_g12184	622.924	-0.737313	0.158452	-4.65322	3.27E-06	0.000141472		889.932	534.587
Ra_g583	442.07	-0.469209	0.100871	-4.65159	3.29E-06	0.000142254		559.341	403.646
Ra_g23982	4.78294	5.13615	1.10422	4.6514	3.30E-06	0.000142254		0.5	6.87726
Ra_g27614	217.006	0.562294	0.12092	4.65012	3.32E-06	0.000142849		160.099	236.641
Ra_g15527	18.7036	7.09204	1.52522	4.64985	3.32E-06	0.000142849		0.5	25.4381
Ra_g15638	251.028	0.626499	0.134778	4.64837	3.35E-06	0.000143645		179.059	275.684
Ra_g15293	18.9027	2.40165	0.516935	4.64594	3.39E-06	0.000145107		5.00153	24.203
Ra_g13726	88.3694	0.788077	0.169668	4.64481	3.40E-06	0.000145663		57.9527	99.175
Ra_g12497	24.2812	2.42509	0.522319	4.64293	3.44E-06	0.000146356		6.19669	30.976
Ra_g31556	399.449	-0.51276	0.110439	-4.64291	3.44E-06	0.000146356		515.676	361.374
Ra_g19581	28.7241	2.3248	0.500731	4.64281	3.44E-06	0.000146356		7.62267	36.4246
Ra_g536	25.0238	1.75145	0.377332	4.64165	3.46E-06	0.000146941		9.40537	30.8967
Ra_g18921	483.844	0.4682	0.100926	4.63905	3.50E-06	0.000148559		376.237	520.379
Ra_g36835	37.3976	-0.847258	0.182689	-4.6377	3.52E-06	0.000149285		56.1061	31.8281
Ra_g27473	132.665	0.660285	0.142416	4.6363	3.55E-06	0.000150057		93.2119	146.482
Ra_g19448	41.6241	1.42288	0.307032	4.6343	3.58E-06	0.000151078		18.8299	49.8889
Ra_g2958	688.892	-0.535199	0.115488	-4.63423	3.58E-06	0.000151078		898.238	619.776
Ra_g14856	28.4399	1.92064	0.414561	4.63294	3.61E-06	0.000151777		9.65909	35.3668
Ra_g24555	776.032	0.961229	0.207599	4.63023	3.65E-06	0.000153531		454.099	884.009
Ra_g16388	11.0659	3.0118	0.650763	4.6281	3.69E-06	0.000154586		2.22981	14.6779
Ra_g9456	577.416	0.438535	0.0947605	4.62782	3.70E-06	0.000154586		456.262	618.467
Ra_g9021	326.694	0.744044	0.160777	4.62781	3.70E-06	0.000154586		217.515	363.754
Ra_g15947	119.21	0.603636	0.130478	4.62633	3.72E-06	0.000155422		86.1378	130.9
Ra_g742	308.186	-0.507208	0.109642	-4.62602	3.73E-06	0.000155422		396.008	279.579
Ra_g18219	848.47	0.48862	0.105779	4.61927	3.85E-06	0.000160312		652.186	914.564
Ra_g18332	96.1869	1.30215	0.281934	4.61863	3.86E-06	0.000160545		46.2937	113.485
Ra_g9376	725.516	0.660691	0.143111	4.61663	3.90E-06	0.000161842		506.226	799.279
Ra_g33871	65.1465	0.793215	0.171953	4.61297	3.97E-06	0.000164461		42.5296	73.3522
Ra_g9181	1007.85	-0.394779	0.0855974	-4.61205	3.99E-06	0.000164926		1229.13	934.754
Ra_g21353	534.82	0.579137	0.125625	4.61004	4.03E-06	0.000166267		391.226	583.351
Ra_g23880	583.958	0.564389	0.122445	4.60934	4.04E-06	0.00016656		429.85	635.994
Ra_g15464	41.5331	1.74375	0.378444	4.60767	4.07E-06	0.00016764		15.579	50.8512
Ra_g8482	521.497	0.807222	0.17524	4.60637	4.10E-06	0.000168424		334.232	584.585
Ra_g18050	136.275	0.517063	0.112329	4.60313	4.16E-06	0.000170797		103.307	147.93
Ra_g9672	71.1375	-1.41666	0.307815	-4.60231	4.18E-06	0.000171202		134.047	50.8343
Ra_g26074	73.0986	-1.39233	0.302754	-4.59887	4.25E-06	0.000173775		137.507	52.2956
Ra_g31480	35.695	1.40522	0.305642	4.5976	4.27E-06	0.000174213		16.6248	42.7184
Ra_g16178	58.9272	3.88475	0.844972	4.59748	4.28E-06	0.000174213		5.69992	77.3363
Ra_g12529	1269.15	0.662348	0.144071	4.59737	4.28E-06	0.000174213		883.907	1398.23
Ra_g33654	6.02631	-3.08501	0.671359	-4.59517	4.32E-06	0.000175781		18.1755	2.64324
Ra_g14234	802.544	-0.428683	0.0933251	-4.59343	4.36E-06	0.000176975		994.014	739.387
Ra_g30395	766.23	-0.633036	0.138006	-4.58703	4.50E-06	0.000181549		1045.7	673.74
Ra_g27450	368.79	0.533835	0.11638	4.587	4.50E-06	0.000181549		276.017	400.381
Ra_g31940	127.345	4.53147	0.987925	4.58685	4.50E-06	0.000181549		7.74005	167.88
Ra_g15344	375.551	0.45823	0.0999064	4.58659	4.51E-06	0.000181549		293.459	403.581
Ra_g36173	30.3873	1.62403	0.354089	4.58649	4.51E-06	0.000181549		12.443	37.0354
Ra_g19102	100.309	0.787226	0.171761	4.58326	4.58E-06	0.000184077		65.5591	112.559
Ra_g28093	100.388	1.36065	0.296895	4.58295	4.58E-06	0.000184077		46.5072	119.015
Ra_g862	6442.18	-0.746801	0.163022	-4.58099	4.63E-06	0.000185529		9242.91	5509.27
Ra_g19071	255.488	0.785152	0.171439	4.57979	4.65E-06	0.000186307		166.182	285.923
Ra_g861	356.624	-1.25119	0.273237	-4.57915	4.67E-06	0.000186586		631.199	265.765
Ra_g15572	104.837	0.87605	0.191381	4.57753	4.71E-06	0.000187531		64.948	118.8
Ra_g7655	3139.16	-0.695102	0.151853	-4.57746	4.71E-06	0.000187531		4401.42	2719.07
Ra_g25500	93.7319	1.11216	0.242986	4.57707	4.72E-06	0.000187588		50.3789	108.85
Ra_g33891	656.481	-0.569395	0.124411	-4.57671	4.72E-06	0.000187625		869.384	586.179
Ra_g27129	38.9024	1.62023	0.354056	4.57619	4.74E-06	0.000187805		15.7614	47.2827
Ra_g21861	102.146	1.69241	0.369963	4.57453	4.77E-06	0.000188875		38.6383	123.982
Ra_g28532	2500	-0.562862	0.123047	-4.57436	4.78E-06	0.000188875		3299.98	2234
Ra_g2472	2418.83	-0.534287	0.116963	-4.568	4.92E-06	0.000194402		3150.25	2175.69
Ra_g11089	691.315	-0.388666	0.0850932	-4.56753	4.94E-06	0.000194545		840.865	642.132
Ra_g25506	319.085	-0.412607	0.0903544	-4.56655	4.96E-06	0.000194983		392.738	295.201
Ra_g2300	803.738	-0.767197	0.168016	-4.5662	4.97E-06	0.000194983		1163.89	684.353
Ra_g5358	284.121	1.15212	0.25232	4.56611	4.97E-06	0.000194983		148.852	329.878
Ra_g31187	3461.51	-0.724828	0.158927	-4.56075	5.10E-06	0.000199689		4918.64	2976.47
Ra_g2813	2771.35	-0.618679	0.135661	-4.56047	5.10E-06	0.000199689		3752.57	2444.94
Ra_g33512	14.8157	1.81402	0.39799	4.55796	5.17E-06	0.000201789		5.71752	18.5151
Ra_g23668	9.13681	6.04465	1.3263	4.55751	5.18E-06	0.000201912		0.5	12.6824
Ra_g17215	64.5319	0.972694	0.21345	4.55701	5.19E-06	0.000202095		38.154	73.9912
Ra_g1743	67.2649	-0.710051	0.155989	-4.55194	5.32E-06	0.000206716		95.5868	58.4909
Ra_g30947	2238.42	-0.522061	0.114705	-4.55136	5.33E-06	0.000206984		2899.09	2018.86
Ra_g18333	705.227	0.631885	0.13893	4.54822	5.41E-06	0.000209776		500.034	774.291
Ra_g17533	1903.71	0.341761	0.0751878	4.54543	5.48E-06	0.000212173		1586.5	2010.11
Ra_g19349	102.501	0.875834	0.192694	4.5452	5.49E-06	0.000212173		63.4084	116.198
Ra_g29144	4018.62	-0.609197	0.134165	-4.54064	5.61E-06	0.000216499		5418.99	3552.5
Ra_g14268	7.87327	5.09124	1.12218	4.5369	5.71E-06	0.000220039		0.750646	10.9141
Ra_g26663	248.219	-0.825166	0.181955	-4.535	5.76E-06	0.000221706		369.939	208.312
Ra_g359	2605.89	-0.594929	0.131237	-4.53326	5.81E-06	0.000222924		3490.79	2311.59
Ra_g13924	2571.8	-0.550746	0.121491	-4.53322	5.81E-06	0.000222924		3375.34	2304.61
Ra_g10387	3223.72	-0.453355	0.100083	-4.5298	5.90E-06	0.000226229		4040.3	2952.2
Ra_g9613	1078.35	-0.403254	0.0890372	-4.52906	5.92E-06	0.000226622		1319.51	998.628
Ra_g31109	134.881	1.0443	0.23059	4.52881	5.93E-06	0.000226622		75.7807	155.247
Ra_g7187	16.0121	-1.83034	0.404652	-4.52324	6.09E-06	0.00023211		35.0849	10.3212
Ra_g17970	2330.82	0.525979	0.116286	4.52313	6.09E-06	0.00023211		1753.53	2523.91
Ra_g79	323.882	-0.751452	0.16616	-4.52247	6.11E-06	0.000232502		465.86	277.223
Ra_g7005	23.7709	1.39057	0.307619	4.52044	6.17E-06	0.000234138		11.1415	28.6474
Ra_g19219	464.465	1.23409	0.273008	4.52036	6.17E-06	0.000234138		230.98	542.959
Ra_g7815	401.92	1.36333	0.301907	4.51574	6.31E-06	0.000238959		185.001	474.894
Ra_g2435	251.512	-0.836605	0.185487	-4.51031	6.47E-06	0.000244803		376.236	210.603
Ra_g9375	1090.94	-0.320419	0.0710765	-4.50809	6.54E-06	0.000246878		1282.61	1027.71
Ra_g22304	179.539	-0.472769	0.104876	-4.5079	6.55E-06	0.000246878		227.3	164.285
Ra_g29904	1005.18	-0.656677	0.145795	-4.50411	6.67E-06	0.00025091		1384.86	879.285
Ra_g25767	771.074	1.82595	0.405419	4.50385	6.67E-06	0.00025091		265.629	940.222
Ra_g18560	39.1125	2.18898	0.48614	4.50279	6.71E-06	0.0002518		11.1616	49.0961
Ra_g20763	1100.2	0.909188	0.201945	4.50216	6.73E-06	0.000252181		663.665	1246.37
Ra_g37001	145.702	-0.779307	0.173177	-4.50006	6.79E-06	0.000254318		211.827	124.326
Ra_g15183	541.155	0.574372	0.127663	4.49912	6.82E-06	0.000255078		396.485	590.045
Ra_g25376	70.2576	1.40396	0.312093	4.49853	6.84E-06	0.000255416		31.7798	83.7501
Ra_g28414	24.9866	1.72267	0.383207	4.49541	6.94E-06	0.000258824		9.6883	30.7527
Ra_g13734	301.922	1.11499	0.248216	4.49202	7.05E-06	0.00026247		161.801	349.295
Ra_g36382	6.78242	-1.76439	0.3928	-4.49182	7.06E-06	0.00026247		14.6762	4.81784
Ra_g30028	122.388	-0.828435	0.184505	-4.49003	7.12E-06	0.000264308		183.118	102.811
Ra_g12296	1159.4	0.441917	0.098431	4.48961	7.14E-06	0.000264458		914.157	1241.82
Ra_g7381	787.621	-0.693663	0.154543	-4.48849	7.17E-06	0.000265474		1103.48	683.002
Ra_g33856	589.35	0.822697	0.183389	4.48608	7.25E-06	0.000268107		374.316	661.695
Ra_g9249	362.656	-0.593714	0.13243	-4.48323	7.35E-06	0.000271328		486.201	322.141
Ra_g35081	35.1482	-2.05329	0.458094	-4.48225	7.39E-06	0.000271947		82.1122	20.1603
Ra_g15526	16.4391	6.90545	1.54066	4.48214	7.39E-06	0.000271947		0.5	22.4189
Ra_g14112	592.428	0.467065	0.10422	4.48154	7.41E-06	0.000272324		461.459	636.751
Ra_g30383	404.259	-1.06101	0.236782	-4.48095	7.43E-06	0.000272702		663.75	318.428
Ra_g1063	2141	-0.482081	0.107621	-4.47941	7.48E-06	0.000274283		2720.38	1948.55
Ra_g19922	99.1276	0.618103	0.138076	4.47653	7.59E-06	0.000277619		71.0756	109.145
Ra_g34674	26.4716	1.33376	0.297991	4.47583	7.61E-06	0.000278136		12.9471	31.6464
Ra_g4975	5.09594	5.25469	1.1745	4.47396	7.68E-06	0.00028019		0.5	7.29458
Ra_g9309	99.3937	1.02284	0.228715	4.47211	7.75E-06	0.000282233		56.6143	114.32
Ra_g8156	292.901	0.696515	0.155845	4.46929	7.85E-06	0.000285322		200.612	324.331
Ra_g30177	136.675	-0.827593	0.185178	-4.46918	7.85E-06	0.000285322		203.932	114.923
Ra_g1597	952.248	-0.282046	0.0631285	-4.46781	7.90E-06	0.000286711		1099.88	903.704
Ra_g10599	193.308	1.18875	0.266086	4.46755	7.91E-06	0.000286711		99.0502	225.394
Ra_g12383	546.681	0.890552	0.199424	4.46562	7.98E-06	0.000288727		333.787	618.312
Ra_g21367	4338.7	-0.23512	0.0526531	-4.46545	7.99E-06	0.000288727		4889.35	4155.82
Ra_g20896	3049.7	0.371151	0.0831276	4.46483	8.01E-06	0.000289162		2499.61	3233.73
Ra_g26645	21.063	2.06821	0.463279	4.46429	8.03E-06	0.000289498		6.71915	26.5109
Ra_g33877	239.585	1.0198	0.228493	4.46315	8.08E-06	0.000290339		135.97	274.79
Ra_g37673	551.63	-0.56847	0.127372	-4.46307	8.08E-06	0.000290339		731.269	492.417
Ra_g29936	107.576	-0.656184	0.147048	-4.46238	8.11E-06	0.000290874		148.96	94.4484
Ra_g10208	24.5379	2.71268	0.607946	4.46204	8.12E-06	0.000290933		5.24507	31.6355
Ra_g7850	73.7877	-4.93659	1.10664	-4.46086	8.16E-06	0.000292141		269.405	9.24868
Ra_g7776	552.389	-0.665762	0.149294	-4.45941	8.22E-06	0.000293725		765.034	482.174
Ra_g33014	20.1877	4.16093	0.933441	4.45762	8.29E-06	0.00029578		1.97642	26.9248
Ra_g10767	227.235	-0.582769	0.130784	-4.45596	8.35E-06	0.000297503		303.571	202.456
Ra_g20841	196.256	0.449754	0.100937	4.45579	8.36E-06	0.000297503		154.814	210.736
Ra_g17510	43.0573	0.959029	0.215454	4.45121	8.54E-06	0.000303501		25.8492	49.46
Ra_g768	389.474	-0.779837	0.175255	-4.44973	8.60E-06	0.000304525		567.049	330.949
Ra_g2366	22.7772	3.17775	0.714156	4.44966	8.60E-06	0.000304525		3.73303	29.7919
Ra_g6628	559.126	-0.423047	0.095075	-4.44961	8.60E-06	0.000304525		690.687	515.938
Ra_g34151	745.308	-0.451757	0.101538	-4.44914	8.62E-06	0.000304774		933.665	683.189
Ra_g31853	48.4113	1.27208	0.285939	4.44878	8.64E-06	0.000304869		24.1154	57.1766
Ra_g21397	1325.41	0.365217	0.0821022	4.44832	8.65E-06	0.000305104		1090.37	1404.43
Ra_g4807	414.191	1.0822	0.243317	4.44769	8.68E-06	0.000305599		225.665	477.7
Ra_g19402	485.397	0.491978	0.110641	4.44661	8.72E-06	0.000306366		372.372	523.739
Ra_g20875	8.04221	5.86091	1.31808	4.44657	8.73E-06	0.000306366		0.5	11.2229
Ra_g33630	13.9662	2.03135	0.456961	4.44534	8.78E-06	0.000307697		4.73836	17.7088
Ra_g7660	858.572	-0.980312	0.220625	-4.44334	8.86E-06	0.000310148		1363.07	691.071
Ra_g18880	525.216	-1.02403	0.230479	-4.44306	8.87E-06	0.000310148		849.152	417.904
Ra_g12031	20.4212	-1.36304	0.307037	-4.43933	9.02E-06	0.000315151		38.2401	15.1482
Ra_g21194	220.211	0.483821	0.109012	4.43825	9.07E-06	0.000316308		170.322	237.507
Ra_g25499	10.4045	2.93941	0.663142	4.43256	9.31E-06	0.000324247		2.26276	13.7851
Ra_g37601	88.6935	-0.600227	0.13542	-4.43233	9.32E-06	0.000324247		119.697	79.0256
Ra_g32673	67.8026	1.08966	0.245905	4.43121	9.37E-06	0.000325512		37.0626	78.7159
Ra_g35773	57.1991	-0.991033	0.223771	-4.42878	9.48E-06	0.000328756		91.9672	46.2764
Ra_g6878	238.643	0.643296	0.145284	4.42786	9.52E-06	0.000329727		168.581	262.664
Ra_g20819	663.497	-0.438606	0.0990676	-4.42735	9.54E-06	0.000330069		827.243	609.581
Ra_g18565	15.0224	1.96285	0.44339	4.42691	9.56E-06	0.000330295		5.2458	18.9479
Ra_g7523	7.57138	-2.889	0.652899	-4.42487	9.65E-06	0.00033283		22.164	3.37385
Ra_g10958	5068.91	-0.504606	0.114048	-4.42451	9.67E-06	0.00033283		6510.38	4589.09
Ra_g18593	727.956	0.400391	0.090496	4.4244	9.67E-06	0.00033283		587.569	775.418
Ra_g7017	211.299	1.96277	0.443925	4.42141	9.81E-06	0.000337034		67.1807	260.005
Ra_g8431	278.45	0.575635	0.130269	4.41881	9.92E-06	0.000340373		203.693	304.036
Ra_g4978	2224.3	-0.422403	0.0955943	-4.41871	9.93E-06	0.000340373		2747.78	2050.48
Ra_g18512	300.21	0.745908	0.168832	4.41805	9.96E-06	0.00034056		199.53	334.436
Ra_g12361	223.563	1.55398	0.351737	4.41802	9.96E-06	0.00034056		91.7692	268.161
Ra_g1530	241.9	-0.506248	0.114621	-4.41672	1.00E-05	0.000342162		311.94	219.22
Ra_g20042	1535.46	-0.278669	0.0631105	-4.41558	1.01E-05	0.000343521		1769.49	1458.12
Ra_g22240	437.582	-0.991302	0.224539	-4.41483	1.01E-05	0.000344261		697.482	351.615
Ra_g33362	125.364	1.02713	0.232757	4.41288	1.02E-05	0.000346915		70.9237	144.178
Ra_g7054	77.827	7.12618	1.61508	4.41228	1.02E-05	0.000347431		1.23838	104.023
Ra_g30531	88.6292	1.47277	0.333989	4.40964	1.04E-05	0.000351229		38.5281	105.996
Ra_g23711	129.489	0.602146	0.136562	4.40932	1.04E-05	0.000351296		93.5351	142.14
Ra_g7289	36.1014	1.16376	0.264151	4.40566	1.05E-05	0.000356815		19.1663	42.4131
Ra_g20521	22.536	2.2479	0.510504	4.4033	1.07E-05	0.00036026		6.41125	28.5776
Ra_g22606	55.2019	2.3732	0.53911	4.40207	1.07E-05	0.000361827		13.8721	69.6452
Ra_g9162	68.4522	1.67284	0.380075	4.40135	1.08E-05	0.000362188		26.3309	83.1593
Ra_g668	590.385	-0.547786	0.12446	-4.40129	1.08E-05	0.000362188		773.393	530.049
Ra_g31903	800.087	-0.939497	0.213549	-4.39945	1.09E-05	0.000364812		1248.86	651.162
Ra_g34993	390.352	-0.724038	0.164602	-4.39873	1.09E-05	0.000365556		555.195	336.071
Ra_g28554	4.19803	4.96766	1.12943	4.39837	1.09E-05	0.000365685		0.5	6.09738
Ra_g2625	4384.98	-0.603535	0.137249	-4.39738	1.10E-05	0.000366792		5896.83	3881.7
Ra_g13776	590.766	0.401177	0.0912357	4.39715	1.10E-05	0.000366792		477.214	629.283
Ra_g16296	78.8731	0.900281	0.204839	4.39506	1.11E-05	0.000369866		48.4645	89.6759
Ra_g13001	15.7504	2.8732	0.653919	4.39382	1.11E-05	0.000371513		3.26001	20.5805
Ra_g4563	3.81088	4.84246	1.10249	4.3923	1.12E-05	0.000373634		0.5	5.58118
Ra_g29714	41.3791	0.964351	0.219616	4.39107	1.13E-05	0.000375277		24.7735	47.581
Ra_g9439	923.735	0.515085	0.117322	4.39036	1.13E-05	0.000376026		698.706	999.411
Ra_g481	366.831	-0.89692	0.204339	-4.38936	1.14E-05	0.000377276		562.868	302.153
Ra_g25235	2731.07	-0.528701	0.120468	-4.38871	1.14E-05	0.000377917		3548.47	2459.27
Ra_g34434	12.0593	2.63854	0.601413	4.38722	1.15E-05	0.000380029		2.9845	15.7508
Ra_g27479	104.972	1.17486	0.267861	4.38607	1.15E-05	0.000381325		54.5	122.463
Ra_g21700	14.6434	5.28326	1.20459	4.38593	1.15E-05	0.000381325		0.991436	19.8607
Ra_g32297	45.5171	1.65151	0.376743	4.38365	1.17E-05	0.000384858		17.9234	55.3816
Ra_g3016	630.521	-0.441359	0.100747	-4.38085	1.18E-05	0.000389335		785.348	579.578
Ra_g131	66.6622	4.44382	1.01508	4.37781	1.20E-05	0.000394314		4.52607	88.0409
Ra_g8152	184.907	0.629828	0.143936	4.37576	1.21E-05	0.000397532		131.344	203.427
Ra_g30188	926.852	0.694947	0.158843	4.37505	1.21E-05	0.000398324		633.174	1025.41
Ra_g34306	915.611	0.443529	0.1014	4.37407	1.22E-05	0.000399615		721.341	981.034
Ra_g1213	248.239	-0.603059	0.138091	-4.36712	1.26E-05	0.000412021		335.246	219.904
Ra_g12110	181.921	0.558738	0.127955	4.36666	1.26E-05	0.000412363		134.441	198.414
Ra_g27015	108.723	1.04024	0.238412	4.3632	1.28E-05	0.00041842		61.2322	125.22
Ra_g36979	66.891	-0.81887	0.187832	-4.35959	1.30E-05	0.000424846		99.8712	56.5642
Ra_g18696	969.485	0.309401	0.0709747	4.35931	1.30E-05	0.000424857		823.536	1018.8
Ra_g866	990.297	-0.438134	0.100555	-4.35717	1.32E-05	0.000428495		1233.13	910.019
Ra_g18029	284.625	0.558947	0.128342	4.35514	1.33E-05	0.000431945		211.006	309.831
Ra_g31334	57.3616	0.729176	0.167554	4.35188	1.35E-05	0.0004377		39.0641	64.1275
Ra_g1263	218.868	-0.576007	0.132364	-4.3517	1.35E-05	0.0004377		290.961	195.503
Ra_g1755	514.937	-0.594515	0.136654	-4.35051	1.36E-05	0.00043953		689.766	457.328
Ra_g16251	320.627	0.887244	0.203991	4.34942	1.36E-05	0.000441168		196.243	362.755
Ra_g7842	128.511	0.64295	0.147836	4.34906	1.37E-05	0.000441336		90.7308	141.771
Ra_g28886	165.341	0.679996	0.156375	4.34851	1.37E-05	0.000441903		114.304	183.02
Ra_g18693	825.724	0.598547	0.137653	4.34821	1.37E-05	0.000441957		596.332	902.855
Ra_g37390	64.7839	-1.20357	0.276973	-4.34545	1.39E-05	0.000446999		113.203	49.3109
Ra_g21585	66.6493	6.16483	1.41881	4.34507	1.39E-05	0.000447216		1.73167	88.9552
Ra_g27502	14.3909	1.66327	0.382851	4.34443	1.40E-05	0.000447973		6.0109	17.8509
Ra_g19438	772.088	0.53741	0.123711	4.34409	1.40E-05	0.000448126		577.56	837.598
Ra_g1893	602.561	-0.729458	0.168038	-4.34102	1.42E-05	0.000453409		857.819	518.141
Ra_g672	1273.22	-0.339609	0.0782334	-4.34097	1.42E-05	0.000453409		1511.4	1194.5
Ra_g36466	33.5554	-1.43788	0.33127	-4.3405	1.42E-05	0.000453825		63.833	24.1295
Ra_g16376	12.0256	2.3306	0.537127	4.33901	1.43E-05	0.000456364		3.46948	15.5443
Ra_g22888	433.327	-0.417891	0.0963827	-4.33574	1.45E-05	0.000462584		534.289	400.34
Ra_g13934	81.4379	-0.966179	0.222853	-4.33549	1.45E-05	0.000462584		128.973	66.2594
Ra_g7443	265.774	-0.391081	0.0902655	-4.33256	1.47E-05	0.000468223		323.903	247.065
Ra_g9082	4.03477	-3.03311	0.700215	-4.33168	1.48E-05	0.00046932		12.3201	1.93967
Ra_g365	2023.67	-0.377608	0.087177	-4.3315	1.48E-05	0.00046932		2447.49	1883.06
Ra_g32371	466.972	-0.339648	0.0784267	-4.33077	1.49E-05	0.000469759		555.016	438.29
Ra_g9931	359.072	0.536361	0.123849	4.33076	1.49E-05	0.000469759		269.116	389.725
Ra_g35439	466.541	-0.483242	0.111646	-4.32833	1.50E-05	0.000474403		593.476	424.896
Ra_g2129	66.4088	-1.23578	0.285568	-4.32743	1.51E-05	0.000475761		117.357	50.0927
Ra_g28043	166.065	0.4855	0.112198	4.32715	1.51E-05	0.000475784		128.459	179.267
Ra_g24448	144.31	0.769287	0.17782	4.32622	1.52E-05	0.000476315		95.1358	161.368
Ra_g26875	776.96	-0.396066	0.0915512	-4.32617	1.52E-05	0.000476315		947.366	720.825
Ra_g25387	210.042	0.573708	0.132623	4.32585	1.52E-05	0.000476315		153.838	229.443
Ra_g24067	12.5558	3.45072	0.797698	4.32584	1.52E-05	0.000476315		1.99306	16.7433
Ra_g33439	218.024	-0.567577	0.131224	-4.32524	1.52E-05	0.000477038		289.562	194.844
Ra_g4436	333.364	-0.679428	0.157114	-4.32442	1.53E-05	0.000478252		464.59	290.288
Ra_g2693	56.4626	-0.676014	0.15635	-4.32373	1.53E-05	0.000479176		78.9724	49.626
Ra_g1107	907.981	-0.426697	0.0987193	-4.32232	1.54E-05	0.000481663		1124.58	836.448
Ra_g34393	44.5614	-0.866104	0.200398	-4.32192	1.55E-05	0.00048197		68.1151	37.3768
Ra_g24983	78.2969	1.2675	0.293326	4.32114	1.55E-05	0.000483089		38.5946	92.1976
Ra_g22209	688.242	-0.319341	0.0739668	-4.31735	1.58E-05	0.000490866		808.684	648.761
Ra_g5331	873.141	-0.469951	0.108859	-4.31708	1.58E-05	0.000490877		1103.25	797.104
Ra_g19395	345.059	0.452928	0.104925	4.31669	1.58E-05	0.000490881		270.729	370.502
Ra_g2617	17.5912	2.31293	0.535828	4.31656	1.58E-05	0.000490881		4.92871	22.4787
Ra_g17753	2695	0.96335	0.223232	4.31547	1.59E-05	0.00049271		1574.54	3069.16
Ra_g30115	68.9806	1.12082	0.259858	4.31319	1.61E-05	0.000497241		37.2704	80.2173
Ra_g3638	1555.18	-0.586197	0.13592	-4.31281	1.61E-05	0.000497502		2075.63	1382.37
Ra_g7682	1189.51	-0.469221	0.10882	-4.31192	1.62E-05	0.000498923		1502.43	1085.87
Ra_g7767	12.0027	2.46666	0.572317	4.30995	1.63E-05	0.000502794		3.26809	15.5808
Ra_g1918	423.117	-0.425966	0.0988836	-4.30776	1.65E-05	0.000506797		524.055	390.137
Ra_g6156	51.6291	-0.737009	0.171092	-4.30767	1.65E-05	0.000506797		74.5452	44.657
Ra_g31999	5.8913	4.70533	1.0926	4.30653	1.66E-05	0.000508811		0.743865	8.27378
Ra_g23277	223.887	0.702661	0.163237	4.30456	1.67E-05	0.000512757		152.391	248.386
Ra_g3029	52.9631	-0.785972	0.182606	-4.3042	1.68E-05	0.000512988		77.748	45.3682
Ra_g20320	7.27207	5.70982	1.32687	4.30321	1.68E-05	0.000514668		0.5	10.1961
Ra_g29205	2738.96	-0.614259	0.14277	-4.30243	1.69E-05	0.000514914		3702.05	2418.6
Ra_g31131	5.61723	5.36675	1.24745	4.30218	1.69E-05	0.000514914		0.5	7.98964
Ra_g205	55.1193	-0.775901	0.180362	-4.30192	1.69E-05	0.000514914		80.678	47.2664
Ra_g23797	178.594	-0.805871	0.18733	-4.30187	1.69E-05	0.000514914		262.762	151.204
Ra_g18285	301.005	0.705335	0.163962	4.30181	1.69E-05	0.000514914		204.669	333.783
Ra_g10959	555.739	0.687164	0.159782	4.30064	1.70E-05	0.000517044		381.445	614.504
Ra_g14175	992.051	1.86956	0.434878	4.29906	1.72E-05	0.000520139		332.236	1212.66
Ra_g20092	198.229	1.42203	0.330802	4.29875	1.72E-05	0.000520254		88.1419	235.591
Ra_g34794	172.064	0.669505	0.155765	4.29817	1.72E-05	0.000520997		119.793	190.155
Ra_g1767	971.601	-0.449904	0.104695	-4.29727	1.73E-05	0.000522512		1216.29	890.704
Ra_g22423	857.678	-0.42483	0.098878	-4.29651	1.74E-05	0.000523702		1060.56	790.716
Ra_g37129	10.8886	2.06288	0.480193	4.29593	1.74E-05	0.000524004		3.72624	13.9427
Ra_g12781	3.89254	4.85785	1.13082	4.29587	1.74E-05	0.000524004		0.5	5.69005
Ra_g35010	336.523	-0.743245	0.173184	-4.29165	1.77E-05	0.000533446		482.443	288.55
Ra_g15155	952.012	0.390275	0.0909656	4.29036	1.78E-05	0.000535192		772.057	1012.66
Ra_g6857	53.2439	0.929269	0.216598	4.29029	1.78E-05	0.000535192		32.3268	60.8829
Ra_g35377	331.336	0.708681	0.165188	4.29016	1.79E-05	0.000535192		225.113	367.411
Ra_g983	40.6088	-0.712814	0.166183	-4.28933	1.79E-05	0.00053656		58.3124	35.3743
Ra_g3750	567.528	-0.409828	0.0955724	-4.28814	1.80E-05	0.000538827		697.156	524.985
Ra_g26567	2363.41	-0.533132	0.124435	-4.28442	1.83E-05	0.000547298		3076.83	2126.27
Ra_g4597	115.811	-0.61454	0.14345	-4.28401	1.84E-05	0.00054767		157.542	102.568
Ra_g30727	122.624	-0.534188	0.124723	-4.28299	1.84E-05	0.000549557		160.041	110.818
Ra_g28986	494.697	-0.618799	0.144612	-4.27904	1.88E-05	0.00055877		670.26	436.842
Ra_g9547	31.6856	-1.04429	0.244094	-4.27824	1.88E-05	0.000560129		52.2508	25.4972
Ra_g28924	1379.03	-0.68325	0.159724	-4.27771	1.89E-05	0.000560841		1923.1	1198.34
Ra_g25305	18.405	-1.27303	0.297672	-4.27663	1.90E-05	0.00056291		33.3143	14.1019
Ra_g33917	45.4901	0.97852	0.228833	4.27614	1.90E-05	0.000563518		27.0399	52.3068
Ra_g13838	786.078	-0.282455	0.0660683	-4.2752	1.91E-05	0.00056526		906.658	746.551
Ra_g20610	160.688	0.767895	0.179629	4.27489	1.91E-05	0.000565398		105.764	179.663
Ra_g19425	18.3696	5.60793	1.31247	4.27282	1.93E-05	0.000570022		0.994512	24.828
Ra_g30958	813.726	-0.420463	0.0984572	-4.27051	1.95E-05	0.000575298		1004.76	750.717
Ra_g19175	26.6145	-1.05889	0.248005	-4.26962	1.96E-05	0.000576954		43.8118	21.5488
Ra_g4125	484.739	-0.467133	0.109415	-4.26935	1.96E-05	0.000576988		612.81	442.715
Ra_g35438	134.82	0.672291	0.157544	4.26732	1.98E-05	0.000581605		93.6292	149.217
Ra_g19652	559.19	0.380749	0.0892697	4.26516	2.00E-05	0.000586619		456.37	594.13
Ra_g29261	19.5555	-1.39109	0.326218	-4.26429	2.01E-05	0.000587573		36.829	14.4644
Ra_g508	196.898	-0.466588	0.109418	-4.26429	2.01E-05	0.000587573		249.264	180.109
Ra_g26502	190.529	-0.753689	0.176803	-4.26288	2.02E-05	0.000590614		275.383	162.911
Ra_g2331	153.157	0.639069	0.149952	4.26181	2.03E-05	0.000592793		108.512	168.705
Ra_g14	479.504	-0.446163	0.1047	-4.26133	2.03E-05	0.000593403		599.791	440.075
Ra_g20141	224.138	1.06151	0.249118	4.26107	2.03E-05	0.000593437		124.053	258.167
Ra_g13473	2354.58	-0.554827	0.130242	-4.25996	2.04E-05	0.000595704		3095.33	2108.33
Ra_g34446	4.7714	5.13176	1.20496	4.25886	2.05E-05	0.000597355		0.5	6.86186
Ra_g2201	8.58246	5.26423	1.23607	4.25885	2.05E-05	0.000597355		0.745718	11.8614
Ra_g581	1267.43	-0.337326	0.0792117	-4.25854	2.06E-05	0.000597493		1503	1189.57
Ra_g36602	61.8655	-0.611783	0.143684	-4.25783	2.06E-05	0.000598741		84.088	55.1247
Ra_g292	602.67	0.426083	0.100084	4.25724	2.07E-05	0.000599646		479.914	644.256
Ra_g13589	387.194	-0.921957	0.216584	-4.25682	2.07E-05	0.000599847		600.122	316.884
Ra_g18279	212.6	1.17252	0.275455	4.25667	2.07E-05	0.000599847		110.032	247.456
Ra_g6553	153.479	1.24884	0.2936	4.25353	2.10E-05	0.000607633		76.0292	179.963
Ra_g9849	213.523	-0.638405	0.150241	-4.24921	2.15E-05	0.000618794		292.034	188.019
Ra_g28351	3.50769	4.67624	1.10076	4.24818	2.16E-05	0.000620967		0.5	5.17693
Ra_g2453	156.062	-0.53074	0.124948	-4.24767	2.16E-05	0.00062169		203.756	140.831
Ra_g28478	9.98223	4.71706	1.11072	4.24685	2.17E-05	0.000623269		0.999108	13.6433
Ra_g22518	11.0504	2.19129	0.516075	4.24606	2.18E-05	0.000624772		3.50573	14.2319
Ra_g35322	16.3101	1.85591	0.437243	4.24457	2.19E-05	0.000628257		5.97617	20.4214
Ra_g20228	263.206	0.678782	0.159935	4.2441	2.19E-05	0.000628873		182.029	290.932
Ra_g26932	228.457	0.869938	0.20502	4.24318	2.20E-05	0.000630761		141.249	258.193
Ra_g37678	7.45945	5.02009	1.18327	4.24257	2.21E-05	0.000631792		0.745718	10.364
Ra_g100	209.692	-0.349966	0.0825004	-4.24199	2.22E-05	0.000632737		251.464	196.435
Ra_g16261	7.06135	4.92214	1.16052	4.24134	2.22E-05	0.000633863		0.743865	9.83384
Ra_g34616	12.4618	-1.71801	0.405215	-4.23974	2.24E-05	0.000637701		26.7057	8.38047
Ra_g26550	402.945	-0.498317	0.117585	-4.23793	2.26E-05	0.000642166		516.192	365.862
Ra_g361	123.591	-0.659289	0.155603	-4.23699	2.27E-05	0.000643816		170.709	108.551
Ra_g455	466.231	-0.605367	0.142881	-4.23686	2.27E-05	0.000643816		628.779	412.715
Ra_g4864	57.4534	0.824851	0.194738	4.2357	2.28E-05	0.000646455		36.8164	64.9991
Ra_g19108	392.297	0.331666	0.0783196	4.23478	2.29E-05	0.000648411		328.701	414.163
Ra_g37710	230.075	-0.972394	0.229644	-4.23436	2.29E-05	0.000648914		363.812	186.163
Ra_g23747	11.3619	3.56241	0.84138	4.23401	2.30E-05	0.000649222		1.75872	15.2296
Ra_g19555	25.4964	1.54494	0.36498	4.23294	2.31E-05	0.000651595		10.8782	31.0359
Ra_g2754	3226.73	-0.423902	0.100159	-4.23227	2.31E-05	0.000652821		3988.47	2973.48
Ra_g37120	71.6988	1.04109	0.246023	4.23168	2.32E-05	0.00065355		40.2925	82.8342
Ra_g25774	1193.5	0.354274	0.0837255	4.23137	2.32E-05	0.00065355		988.451	1262.52
Ra_g1535	4.83343	-2.04893	0.484233	-4.23129	2.32E-05	0.00065355		11.8637	3.15668
Ra_g31108	2683.46	-0.425033	0.100456	-4.23104	2.33E-05	0.000653591		3319.45	2472.13
Ra_g34833	8.54809	5.22012	1.23427	4.22932	2.34E-05	0.000657888		0.743865	11.8162
Ra_g3608	31.128	1.47434	0.348662	4.22856	2.35E-05	0.000659391		13.9317	37.5268
Ra_g21482	90.6388	0.76545	0.181075	4.22725	2.37E-05	0.000661927		59.9755	101.527
Ra_g4851	95.0361	2.12296	0.502213	4.22721	2.37E-05	0.000661927		27.5645	118.193
Ra_g26244	242.164	0.943812	0.223287	4.2269	2.37E-05	0.000662151		143.481	275.725
Ra_g24068	10.2173	3.13818	0.742739	4.22515	2.39E-05	0.000666415		2.00169	13.6225
Ra_g7638	259.847	-0.547269	0.129532	-4.22497	2.39E-05	0.000666415		340.33	233.685
Ra_g4426	1030.8	0.658483	0.155873	4.2245	2.39E-05	0.000666745		719.234	1135.33
Ra_g35490	1325.94	-0.438667	0.103842	-4.22437	2.40E-05	0.000666745		1651.25	1218.18
Ra_g2793	181.439	-0.669981	0.158678	-4.22225	2.42E-05	0.000672327		252.385	158.457
Ra_g12256	4.62795	5.05294	1.19693	4.22159	2.43E-05	0.000673591		0.5	6.67061
Ra_g37293	1336.75	-0.459241	0.108799	-4.22101	2.43E-05	0.000674608		1679.69	1223.1
Ra_g14159	124.526	0.787647	0.186666	4.21954	2.45E-05	0.000678287		81.4672	139.545
Ra_g2840	5.74815	4.66974	1.10701	4.21832	2.46E-05	0.000681251		0.75339	8.07974
Ra_g20434	22.0224	-0.903092	0.214149	-4.21712	2.47E-05	0.000684171		34.3214	18.5894
Ra_g31487	628.834	-0.609327	0.144506	-4.21662	2.48E-05	0.000684962		848.8	556.178
Ra_g295	320.168	-0.609442	0.144563	-4.21577	2.49E-05	0.000686816		432.389	283.428
Ra_g218	172.611	-0.784991	0.186255	-4.21461	2.50E-05	0.000689629		252.655	146.596
Ra_g12050	176.525	0.649919	0.154257	4.21322	2.52E-05	0.000693156		124.239	194.62
Ra_g37434	93.8096	0.623474	0.147997	4.21276	2.52E-05	0.000693835		67.5586	103.227
Ra_g31455	93.1583	0.612122	0.145356	4.2112	2.54E-05	0.000697903		66.9877	102.548
Ra_g14387	114.73	2.15975	0.512908	4.21079	2.54E-05	0.000698236		32.3562	142.854
Ra_g25933	341.767	0.836935	0.198768	4.21061	2.55E-05	0.000698236		215.653	384.471
Ra_g21308	46.9284	1.34103	0.318534	4.21	2.55E-05	0.000699404		22.212	55.8339
Ra_g16534	17.1862	1.75326	0.416644	4.20805	2.58E-05	0.000704715		6.74223	21.3342
Ra_g13871	5951.69	-0.477641	0.113563	-4.20597	2.60E-05	0.000709314		7546.4	5420.78
Ra_g3040	9042.21	-0.553196	0.131533	-4.20577	2.60E-05	0.000709314		11879.7	8097.04
Ra_g1253	840.737	-0.269013	0.063963	-4.20576	2.60E-05	0.000709314		964.274	800.225
Ra_g19875	25.6177	1.71754	0.408396	4.20558	2.60E-05	0.000709314		9.88106	31.5299
Ra_g34132	563.848	0.968902	0.230395	4.20539	2.61E-05	0.000709314		328.478	642.971
Ra_g9611	1494.18	-0.292018	0.0694519	-4.20461	2.62E-05	0.000711034		1731.58	1415.72
Ra_g7833	94.1893	-1.00329	0.238675	-4.20357	2.63E-05	0.000713568		151.519	75.746
Ra_g30319	29.2972	2.00889	0.477937	4.20325	2.63E-05	0.000713835		9.43388	36.585
Ra_g9716	866.758	-0.427956	0.101868	-4.20107	2.66E-05	0.000719993		1073.74	798.432
Ra_g10077	354.732	0.528297	0.125863	4.19739	2.70E-05	0.000730613		267.013	384.638
Ra_g21481	237.612	0.904417	0.215477	4.19728	2.70E-05	0.000730613		144.283	269.388
Ra_g789	923.09	-0.57153	0.136238	-4.1951	2.73E-05	0.000736911		1224.49	823.29
Ra_g5535	1762.76	-0.726934	0.173381	-4.19269	2.76E-05	0.000744005		2507.25	1515.27
Ra_g19140	195.447	0.630023	0.150306	4.19161	2.77E-05	0.000746802		138.923	214.955
Ra_g1800	987.263	-0.489765	0.116853	-4.19128	2.77E-05	0.000747096		1258.82	897.411
Ra_g27523	55.4032	-0.847818	0.202362	-4.18962	2.79E-05	0.000751819		83.8555	46.5858
Ra_g11600	53.1179	1.59424	0.380576	4.18902	2.80E-05	0.000753013		21.5595	64.304
Ra_g3050	260.042	-0.426118	0.101737	-4.18844	2.81E-05	0.000753764		322.25	239.972
Ra_g11834	176.748	0.732098	0.174795	4.18833	2.81E-05	0.000753764		118.475	196.839
Ra_g2575	10860.7	-0.384937	0.0919531	-4.18623	2.84E-05	0.00075998		13174.8	10090
Ra_g28477	8.2671	3.8481	0.919375	4.18557	2.84E-05	0.000760754		1.24975	11.2729
Ra_g18311	155.904	1.08229	0.258579	4.18553	2.85E-05	0.000760754		85.3085	180.103
Ra_g7923	18.6795	2.38149	0.569107	4.18461	2.86E-05	0.000763057		5.01235	23.9019
Ra_g32003	11.7594	4.98054	1.19038	4.18398	2.86E-05	0.000764388		0.989583	16.016
Ra_g22904	447.453	-0.582086	0.139441	-4.17443	2.99E-05	0.000796352		596.043	398.59
Ra_g17995	112.366	0.671676	0.161018	4.17144	3.03E-05	0.000806067		78.6626	124.266
Ra_g19955	15.4157	2.7338	0.655612	4.16985	3.05E-05	0.00081086		3.44147	20.0738
Ra_g26257	135.677	1.3353	0.320309	4.16878	3.06E-05	0.000813308		63.7811	160.309
Ra_g8350	520.814	-0.453356	0.108755	-4.1686	3.06E-05	0.000813308		653.348	477.303
Ra_g7118	124.459	-0.993106	0.238243	-4.16847	3.07E-05	0.000813308		198.515	100.44
Ra_g22529	71.1334	1.6406	0.393613	4.16806	3.07E-05	0.000813945		27.9295	86.2014
Ra_g28696	4.89317	5.16463	1.24035	4.16386	3.13E-05	0.000828203		0.5	7.02422
Ra_g27426	294.284	0.86886	0.208688	4.16344	3.13E-05	0.000828292		181.951	332.395
Ra_g9108	288.376	0.613196	0.147283	4.16337	3.14E-05	0.000828292		207.183	316.107
Ra_g7174	67.4671	0.878256	0.210966	4.16303	3.14E-05	0.000828714		42.1093	76.5864
Ra_g33785	6.61049	4.83664	1.16204	4.1622	3.15E-05	0.000830886		0.750646	9.23043
Ra_g32396	14.8282	3.10519	0.746426	4.16008	3.18E-05	0.000837798		2.73789	19.525
Ra_g17260	14.7945	1.94594	0.467893	4.15895	3.20E-05	0.000841087		5.25314	18.6416
Ra_g26747	42.6128	-0.887896	0.213566	-4.15748	3.22E-05	0.000845663		65.9492	35.5006
Ra_g24783	406.111	-0.654869	0.157585	-4.15567	3.24E-05	0.000851539		560.388	355.352
Ra_g346	2.77286	-2.99627	0.721132	-4.15496	3.25E-05	0.000853323		8.6448	1.48221
Ra_g6325	6.96413	5.68184	1.36808	4.15314	3.28E-05	0.000859259		0.5	9.7855
Ra_g20779	282.377	-0.730161	0.175837	-4.1525	3.29E-05	0.000860816		403.099	242.804
Ra_g117	314.62	-0.360762	0.0868867	-4.1521	3.29E-05	0.000861449		376.759	294.574
Ra_g569	195.449	-0.508112	0.122474	-4.14874	3.34E-05	0.000873306		252.21	177.195
Ra_g20084	461.868	-0.575731	0.138807	-4.1477	3.36E-05	0.000875991		613.234	412.079
Ra_g14235	3755.27	-0.957533	0.230866	-4.14758	3.36E-05	0.000875991		5903.29	3039.93
Ra_g17846	284.597	0.561714	0.135481	4.14606	3.38E-05	0.000880934		210.195	310.064
Ra_g24311	391.937	-0.524998	0.126655	-4.14511	3.40E-05	0.000883707		508.906	353.614
Ra_g7533	44.2117	1.71198	0.413234	4.14288	3.43E-05	0.000891449		16.8811	53.9885
Ra_g31989	101.236	1.3029	0.314855	4.13811	3.50E-05	0.000909281		48.8535	119.363
Ra_g32293	1353.77	-0.689258	0.166592	-4.13741	3.51E-05	0.000911127		1892.87	1174.73
Ra_g14962	299.759	-0.792801	0.191628	-4.13718	3.52E-05	0.000911148		439.655	253.793
Ra_g32365	685.863	-0.876078	0.211799	-4.13637	3.53E-05	0.000913468		1041.31	568.046
Ra_g4259	20.8974	-1.75518	0.424394	-4.13573	3.54E-05	0.000914117		44.7267	13.621
Ra_g32693	124.096	-0.611863	0.147956	-4.13544	3.54E-05	0.000914117		167.776	110.203
Ra_g32954	25.9332	1.1751	0.284154	4.13543	3.54E-05	0.000914117		13.9134	30.6065
Ra_g13190	65.4121	1.45976	0.353013	4.13516	3.55E-05	0.000914117		28.7563	78.2973
Ra_g1704	571.661	0.557201	0.134754	4.13496	3.55E-05	0.000914117		423.068	621.859
Ra_g3036	22.1653	2.49973	0.604569	4.13473	3.55E-05	0.000914117		5.48407	28.3924
Ra_g18113	100.731	1.0728	0.259469	4.13461	3.56E-05	0.000914117		55.5372	116.462
Ra_g15553	9.22572	3.58449	0.866994	4.13438	3.56E-05	0.000914117		1.51082	12.464
Ra_g34429	5.82694	-2.28024	0.551755	-4.13271	3.59E-05	0.000919729		15.2131	3.36489
Ra_g28069	480.288	-0.853417	0.206512	-4.13253	3.59E-05	0.000919729		723.076	400.026
Ra_g37004	31.4862	2.40704	0.582637	4.13129	3.61E-05	0.000923779		7.93725	40.0026
Ra_g36072	25.9508	1.96714	0.476222	4.13073	3.62E-05	0.000925137		8.7201	32.361
Ra_g23213	386.059	0.435966	0.105551	4.1304	3.62E-05	0.00092553		304.999	413.745
Ra_g34684	9.75679	2.3098	0.559297	4.12983	3.63E-05	0.00092694		2.95777	12.6898
Ra_g30796	3327.85	-0.446984	0.108244	-4.12942	3.64E-05	0.000927661		4158.63	3051.6
Ra_g19638	276.093	1.78514	0.432333	4.12908	3.64E-05	0.000928114		97.8085	336.187
Ra_g33500	9.14778	2.3874	0.578279	4.12847	3.65E-05	0.0009297		2.73014	11.9537
Ra_g18201	17.0538	4.50614	1.0916	4.12802	3.66E-05	0.000930594		1.47917	22.912
Ra_g35838	26.9022	2.15756	0.52273	4.12748	3.67E-05	0.000931592		7.93903	33.8899
Ra_g7840	152.675	0.42346	0.102599	4.12732	3.67E-05	0.000931592		122.154	163.516
Ra_g23899	818.523	-0.428892	0.103921	-4.1271	3.67E-05	0.000931592		1015.35	753.58
Ra_g34743	898.219	-0.437304	0.10598	-4.12627	3.69E-05	0.000934044		1117.66	825.739
Ra_g22447	73.9925	1.16127	0.281483	4.12555	3.70E-05	0.000936061		38.7576	86.4042
Ra_g2481	330.034	-0.649378	0.157419	-4.12516	3.70E-05	0.00093676		454.6	289.178
Ra_g15624	472.819	0.435344	0.105578	4.12342	3.73E-05	0.000942922		374.765	506.17
Ra_g29142	1622.93	-0.235992	0.0572756	-4.1203	3.78E-05	0.000954722		1830.54	1554.39
Ra_g7112	227.897	0.487625	0.118352	4.12011	3.79E-05	0.000954722		175.389	246.066
Ra_g26458	205.503	0.920952	0.223572	4.11927	3.80E-05	0.000957297		123.305	233.569
Ra_g35796	641.462	-0.700432	0.170087	-4.11808	3.82E-05	0.000961297		902.237	555.203
Ra_g27282	658.166	0.38543	0.0936316	4.11645	3.85E-05	0.000967206		535.956	699.57
Ra_g8280	205.492	0.668126	0.162335	4.11573	3.86E-05	0.000969302		143.165	226.934
Ra_g2241	304.26	-0.619817	0.150665	-4.11387	3.89E-05	0.000976194		412.562	268.826
Ra_g19461	136.272	0.670626	0.163069	4.11253	3.91E-05	0.000980315		94.4532	150.879
Ra_g33863	33.8502	2.24073	0.544864	4.11245	3.91E-05	0.000980315		9.474	42.6423
Ra_g36651	72.5549	-0.6692	0.162822	-4.11	3.96E-05	0.000989828		100.717	63.8341
Ra_g21335	706.252	0.898015	0.218541	4.10914	3.97E-05	0.0009924		429.091	799.305
Ra_g8923	136.72	0.959287	0.233462	4.10896	3.97E-05	0.0009924		80.6801	156.067
Ra_g1972	11.8931	2.45086	0.596525	4.10856	3.98E-05	0.000993154		3.21665	15.4519
Ra_g5923	405.189	-0.501409	0.12206	-4.1079	3.99E-05	0.000995055		520.818	367.313
Ra_g2765	308.56	-0.473906	0.115372	-4.10764	4.00E-05	0.000995194		391.518	281.574
Ra_g14477	632.36	0.2653	0.0645911	4.10738	4.00E-05	0.000995365		548.948	660.83
Ra_g34153	620.488	-0.359577	0.087557	-4.10677	4.01E-05	0.000997055		743.396	580.186
Ra_g18522	92.3209	-0.858354	0.209043	-4.10611	4.02E-05	0.000998952		139.597	77.2289
Ra_g28883	174.993	0.499854	0.121751	4.10556	4.03E-05	0.0010004		133.933	189.347
Ra_g9180	808.119	-0.496096	0.12085	-4.10505	4.04E-05	0.00100162		1034.6	733.291
Ra_g35198	1910.2	-0.735576	0.179207	-4.10462	4.05E-05	0.00100256		2727.49	1638.43
Ra_g718	361.288	-0.482465	0.117581	-4.10325	4.07E-05	0.00100754		459.064	329.362
Ra_g19233	323.417	0.513539	0.125177	4.10251	4.09E-05	0.00100984		244.924	350.248
Ra_g15910	38.2678	1.8894	0.460604	4.102	4.10E-05	0.00101107		13.053	47.3395
Ra_g37647	397.65	-0.669688	0.163269	-4.10174	4.10E-05	0.00101127		552.268	346.777
Ra_g37722	118.527	-0.483185	0.117822	-4.10096	4.11E-05	0.00101372		151.323	108.262
Ra_g2051	12.8308	4.49434	1.09638	4.09925	4.14E-05	0.00102029		1.23345	17.3632
Ra_g19514	213.569	0.642143	0.156739	4.0969	4.19E-05	0.00102972		150.455	235.274
Ra_g26172	2787.69	-0.43295	0.105698	-4.09611	4.20E-05	0.00103224		3461.03	2563.92
Ra_g20707	56.102	0.847085	0.206945	4.09328	4.25E-05	0.00104393		35.6479	63.5867
Ra_g14269	4.17068	4.90333	1.19838	4.09162	4.28E-05	0.00105046		0.5	6.0609
Ra_g274	1163.2	-0.313523	0.0766344	-4.09115	4.29E-05	0.00105161		1364.31	1096.83
Ra_g30762	714.33	-0.850076	0.207812	-4.0906	4.30E-05	0.00105309		1072.5	595.605
Ra_g34716	10.8999	-1.48456	0.363012	-4.08955	4.32E-05	0.00105583		21.8424	7.91912
Ra_g29703	1078.08	-0.3492	0.0853903	-4.08945	4.32E-05	0.00105583		1285.36	1009.65
Ra_g22331	17.9827	-1.42577	0.34866	-4.08927	4.33E-05	0.00105583		35.0224	12.9695
Ra_g14705	804.53	0.486723	0.119028	4.08913	4.33E-05	0.00105583		618.715	867.135
Ra_g38187	10.3783	2.25186	0.550846	4.08799	4.35E-05	0.00106001		3.2361	13.4257
Ra_g31938	19.8122	1.49991	0.36694	4.0876	4.36E-05	0.00106053		8.9656	24.0944
Ra_g28810	13.4296	4.13589	1.01188	4.08734	4.36E-05	0.00106053		1.49054	18.076
Ra_g18085	70.2867	0.870968	0.213105	4.08703	4.37E-05	0.00106053		43.9872	79.7199
Ra_g25172	321.045	-0.387132	0.0947225	-4.08701	4.37E-05	0.00106053		390.592	298.53
Ra_g21358	485.964	0.521885	0.127703	4.0867	4.38E-05	0.00106099		366.899	526.319
Ra_g29313	276.945	0.457861	0.112047	4.08635	4.38E-05	0.0010616		216.752	297.676
Ra_g9862	34.9622	-1.63839	0.400967	-4.0861	4.39E-05	0.00106176		71.7932	23.3519
Ra_g18521	135.759	-0.831426	0.20353	-4.08503	4.41E-05	0.00106567		202.317	114.239
Ra_g12545	9.39789	2.57238	0.629815	4.08434	4.42E-05	0.00106784		2.47957	12.3707
Ra_g3007	259.492	-0.840292	0.205785	-4.08335	4.44E-05	0.00107124		387.946	217.341
Ra_g28670	491.969	0.654381	0.160263	4.08317	4.44E-05	0.00107124		344.474	541.8
Ra_g27381	27.7958	-1.0502	0.257263	-4.0822	4.46E-05	0.00107474		45.6901	22.4977
Ra_g30424	367.336	-0.590438	0.144667	-4.08137	4.48E-05	0.00107756		491.168	326.725
Ra_g19679	96.1093	1.30323	0.319427	4.07989	4.51E-05	0.00108346		46.1637	113.425
Ra_g1163	542.673	-0.354147	0.0868284	-4.0787	4.53E-05	0.00108801		649.497	507.731
Ra_g30029	2546.01	-0.404807	0.0992875	-4.07711	4.56E-05	0.00109443		3118.57	2355.82
Ra_g10709	181.157	-0.680866	0.167018	-4.07661	4.57E-05	0.00109582		252.622	158.002
Ra_g9754	147.303	1.67016	0.409726	4.07629	4.58E-05	0.00109629		56.3646	178.282
Ra_g5267	213.901	-0.484476	0.118882	-4.07526	4.60E-05	0.00110014		272.086	195.173
Ra_g1936	355.167	-0.403532	0.0990529	-4.07391	4.62E-05	0.00110554		434.567	329.366
Ra_g33795	71.7288	0.666504	0.163622	4.07342	4.63E-05	0.00110664		50.4947	79.4735
Ra_g9600	364.627	-0.304694	0.0748036	-4.07325	4.64E-05	0.00110664		426.422	344.695
Ra_g5439	48.5322	-1.20611	0.296139	-4.07278	4.65E-05	0.00110788		84.6913	37.1458
Ra_g35514	534.846	-0.53164	0.130582	-4.07132	4.67E-05	0.00111382		696.51	481.624
Ra_g25473	5.72369	4.63834	1.13943	4.07075	4.69E-05	0.0011155		0.750646	8.04804
Ra_g9317	1378.82	-0.387596	0.0952205	-4.07052	4.69E-05	0.00111561		1675.14	1280.72
Ra_g33867	270.962	-0.440644	0.108286	-4.06928	4.72E-05	0.00112033		338.354	249.164
Ra_g13189	21.4712	1.55519	0.382195	4.06911	4.72E-05	0.00112033		9.21373	26.2237
Ra_g16131	7.32133	4.97988	1.22432	4.06746	4.75E-05	0.00112726		0.743865	10.1805
Ra_g31004	336.481	0.348947	0.0858317	4.06548	4.79E-05	0.00113584		280.208	355.906
Ra_g4003	38.5355	1.1984	0.294837	4.06462	4.81E-05	0.001139		20.15	45.3306
Ra_g5082	194.905	0.728583	0.179296	4.06357	4.83E-05	0.00114276		130.985	216.879
Ra_g33754	48.0534	-1.8563	0.456832	-4.06342	4.84E-05	0.00114276		105.389	29.6083
Ra_g14231	332.16	0.394635	0.0971712	4.06123	4.88E-05	0.00115246		268.991	353.883
Ra_g18823	112.277	2.22377	0.547588	4.06103	4.89E-05	0.00115246		30.4138	140.231
Ra_g32514	23.3253	1.49693	0.368632	4.06077	4.89E-05	0.00115271		10.4262	28.2916
Ra_g30752	343.413	-1.50704	0.37115	-4.06046	4.90E-05	0.0011532		668.453	235.732
Ra_g8287	136.185	0.815889	0.200949	4.06018	4.90E-05	0.00115351		87.2032	153.18
Ra_g25277	1515.23	0.213183	0.0525151	4.05946	4.92E-05	0.00115527		1352.99	1569.98
Ra_g917	640.839	-0.510994	0.125879	-4.0594	4.92E-05	0.00115527		825.938	579.807
Ra_g30425	1787.65	-0.29468	0.0725998	-4.05897	4.93E-05	0.0011563		2075.88	1692.24
Ra_g808	419.592	-0.391278	0.0964031	-4.05877	4.93E-05	0.0011563		511.979	389.463
Ra_g19152	28.1593	-1.09488	0.269929	-4.05617	4.99E-05	0.0011682		47.1808	22.4855
Ra_g144	1396.62	-0.452198	0.111491	-4.05591	4.99E-05	0.00116846		1750.09	1279.46
Ra_g7561	7548.72	-1.00997	0.249096	-4.05456	5.02E-05	0.00117416		12128.1	6022.94
Ra_g289	616.519	-0.942183	0.232456	-4.05317	5.05E-05	0.00118013		963.406	501.557
Ra_g22694	70.0209	-0.844041	0.208286	-4.05231	5.07E-05	0.00118341		104.867	59.0723
Ra_g1337	703.85	-0.294536	0.0726962	-4.0516	5.09E-05	0.00118592		818.716	666.227
Ra_g18912	47.7587	1.03097	0.254591	4.04951	5.13E-05	0.0011955		27.1468	55.296
Ra_g31329	48.7627	1.62941	0.402491	4.04831	5.16E-05	0.00120059		19.5227	59.176
Ra_g19654	343.266	0.494881	0.122341	4.04511	5.23E-05	0.00121602		262.828	370.746
Ra_g33731	58.6386	0.987864	0.244234	4.04475	5.24E-05	0.00121681		34.3757	67.3929
Ra_g28350	122.69	-1.00204	0.247756	-4.04447	5.24E-05	0.00121713		197.342	98.4727
Ra_g3872	885.614	-0.615011	0.152079	-4.04402	5.25E-05	0.00121821		1197.21	782.416
Ra_g18431	664.712	0.841654	0.208132	4.04385	5.26E-05	0.00121821		417.401	747.815
Ra_g20792	561.982	1.37726	0.340734	4.04204	5.30E-05	0.00122657		256.143	664.595
Ra_g10858	1600.47	-0.407784	0.100972	-4.0386	5.38E-05	0.00124303		1963.75	1480.04
Ra_g5755	54.3338	1.09442	0.270997	4.03849	5.38E-05	0.00124303		29.9983	63.1123
Ra_g25554	597.905	0.412664	0.102195	4.038	5.39E-05	0.00124453		480.022	637.866
Ra_g34985	22.5947	1.34917	0.3342	4.03701	5.41E-05	0.00124805		10.9221	27.1522
Ra_g10413	4.05178	4.85494	1.20265	4.03688	5.42E-05	0.00124805		0.5	5.90237
Ra_g441	111.627	-0.759621	0.188181	-4.03666	5.42E-05	0.00124805		162.108	95.4664
Ra_g23200	4.38213	4.99322	1.23702	4.03651	5.43E-05	0.00124805		0.5	6.34283
Ra_g804	476.284	-0.801118	0.198484	-4.03618	5.43E-05	0.00124868		701.224	401.971
Ra_g10556	151.958	0.68642	0.170131	4.03465	5.47E-05	0.00125574		104.788	168.347
Ra_g19583	20.4314	1.34029	0.332297	4.03342	5.50E-05	0.00126125		9.911	24.6049
Ra_g8006	27.2029	-1.68042	0.416713	-4.03256	5.52E-05	0.00126474		57.0845	17.9091
Ra_g18851	613.323	0.583441	0.144698	4.03214	5.53E-05	0.0012659		446.437	669.618
Ra_g9270	20.9474	-1.14115	0.28309	-4.03104	5.55E-05	0.0012707		36.1657	16.5413
Ra_g2075	537.855	-0.590817	0.146683	-4.02786	5.63E-05	0.00128687		720.139	477.761
Ra_g1293	44.74	1.19844	0.297556	4.0276	5.63E-05	0.00128718		23.1082	52.6173
Ra_g15218	429.502	0.38979	0.0968085	4.0264	5.66E-05	0.0012926		348.978	457.01
Ra_g26505	148.414	1.01206	0.251397	4.02576	5.68E-05	0.00129502		84.7297	170.308
Ra_g19030	243.768	-0.522466	0.129811	-4.02481	5.70E-05	0.00129871		316.155	220.306
Ra_g20040	869.333	-0.431395	0.107187	-4.02468	5.71E-05	0.00129871		1079.03	800.1
Ra_g14426	1036.52	-0.827507	0.20563	-4.02426	5.72E-05	0.00129987		1540.87	869.067
Ra_g36258	110.046	-1.07915	0.268228	-4.02326	5.74E-05	0.00130425		182.794	86.4627
Ra_g26022	65.3455	3.04104	0.755939	4.02286	5.75E-05	0.00130533		10.6739	84.2361
Ra_g14141	28.7837	-1.0105	0.25125	-4.02189	5.77E-05	0.00130959		46.7076	23.4758
Ra_g16231	106.115	0.799555	0.198828	4.02135	5.79E-05	0.00131146		68.7152	119.248
Ra_g34701	323.089	0.824886	0.205147	4.02096	5.80E-05	0.00131247		205.326	363.01
Ra_g33377	26.042	2.22736	0.554125	4.0196	5.83E-05	0.00131896		7.39389	32.9247
Ra_g23909	5.02942	5.21216	1.29717	4.01811	5.87E-05	0.00132612		0.5	7.2059
Ra_g14747	493.384	0.404748	0.100737	4.01787	5.87E-05	0.00132635		397.921	525.871
Ra_g19931	341.645	0.532696	0.132597	4.0174	5.88E-05	0.00132782		255.872	370.903
Ra_g9866	159.54	-0.428262	0.106616	-4.01686	5.90E-05	0.00132976		197.936	147.408
Ra_g30978	175.783	0.916014	0.228293	4.01244	6.01E-05	0.00135369		105.872	199.754
Ra_g842	3460.93	-0.614012	0.153036	-4.0122	6.02E-05	0.00135393		4676.62	3056.37
Ra_g11243	318.221	0.439641	0.109597	4.01145	6.03E-05	0.00135706		252.079	340.935
Ra_g13303	475.112	0.506228	0.126209	4.01103	6.05E-05	0.00135831		361.791	513.552
Ra_g25763	433.4	0.386913	0.0964713	4.01065	6.06E-05	0.00135929		353.118	460.827
Ra_g11152	101.292	-0.52081	0.12987	-4.01026	6.07E-05	0.00136041		131.301	91.9551
Ra_g204	97.9449	-0.490023	0.122203	-4.00992	6.07E-05	0.00136116		126.103	89.2255
Ra_g13364	394.337	-0.29314	0.0731145	-4.00932	6.09E-05	0.00136343		457.881	373.823
Ra_g18306	196.733	0.516331	0.128789	4.00912	6.09E-05	0.00136347		149.205	213.242
Ra_g3121	1134.63	-0.60413	0.150719	-4.00832	6.12E-05	0.00136689		1526.86	1004.56
Ra_g4986	832.618	-0.338471	0.0844616	-4.00739	6.14E-05	0.00137109		988.356	781.372
Ra_g5434	104.092	-0.623394	0.155606	-4.00624	6.17E-05	0.00137661		142.033	92.1121
Ra_g13154	63.0954	-0.705654	0.176173	-4.00547	6.19E-05	0.00137994		89.4799	54.9672
Ra_g31332	360.702	-0.595925	0.148847	-4.0036	6.24E-05	0.00138969		484.664	320.048
Ra_g2022	22.1877	1.19846	0.299361	4.00339	6.24E-05	0.00138971		11.6855	26.3551
Ra_g16009	514.752	0.410268	0.102506	4.00237	6.27E-05	0.00139453		413.175	549.278
Ra_g34555	50.0866	0.847519	0.211782	4.00184	6.29E-05	0.00139646		31.8011	56.8485
Ra_g21107	35.3699	1.04528	0.261254	4.00101	6.31E-05	0.0014002		20.1824	41.0991
Ra_g3417	380.707	-0.588063	0.147017	-3.99997	6.34E-05	0.00140517		509.606	338.407
Ra_g10280	60.1347	-0.849499	0.212389	-3.99974	6.34E-05	0.00140536		91.0568	50.4939
Ra_g33544	274.002	0.353715	0.0884392	3.99953	6.35E-05	0.00140536		226.975	290.345
Ra_g18308	485.004	0.66948	0.167588	3.99481	6.47E-05	0.00143246		336.362	535.219
Ra_g1231	2454.92	1.61839	0.405199	3.99406	6.50E-05	0.00143575		962.154	2953.18
Ra_g18181	93.461	-1.78378	0.446667	-3.99354	6.51E-05	0.00143771		200.245	58.5332
Ra_g12521	226.672	0.377822	0.094625	3.99283	6.53E-05	0.00144079		185.213	241.158
Ra_g24694	119.758	1.22743	0.307562	3.99083	6.58E-05	0.00145175		60.1896	140.28
Ra_g33150	211.614	-0.476381	0.119384	-3.99033	6.60E-05	0.00145241		267.699	193.585
Ra_g24741	1482.56	0.968646	0.242749	3.99032	6.60E-05	0.00145241		863.537	1689.57
Ra_g4288	885.045	-0.340523	0.0853614	-3.98919	6.63E-05	0.00145813		1051.39	830.263
Ra_g21452	1786.4	-0.520839	0.130596	-3.98816	6.66E-05	0.00146324		2312.48	1611.71
Ra_g10617	126.407	0.615924	0.154476	3.98718	6.69E-05	0.00146804		90.9623	138.888
Ra_g5816	96.8549	4.82473	1.21021	3.98669	6.70E-05	0.00146987		5.00905	128.137
Ra_g27137	167.244	0.540655	0.135628	3.9863	6.71E-05	0.00146989		125.251	181.908
Ra_g34669	391.961	-0.430116	0.1079	-3.98623	6.71E-05	0.00146989		486.205	361.214
Ra_g2495	3469.2	-1.06309	0.2667	-3.98608	6.72E-05	0.00146989		5697.17	2727.21
Ra_g25050	122.347	0.619499	0.155434	3.9856	6.73E-05	0.00147155		87.72	134.556
Ra_g575	485.058	-0.627067	0.15734	-3.98542	6.74E-05	0.00147155		659.474	427.586
Ra_g3	456.798	-0.712532	0.178818	-3.98467	6.76E-05	0.00147492		645.788	394.468
Ra_g10564	236.058	-0.790753	0.198586	-3.98191	6.84E-05	0.00149064		345.8	200.143
Ra_g35571	334.726	0.413309	0.103803	3.98168	6.84E-05	0.00149064		267.928	357.659
Ra_g14572	6118.88	3.00471	0.754684	3.98142	6.85E-05	0.00149064		976.472	7833.68
Ra_g37066	111.716	0.574528	0.144305	3.98136	6.85E-05	0.00149064		82.4143	122.15
Ra_g1328	251.287	-0.621309	0.156073	-3.98088	6.87E-05	0.00149243		341	222.05
Ra_g17647	1413.31	0.470796	0.118276	3.98047	6.88E-05	0.00149371		1097.19	1519.35
Ra_g27942	1068.91	-0.39593	0.0995082	-3.97887	6.92E-05	0.00149972		1303.28	991.46
Ra_g13002	39.7636	1.85619	0.466534	3.97869	6.93E-05	0.00149972		13.9665	49.0293
Ra_g19406	189.528	0.641543	0.161246	3.97866	6.93E-05	0.00149972		134.021	208.696
Ra_g35140	79.3313	-0.683838	0.171881	-3.97856	6.93E-05	0.00149972		111.329	69.3319
Ra_g24304	48.8361	1.67624	0.421322	3.97853	6.93E-05	0.00149972		19.0036	59.447
Ra_g20227	60.4082	0.970826	0.244116	3.9769	6.98E-05	0.00150875		35.5476	69.3617
Ra_g9687	233.554	-0.8958	0.22532	-3.97568	7.02E-05	0.00151507		357.788	192.809
Ra_g33821	61.8009	3.94296	0.991812	3.97551	7.02E-05	0.00151507		5.75662	81.1489
Ra_g20429	47.4639	-0.875385	0.220217	-3.97509	7.04E-05	0.0015165		72.8705	39.6617
Ra_g9227	151.572	0.734357	0.18488	3.97208	7.12E-05	0.00153455		102.012	168.759
Ra_g16715	38.1551	0.981628	0.247331	3.96889	7.22E-05	0.00155306		22.5844	44.0119
Ra_g5028	113.712	1.02665	0.258679	3.96883	7.22E-05	0.00155306		64.5447	130.768
Ra_g7542	61.9185	-0.864651	0.2179	-3.96811	7.24E-05	0.00155645		93.8327	51.9471
Ra_g28694	56.1809	-0.773266	0.194959	-3.9663	7.30E-05	0.00156627		81.8074	48.3054
Ra_g20408	342.238	-0.815423	0.205592	-3.96622	7.30E-05	0.00156627		506.121	288.278
Ra_g24077	28.4357	1.71495	0.432469	3.96549	7.32E-05	0.00156977		11.0383	34.9016
Ra_g30216	449.168	0.621663	0.15679	3.96495	7.34E-05	0.00157202		320.328	492.781
Ra_g31008	3.3833	4.6164	1.16444	3.96448	7.36E-05	0.00157383		0.5	5.01106
Ra_g22768	126.886	1.2568	0.317032	3.96426	7.36E-05	0.001574		62.5261	149.006
Ra_g24615	181.31	0.980507	0.247354	3.96398	7.37E-05	0.00157456		105.5	207.246
Ra_g23062	183.928	-1.36749	0.345104	-3.96255	7.42E-05	0.00158274		340.461	132.417
Ra_g6473	1020.23	0.59406	0.150013	3.96007	7.49E-05	0.00159795		739.132	1114.59
Ra_g19487	1090.41	0.497514	0.125649	3.95956	7.51E-05	0.00160005		833.992	1176.55
Ra_g25458	1977.91	0.394261	0.0996064	3.95819	7.55E-05	0.00160793		1601.04	2104.2
Ra_g21518	193.916	0.440091	0.111204	3.9575	7.57E-05	0.00161126		153.23	208.144
Ra_g21171	120.405	0.553451	0.139856	3.9573	7.58E-05	0.00161127		89.7528	131.29
Ra_g7738	469.002	0.738248	0.18662	3.95589	7.62E-05	0.00161878		312.889	521.706
Ra_g3721	69.6339	-1.19807	0.302871	-3.95572	7.63E-05	0.00161878		121.594	52.9807
Ra_g27387	344.662	0.659475	0.166719	3.95561	7.63E-05	0.00161878		240.943	379.901
Ra_g34075	804.721	-0.718552	0.181679	-3.95507	7.65E-05	0.00162111		1139.84	693.681
Ra_g14996	26.9837	-2.00846	0.507976	-3.95384	7.69E-05	0.00162707		62.7586	15.7254
Ra_g31939	86.7788	0.688694	0.174185	3.9538	7.69E-05	0.00162707		60.133	96.3274
Ra_g9648	2959.6	-0.916745	0.231967	-3.95205	7.75E-05	0.00163769		4573.02	2422.46
Ra_g26585	1716.16	-0.421017	0.106585	-3.95006	7.81E-05	0.00164878		2117.97	1582.89
Ra_g30001	10.0774	2.89372	0.732579	3.95005	7.81E-05	0.00164878		2.24152	13.3561
Ra_g30338	10.1847	3.12491	0.791957	3.94581	7.95E-05	0.00167686		1.97553	13.5878
Ra_g4252	111.281	-1.23148	0.31216	-3.94503	7.98E-05	0.00168095		196.024	83.6999
Ra_g16275	21.0199	1.71919	0.435862	3.94436	8.00E-05	0.0016843		8.12082	25.9863
Ra_g29734	550.597	0.356575	0.0904116	3.94391	8.02E-05	0.00168609		455.877	582.837
Ra_g4824	196.339	0.831595	0.210893	3.9432	8.04E-05	0.00168971		124.401	220.985
Ra_g1336	918.539	-0.366318	0.092923	-3.94216	8.07E-05	0.00169567		1105.84	856.773
Ra_g2494	1.47323	-3.81452	0.967751	-3.94163	8.09E-05	0.00169807		5.45639	0.812174
Ra_g22371	148.298	0.460287	0.116812	3.94041	8.13E-05	0.00170541		115.949	159.748
Ra_g16074	290.07	0.668998	0.169837	3.93906	8.18E-05	0.0017136		201.154	320.375
Ra_g12607	96.6826	1.01376	0.257386	3.93867	8.19E-05	0.00171503		55.221	111.17
Ra_g16596	6.68318	3.52613	0.895376	3.93815	8.21E-05	0.00171733		1.23345	9.16642
Ra_g35339	152.732	0.534572	0.135773	3.93725	8.24E-05	0.00172212		114.756	166.058
Ra_g8479	46.9466	-0.874154	0.222057	-3.93662	8.26E-05	0.00172212		71.8618	39.3082
Ra_g36571	12.45	2.41	0.612212	3.93654	8.27E-05	0.00172212		3.4455	16.1182
Ra_g4409	884.482	-0.599936	0.152404	-3.93649	8.27E-05	0.00172212		1188.6	783.776
Ra_g4216	6865.25	-0.598648	0.152079	-3.93643	8.27E-05	0.00172212		9211.44	6083.85
Ra_g18048	163.877	0.413615	0.105076	3.93633	8.27E-05	0.00172212		131.596	175.303
Ra_g17818	57.5247	0.702769	0.178597	3.93495	8.32E-05	0.00173068		39.7256	64.1244
Ra_g14816	566.855	0.518016	0.131656	3.93462	8.33E-05	0.00173168		428.557	613.621
Ra_g15435	85.2387	0.534997	0.135988	3.93415	8.35E-05	0.00173306		64.314	92.8803
Ra_g16977	141.292	0.459789	0.116874	3.93404	8.35E-05	0.00173306		110.617	152.184
Ra_g4429	604.194	-0.42879	0.109004	-3.93372	8.36E-05	0.001734		748.85	556.642
Ra_g37934	166.712	-0.671224	0.170653	-3.93326	8.38E-05	0.0017347		230.882	145.989
Ra_g28691	39.2317	1.31323	0.33388	3.93324	8.38E-05	0.0017347		19.1118	46.605
Ra_g31907	56.8837	-0.945077	0.240291	-3.93305	8.39E-05	0.0017347		89.4904	46.6814
Ra_g11011	62.9594	-0.891082	0.226596	-3.93247	8.41E-05	0.00173749		96.3862	52.4838
Ra_g25170	61.6686	0.745346	0.189551	3.93217	8.42E-05	0.00173829		41.5256	69.0496
Ra_g37975	21.1475	-0.964861	0.245497	-3.93023	8.49E-05	0.00175096		34.0662	17.5079
Ra_g29937	30.4416	2.11172	0.537446	3.92917	8.52E-05	0.00175733		9.23125	38.1783
Ra_g14369	541.531	0.636324	0.161979	3.92843	8.55E-05	0.00176071		383.328	594.932
Ra_g22486	131.434	0.680852	0.173318	3.92833	8.55E-05	0.00176071		90.7322	145.668
Ra_g7953	294.833	-0.557157	0.141956	-3.92487	8.68E-05	0.00178351		388.865	264.155
Ra_g35458	300.041	3.63286	0.925726	3.92433	8.70E-05	0.00178351		31.9207	390.081
Ra_g19862	107.2	-0.73144	0.186388	-3.92428	8.70E-05	0.00178351		153.594	92.4022
Ra_g20566	854.87	-0.354209	0.0902659	-3.92406	8.71E-05	0.00178351		1022.75	799.575
Ra_g819	1204.89	-0.794585	0.202508	-3.92372	8.72E-05	0.00178351		1765.55	1018.67
Ra_g8965	108.84	0.919993	0.23447	3.92371	8.72E-05	0.00178351		65.7633	123.866
Ra_g30758	27.1705	1.92568	0.490793	3.92361	8.72E-05	0.00178351		9.22117	33.8203
Ra_g8130	269.802	0.694179	0.176926	3.92355	8.73E-05	0.00178351		185.147	298.688
Ra_g19662	130.962	0.85258	0.2173	3.92352	8.73E-05	0.00178351		82.0339	147.938
Ra_g27726	52.0648	1.1375	0.289976	3.92273	8.75E-05	0.00178797		28.1451	60.7047
Ra_g8614	10.7641	2.16858	0.553125	3.92059	8.83E-05	0.00180253		3.49386	13.8542
Ra_g32711	4.37962	5.00845	1.27774	3.91976	8.86E-05	0.00180736		0.5	6.33949
Ra_g37958	97.2866	0.887532	0.226587	3.91697	8.97E-05	0.00182695		60.146	110.333
Ra_g36265	35.9637	2.17003	0.554079	3.91647	8.99E-05	0.00182932		10.4276	45.1424
Ra_g34398	11.1132	4.90065	1.25166	3.91532	9.03E-05	0.0018356		0.989583	15.1544
Ra_g19818	285.44	1.06581	0.272227	3.91513	9.04E-05	0.0018356		157.234	328.842
Ra_g35274	5.55122	4.62615	1.18162	3.91507	9.04E-05	0.0018356		0.75339	7.81717
Ra_g1793	165.415	-0.648818	0.165763	-3.91414	9.07E-05	0.00184129		227.312	145.45
Ra_g21386	197.975	0.60487	0.15456	3.9135	9.10E-05	0.00184362		143.205	216.898
Ra_g34715	302.696	-0.686181	0.175339	-3.91346	9.10E-05	0.00184362		423.375	263.136
Ra_g25281	19.2093	1.49299	0.381685	3.91158	9.17E-05	0.00185658		8.68823	23.3829
Ra_g5391	56.5543	-0.770477	0.196996	-3.91114	9.19E-05	0.00185853		82.392	48.6084
Ra_g22532	16.4623	1.81804	0.465091	3.909	9.27E-05	0.00187359		6.27785	20.5238
Ra_g24971	1164.27	-0.422063	0.107978	-3.90879	9.28E-05	0.00187376		1438.04	1073.69
Ra_g5079	24.9897	1.04307	0.266876	3.90847	9.29E-05	0.00187482		14.4962	29.1542
Ra_g30938	318.546	-0.801359	0.20505	-3.90811	9.30E-05	0.00187611		468.587	269.199
Ra_g11008	70.5322	1.20385	0.308105	3.90728	9.33E-05	0.00188116		36.1872	82.6472
Ra_g27172	83.5526	-0.910104	0.232965	-3.90661	9.36E-05	0.00188361		129.406	68.9347
Ra_g18963	6.75377	3.55077	0.908919	3.90659	9.36E-05	0.00188361		1.23345	9.26055
Ra_g20387	312.58	0.72433	0.185441	3.90599	9.38E-05	0.00188685		210.46	347.286
Ra_g12524	22.8171	1.95619	0.501051	3.90417	9.45E-05	0.00189957		7.71859	28.5166
Ra_g18370	26.2708	1.29285	0.331187	3.90369	9.47E-05	0.00190193		13.133	31.3168
Ra_g11721	534.538	-0.505882	0.129609	-3.90313	9.50E-05	0.00190485		687.678	484.158
Ra_g18719	66.3223	0.746676	0.191337	3.90242	9.52E-05	0.00190897		44.5064	74.261
Ra_g26614	28.0684	1.21389	0.311104	3.90188	9.54E-05	0.00191178		14.6293	33.2147
Ra_g32652	9.90322	4.72848	1.21204	3.90126	9.57E-05	0.00191501		1.00129	13.5372
Ra_g11640	61.3291	3.51013	0.899781	3.9011	9.58E-05	0.00191501		7.4811	79.945
Ra_g818	421.873	-0.948097	0.243055	-3.90076	9.59E-05	0.00191559		660.606	342.962
Ra_g21004	353.77	-0.369946	0.0948453	-3.90052	9.60E-05	0.00191559		426.482	330.199
Ra_g8561	412.464	0.377775	0.0968597	3.90023	9.61E-05	0.00191559		336.904	438.318
Ra_g18421	544.736	0.347602	0.089128	3.90003	9.62E-05	0.00191559		452.897	576.016
Ra_g20377	420.907	-0.366334	0.0939324	-3.89997	9.62E-05	0.00191559		506.509	393.04
Ra_g18428	172.272	1.23299	0.316158	3.89991	9.62E-05	0.00191559		86.153	201.645
Ra_g36927	22.8062	1.09733	0.281436	3.89904	9.66E-05	0.00192104		12.6414	26.8612
Ra_g3404	214.206	-0.754609	0.193546	-3.89885	9.66E-05	0.00192104		308.897	183.309
Ra_g35849	36.9749	2.00705	0.514825	3.89851	9.68E-05	0.00192228		11.8769	46.0075
Ra_g36384	104.266	0.537863	0.137987	3.89793	9.70E-05	0.00192492		78.0822	113.661
Ra_g9266	681.153	-0.528871	0.135684	-3.89781	9.71E-05	0.00192492		884.891	613.907
Ra_g30809	350.774	0.280779	0.0720727	3.89577	9.79E-05	0.00193967		302.977	367.374
Ra_g15150	260.523	0.338421	0.0868761	3.89545	9.80E-05	0.00194081		218.199	275.297
Ra_g36966	2938.11	-0.416379	0.106909	-3.8947	9.83E-05	0.00194438		3619.12	2711.77
Ra_g28667	16.5959	2.06436	0.530077	3.89446	9.84E-05	0.00194438		5.4555	20.976
Ra_g26237	597.826	2.65483	0.681696	3.89445	9.84E-05	0.00194438		120.721	757.528
Ra_g19196	35.4989	-0.963214	0.247347	-3.89418	9.85E-05	0.00194505		56.2145	29.2603
Ra_g12955	17.5497	1.29698	0.333072	3.894	9.86E-05	0.00194505		8.93547	21.0878
Ra_g1091	616.279	-0.287814	0.0739581	-3.89158	9.96E-05	0.00196306		714.336	584.26
Ra_g33488	40.742	1.00313	0.257806	3.89102	9.98E-05	0.00196612		23.8251	47.0477
Ra_g13347	2.96718	4.47268	1.14959	3.89067	1.00E-04	0.00196741		0.5	4.45624
Ra_g35532	5094.86	-0.524612	0.13486	-3.89005	0.000100223	0.00197099		6605.51	4591.97
Ra_g8178	240.309	0.529613	0.136157	3.88974	0.000100352	0.00197203		181.037	260.733
Ra_g25070	146.857	-0.462455	0.118948	-3.88788	0.000101122	0.00198566		184.944	134.828
Ra_g18184	33.8204	1.21747	0.313175	3.88749	0.000101286	0.00198667		17.5103	39.9238
Ra_g5483	679.88	-0.341889	0.0879514	-3.88725	0.000101387	0.00198667		807.814	637.902
Ra_g8024	715.486	0.307421	0.0790853	3.88721	0.000101403	0.00198667		607.226	752.239
Ra_g8744	259.381	-0.447611	0.115174	-3.88639	0.000101747	0.00199191		325.402	238.041
Ra_g33433	79.9108	-0.697706	0.179553	-3.88579	0.000101997	0.00199513		113.132	69.5039
Ra_g25890	49.5442	-0.82561	0.212478	-3.88563	0.000102064	0.00199513		73.68	42.1656
Ra_g18141	27.9934	1.52187	0.391773	3.88457	0.000102512	0.00199977		12.1691	33.9348
Ra_g23827	102.09	-0.824149	0.21216	-3.88457	0.000102512	0.00199977		152.448	85.9705
Ra_g25765	723.274	-0.332998	0.0857243	-3.88452	0.000102532	0.00199977		857.542	679.184
Ra_g33295	51.6948	1.52624	0.392933	3.88422	0.000102661	0.00200077		22.0855	62.2312
Ra_g18005	586.977	0.356416	0.0917943	3.88277	0.000103273	0.0020112		485.737	621.391
Ra_g30596	35.6954	1.45624	0.375081	3.88247	0.000103399	0.00201214		16.0094	42.924
Ra_g21099	1358.33	-0.442639	0.114027	-3.88189	0.000103646	0.00201544		1693.45	1247.29
Ra_g4832	157.379	0.596626	0.153745	3.88063	0.000104188	0.00202446		114.049	172.49
Ra_g26961	1672.59	-0.455823	0.117474	-3.88021	0.000104366	0.00202641		2099.72	1530.88
Ra_g14673	312.326	-0.311878	0.0804061	-3.87879	0.000104979	0.00203679		365.986	295.106
Ra_g33764	45.7278	-1.02103	0.263251	-3.87856	0.000105078	0.00203719		74.0891	36.9407
Ra_g21203	90.3658	0.600712	0.154989	3.87584	0.000106256	0.00205711		65.6575	99.2686
Ra_g3432	289.646	-0.594736	0.153448	-3.87583	0.000106263	0.00205711		388.928	257.219
Ra_g33317	471.457	-0.780629	0.201434	-3.87536	0.000106469	0.00205956		686.448	400.46
Ra_g1965	21.4808	2.87842	0.742888	3.87464	0.000106783	0.0020641		4.23039	27.8976
Ra_g28671	97.8492	0.607014	0.156693	3.87391	0.000107103	0.00206875		70.6086	107.596
Ra_g27461	3.86749	4.7762	1.23312	3.87326	0.000107391	0.00207276		0.5	5.65666
Ra_g5559	264.122	-0.719894	0.185875	-3.87301	0.0001075	0.00207334		374.554	227.979
Ra_g2519	369.245	-0.590512	0.152571	-3.87041	0.000108651	0.00209399		493.831	328.383
Ra_g3357	23.7229	-1.24827	0.322537	-3.87015	0.00010877	0.00209472		42.4585	18.1444
Ra_g18191	492.852	0.431471	0.11153	3.86865	0.000109438	0.00210603		390.849	527.519
Ra_g2398	238.04	1.01197	0.261672	3.86731	0.000110045	0.00211614		135.586	272.859
Ra_g19874	484.926	1.49619	0.386949	3.86663	0.000110348	0.00212042		205.368	578.778
Ra_g13688	839.799	0.721425	0.186656	3.865	0.000111088	0.00213306		565.593	931.867
Ra_g11743	99.6854	-1.31197	0.33953	-3.86409	0.000111506	0.0021395		181.466	73.0919
Ra_g19250	103.712	-0.484407	0.125375	-3.86366	0.000111702	0.00214051		132.725	94.7074
Ra_g24122	668.135	-0.511862	0.132483	-3.86361	0.000111723	0.00214051		861.947	604.197
Ra_g4366	146.622	0.657793	0.170272	3.86319	0.000111914	0.00214259		102.448	162.014
Ra_g18766	856.309	0.499569	0.129358	3.86192	0.000112498	0.00215211		653.785	924.484
Ra_g2812	967.149	-0.209741	0.0543138	-3.86165	0.000112622	0.00215211		1076.03	931.521
Ra_g26997	51.3674	1.79491	0.464836	3.8614	0.000112741	0.00215211		18.5337	62.9786
Ra_g17697	542.128	0.386857	0.100188	3.86131	0.000112778	0.00215211		441.08	576.477
Ra_g30587	1781.96	-0.345039	0.0893603	-3.86121	0.000112825	0.00215211		2120.4	1669.81
Ra_g1459	645.294	-0.912698	0.236461	-3.85982	0.000113471	0.00216285		995.553	529.208
Ra_g26872	292.562	-0.461112	0.119505	-3.85851	0.000114081	0.00217289		368.337	267.97
Ra_g5587	524.566	-0.299175	0.0775451	-3.85807	0.000114285	0.00217517		609.962	496.767
Ra_g17913	7.99768	2.36914	0.614106	3.85787	0.000114379	0.00217538		2.47675	10.5047
Ra_g34291	46.0949	-0.827292	0.214484	-3.85713	0.000114728	0.00218036		68.669	39.2369
Ra_g16527	328.123	0.451391	0.117033	3.85695	0.000114809	0.00218036		257.439	352.35
Ra_g20405	56.1621	0.730552	0.189436	3.85646	0.00011504	0.00218315		38.2963	62.784
Ra_g14058	11.1556	2.68409	0.696081	3.856	0.000115257	0.00218568		2.74556	14.6257
Ra_g19253	562.419	0.978589	0.253805	3.85568	0.000115409	0.00218697		326.001	641.891
Ra_g741	453.441	-0.511315	0.132634	-3.85508	0.00011569	0.00219069		584.79	410.325
Ra_g22951	75.0991	0.95392	0.247597	3.85272	0.000116815	0.00221034		44.4417	85.9849
Ra_g21137	83.5001	1.81197	0.47033	3.85254	0.000116897	0.00221034		29.5175	102.161
Ra_g7252	45.3361	1.07038	0.278033	3.84981	0.000118207	0.00223349		25.4157	52.6429
Ra_g36129	44.7856	-1.1401	0.296195	-3.84917	0.00011852	0.00223777		75.9319	35.0701
Ra_g20577	1137.63	0.64255	0.166978	3.8481	0.000119036	0.00224589		801.166	1250.46
Ra_g18188	1130.75	0.653498	0.169847	3.84757	0.000119294	0.00224913		791.213	1244.6
Ra_g2419	20.307	-1.14048	0.2965	-3.84648	0.000119825	0.0022575		35.291	15.979
Ra_g788	235.851	-1.02863	0.267447	-3.8461	0.000120015	0.00225944		381.81	187.865
Ra_g19721	86.906	-0.713239	0.185486	-3.84524	0.000120437	0.00226557		123.197	75.4757
Ra_g35472	631.254	-0.356446	0.0927019	-3.84508	0.000120515	0.00226557		756.472	590.181
Ra_g20571	1023.72	-0.389905	0.101415	-3.84464	0.000120731	0.002268		1244.12	950.921
Ra_g17499	207.037	0.594669	0.154725	3.84339	0.000121345	0.00227789		150.548	226.533
Ra_g20091	80.2444	3.8036	0.989835	3.84266	0.000121708	0.00228305		7.98313	177.589
Ra_g34227	97.3289	-0.625912	0.163039	-3.83903	0.000123521	0.0023154		132.623	86.2308
Ra_g15434	267.919	0.370452	0.096504	3.83872	0.000123677	0.00231579		219.582	284.698
Ra_g1945	1185.18	-0.451285	0.117564	-3.83864	0.00012372	0.00231579		1485.2	1085.84
Ra_g11037	335.609	0.456994	0.11906	3.83836	0.000123857	0.00231669		263.259	360.393
Ra_g32108	131.381	0.495755	0.129179	3.83775	0.000124169	0.00232085		101.456	142.023
Ra_g8843	423.767	-0.483461	0.125991	-3.83728	0.000124403	0.00232356		539.929	385.713
Ra_g23980	103.884	0.761929	0.198625	3.83601	0.000125049	0.00233356		68.8958	116.214
Ra_g1059	524.522	-0.33741	0.0879616	-3.83588	0.000125118	0.00233356		623.061	492.342
Ra_g20413	201.237	-0.752652	0.196286	-3.83447	0.000125835	0.00234526		290.852	172.032
Ra_g26917	36.9754	0.902546	0.235445	3.83336	0.000126404	0.00235417		22.5741	42.4425
Ra_g14938	91.0449	1.32385	0.345384	3.83298	0.000126599	0.00235611		43.2861	107.631
Ra_g33332	86.9277	-0.948368	0.247628	-3.82981	0.000128241	0.00238497		136.466	71.0816
Ra_g19836	933.819	2.67342	0.698524	3.82724	0.000129588	0.00240829		185.953	1183.77
Ra_g21431	309.498	0.709484	0.185403	3.8267	0.000129871	0.00241183		210.204	343.263
Ra_g9225	588.697	0.993274	0.259737	3.82415	0.000131226	0.00243373		338.075	672.905
Ra_g37123	213.132	0.4923	0.128735	3.82413	0.000131237	0.00243373		163.181	230.449
Ra_g36676	138.44	-0.412237	0.107805	-3.82393	0.000131342	0.00243394		170.887	128.29
Ra_g1094	124.109	-0.685769	0.179412	-3.82231	0.000132205	0.00244819		173.774	108.22
Ra_g3502	85.0941	-0.52714	0.137987	-3.82022	0.000133333	0.00246728		111.26	77.039
Ra_g28685	11.5737	2.42426	0.634637	3.81991	0.000133498	0.00246728		3.20746	15.0291
Ra_g8180	497.644	0.571673	0.149658	3.81987	0.00013352	0.00246728		364.701	542.624
Ra_g14468	10.3873	4.76783	1.24837	3.81925	0.00013386	0.00247181		0.991436	14.186
Ra_g809	120.695	-0.473536	0.124029	-3.81795	0.000134567	0.00248309		153.985	110.266
Ra_g28498	117.28	-0.640961	0.167942	-3.81656	0.000135328	0.00249536		161.126	103.331
Ra_g339	7.9222	5.10964	1.33919	3.81547	0.000135927	0.00250282		0.743865	10.9816
Ra_g28918	689.74	-0.43269	0.113406	-3.81541	0.000135956	0.00250282		856.147	634.938
Ra_g24349	218.795	-0.321897	0.0843701	-3.81529	0.000136021	0.00250282		257.277	206.635
Ra_g19950	683.813	0.411605	0.107893	3.81495	0.000136212	0.00250456		549.101	729.384
Ra_g36470	535.566	-0.473764	0.124214	-3.81409	0.000136685	0.00251148		678.19	488.691
Ra_g37392	254.638	-0.548718	0.143886	-3.81357	0.000136973	0.002515		334.513	228.68
Ra_g2116	99.0112	0.807267	0.211696	3.81334	0.000137102	0.00251559		63.7648	111.427
Ra_g8205	116.086	-0.884569	0.231986	-3.81302	0.000137277	0.00251704		176.993	96.4499
Ra_g35500	5779.73	-0.499631	0.131143	-3.80981	0.000139072	0.00254816		7406.19	5238.24
Ra_g16760	8.59378	2.66092	0.698476	3.80961	0.000139187	0.00254846		2.22125	11.3846
Ra_g23230	1737.75	1.02857	0.270056	3.80873	0.000139682	0.00255514		976.767	1992.07
Ra_g30551	2172.71	-0.53043	0.139275	-3.8085	0.00013981	0.00255514		2825.11	1955.92
Ra_g37058	35.7976	0.920951	0.241818	3.80844	0.000139846	0.00255514		22.1291	41.0204
Ra_g8059	474.394	0.545575	0.143263	3.80821	0.000139978	0.00255575		353.429	515.383
Ra_g15300	42.1725	2.34213	0.61517	3.80729	0.000140498	0.00256344		10.9611	53.243
Ra_g29367	15.4139	1.79464	0.471401	3.80703	0.000140645	0.00256433		5.96195	19.2313
Ra_g25990	111.568	1.11523	0.292978	3.80653	0.000140929	0.0025677		59.9963	129.425
Ra_g30837	19.2035	-1.06335	0.279444	-3.80523	0.000141675	0.0025795		31.8856	15.6428
Ra_g12111	64.3711	0.74736	0.196428	3.80476	0.000141943	0.00258257		43.2051	72.0931
Ra_g10200	53.9367	-0.807306	0.212206	-3.80434	0.000142181	0.00258385		79.4087	46.1127
Ra_g34468	37.9823	2.84462	0.74774	3.80429	0.000142212	0.00258385		7.23797	48.8971
Ra_g21757	57.3012	-0.711128	0.186966	-3.80352	0.000142655	0.00258928		81.4636	49.9137
Ra_g9348	683.788	-0.454731	0.119558	-3.80342	0.00014271	0.00258928		858.444	626.236
Ra_g3373	21.9193	-0.927789	0.243957	-3.80308	0.000142908	0.00259107		34.2067	18.4902
Ra_g11780	1190.1	-0.347535	0.0914077	-3.80203	0.000143517	0.00260029		1418.3	1114.7
Ra_g34764	435.883	-0.437748	0.115168	-3.80096	0.000144139	0.00260975		542.271	401.087
Ra_g8892	1823.15	-0.295299	0.0777148	-3.79977	0.000144829	0.00261496		2118.56	1725.35
Ra_g15941	89.2253	1.65758	0.436233	3.79976	0.000144838	0.00261496		34.5617	108.113
Ra_g8282	662.85	-0.506874	0.133404	-3.79954	0.000144966	0.00261496		853.2	600.067
Ra_g11475	105.286	0.498961	0.131324	3.79947	0.000145009	0.00261496		80.8989	114.082
Ra_g37051	42.7954	0.982359	0.258563	3.7993	0.000145103	0.00261496		25.1069	49.3582
Ra_g7566	3021.29	-0.296926	0.0781534	-3.79928	0.00014512	0.00261496		3511.21	2858.65
Ra_g30128	331.549	1.2555	0.33046	3.79926	0.00014513	0.00261496		162.945	388.418
Ra_g6173	79.1223	0.657288	0.173151	3.79604	0.000147025	0.00264727		55.7871	87.5674
Ra_g31784	2508.81	-0.521767	0.137484	-3.79512	0.000147574	0.00265532		3247.72	2263.17
Ra_g21523	30.1639	2.74788	0.724131	3.79472	0.00014781	0.00265771		6.1908	38.8216
Ra_g35441	51.3061	0.798729	0.21058	3.793	0.000148837	0.00267433		33.4003	57.9413
Ra_g17964	274.844	0.469509	0.123796	3.7926	0.000149078	0.00267682		214.277	295.699
Ra_g4500	148.206	0.583456	0.153981	3.78914	0.00015117	0.00271251		108.352	162.158
Ra_g6496	103.228	-0.588788	0.155405	-3.78873	0.000151417	0.00271507		138.102	92.2695
Ra_g35572	311.366	-0.378896	0.100019	-3.78823	0.000151726	0.00271712		377.37	290.032
Ra_g20592	3.96704	4.89119	1.29117	3.78819	0.000151747	0.00271712		0.5	5.78939
Ra_g28808	3.81583	4.76733	1.25852	3.78803	0.000151845	0.00271712		0.5	5.58778
Ra_g24901	67.8786	0.749532	0.197901	3.78741	0.000152225	0.00272205		45.2301	76.0947
Ra_g18153	29.5737	0.95069	0.251026	3.78721	0.000152348	0.00272216		17.9309	34.1213
Ra_g21545	63.0094	1.08461	0.286398	3.78706	0.00015244	0.00272216		34.7458	73.0973
Ra_g8730	470.566	0.407039	0.107533	3.78525	0.000153554	0.00274017		378.668	501.866
Ra_g8380	2961.87	2.3851	0.630164	3.78489	0.000153776	0.00274117		711.135	3712.78
Ra_g15082	84.1607	-1.22256	0.32302	-3.78478	0.000153846	0.00274117		147.821	63.6071
Ra_g30426	3332.21	-0.44143	0.116637	-3.78465	0.000153926	0.00274117		4153.59	3059.09
Ra_g30015	676.326	-0.525241	0.138805	-3.78402	0.000154316	0.00274624		877.258	610.015
Ra_g27191	782.009	-0.80174	0.211941	-3.78285	0.000155043	0.00275728		1150.47	659.854
Ra_g25494	1070.82	-0.437866	0.11577	-3.78222	0.000155437	0.0027624		1332.91	984.118
Ra_g20440	29.4758	-0.896714	0.237103	-3.78195	0.000155603	0.00276323		45.7534	24.7166
Ra_g34308	787.887	1.65844	0.438531	3.7818	0.000155696	0.00276323		301.438	950.703
Ra_g15413	1071.86	1.22381	0.323631	3.7815	0.000155887	0.00276474		535.828	1251.2
Ra_g30984	188.296	0.562413	0.148746	3.78103	0.00015618	0.00276804		138.999	205.395
Ra_g27824	234.859	0.441079	0.116679	3.78029	0.000156644	0.00277438		185.692	251.914
Ra_g25561	365.913	-0.25734	0.0680907	-3.77937	0.000157223	0.00278274		417.751	349.301
Ra_g34730	352.346	-0.513845	0.13598	-3.77883	0.000157566	0.00278644		455.039	318.782
Ra_g116	1878.3	-0.707064	0.187126	-3.77855	0.000157745	0.00278644		2648.65	1622.18
Ra_g24693	146.471	-0.64146	0.169764	-3.77854	0.000157754	0.00278644		201.854	128.677
Ra_g37405	73.7185	0.951325	0.251791	3.77823	0.000157944	0.00278792		43.7393	84.3782
Ra_g8793	8996.16	-0.372369	0.0986278	-3.7755	0.00015969	0.00281682		10847.1	8379.84
Ra_g2804	332.923	-0.362497	0.0960207	-3.7752	0.000159878	0.00281823		400.408	311.095
Ra_g22242	94.1701	-0.561345	0.148754	-3.77364	0.000160886	0.00283408		124.379	84.767
Ra_g19080	145.034	0.458573	0.121551	3.77267	0.00016151	0.00284255		113.896	156.08
Ra_g36731	168.971	-0.471045	0.124861	-3.77255	0.000161585	0.00284255		214.129	154.585
Ra_g15106	36.6491	4.1369	1.09691	3.77141	0.000162325	0.00285364		3.22376	48.4575
Ra_g273	165.873	-0.417856	0.110805	-3.7711	0.000162533	0.00285378		205.508	153.328
Ra_g11139	106.038	0.916134	0.242943	3.77099	0.000162603	0.00285378		64.1682	120.661
Ra_g10565	617.498	-0.713968	0.189337	-3.7709	0.000162663	0.00285378		873.539	532.817
Ra_g18103	169.809	-0.487597	0.129343	-3.76979	0.000163383	0.00286449		217.467	154.59
Ra_g37435	967.562	0.303506	0.0805146	3.76957	0.000163528	0.00286509		824.05	1016.07
Ra_g9188	34.6841	1.37011	0.363577	3.76842	0.000164282	0.00287637		16.4129	41.4411
Ra_g16229	607.977	0.510722	0.135546	3.76789	0.000164635	0.00288061		461.434	657.492
Ra_g12875	10.4974	2.24455	0.595784	3.76738	0.000164968	0.00288351		3.2198	13.5899
Ra_g32999	2.97701	4.44356	1.17951	3.7673	0.000165022	0.00288351		0.5	4.46935
Ra_g29952	298.883	1.42668	0.378833	3.76599	0.000165887	0.00289668		132.407	355.042
Ra_g810	167.666	-0.386605	0.102663	-3.76575	0.000166051	0.00289759		203.891	156.258
Ra_g12616	962.532	-0.385162	0.102301	-3.76501	0.000166545	0.00290427		1168.74	894.462
Ra_g34964	6.69912	-1.57641	0.41872	-3.76482	0.000166666	0.00290444		13.9425	4.95133
Ra_g27400	6.46093	3.49731	0.929208	3.76376	0.00016738	0.00291492		1.25468	8.86302
Ra_g14815	90.9936	0.763104	0.202766	3.76347	0.000167573	0.00291634		60.2961	101.893
Ra_g1204	142.221	-0.535402	0.142273	-3.76319	0.000167758	0.00291759		185.43	128.485
Ra_g29553	127.918	0.656697	0.174548	3.76227	0.000168381	0.00292647		90.1462	141.176
Ra_g30366	12.3905	1.93642	0.514831	3.76127	0.00016905	0.00293615		4.49353	15.6895
Ra_g15789	24.1513	1.54195	0.410069	3.76023	0.000169755	0.00294343		10.4274	29.3926
Ra_g18077	133.305	0.486239	0.129312	3.76019	0.000169787	0.00294343		103.102	144.04
Ra_g5380	8.49906	4.46575	1.18765	3.76015	0.000169809	0.00294343		1.00678	11.6631
Ra_g10969	1198.42	-0.269006	0.071551	-3.75964	0.000170156	0.00294749		1374.06	1140.54
Ra_g9860	26.2368	6.13565	1.6321	3.75937	0.000170343	0.00294875		0.994512	35.3176
Ra_g7675	82.0579	-0.500241	0.133073	-3.75914	0.000170495	0.00294943		106.329	74.634
Ra_g11670	53.8432	-0.575355	0.15314	-3.75705	0.000171928	0.00297223		72.1684	48.4015
Ra_g14757	1289.67	-0.457654	0.12182	-3.7568	0.000172101	0.00297325		1619.66	1180.34
Ra_g21334	22.9439	1.48878	0.396379	3.75596	0.000172679	0.00298025		10.2085	27.8557
Ra_g26357	18123.3	-0.721246	0.192031	-3.75588	0.000172735	0.00298025		25709.6	15595.1
Ra_g20435	14.373	2.00097	0.532883	3.75499	0.000173351	0.0029889		4.94646	18.1818
Ra_g9109	109.11	0.59602	0.158808	3.75309	0.000174666	0.00300958		79.3022	119.712
Ra_g915	319.63	-0.300814	0.0801672	-3.75234	0.000175194	0.00301667		372.874	302.548
Ra_g634	306.289	-0.691928	0.184426	-3.75178	0.00017558	0.00302133		428.817	266.114
Ra_g25531	461.16	-0.308118	0.082136	-3.75131	0.000175913	0.00302505		540.14	435.501
Ra_g349	108.697	-0.819703	0.218524	-3.75109	0.000176068	0.00302571		161.833	91.6521
Ra_g18284	51.4251	0.814915	0.21727	3.7507	0.000176344	0.00302608		33.3612	58.1131
Ra_g29812	910.466	1.0954	0.292058	3.75065	0.00017638	0.00302608		492.107	1050.59
Ra_g46	552.888	-0.469552	0.125197	-3.7505	0.000176484	0.00302608		698.888	504.888
Ra_g29494	109.943	0.727031	0.193856	3.75037	0.000176571	0.00302608		74.1392	122.544
Ra_g38050	17.9938	1.5277	0.407362	3.75023	0.000176671	0.00302608		7.90093	22.0248
Ra_g1816	451.617	-0.311887	0.0831826	-3.74942	0.000177242	0.00303387		529.129	426.446
Ra_g17070	3447.43	-0.555225	0.148143	-3.74791	0.000178316	0.00305025		4533.48	3086.08
Ra_g9712	480.427	-0.47908	0.127841	-3.74747	0.000178626	0.00305354		609.813	437.965
Ra_g4890	438.787	0.423909	0.113152	3.74636	0.000179417	0.00306373		349.857	469.097
Ra_g17927	13.5604	1.4234	0.379963	3.74616	0.000179559	0.00306373		6.47495	16.5889
Ra_g27421	15.7801	-1.67099	0.446057	-3.74614	0.000179575	0.00306373		32.8496	10.7569
Ra_g9597	1011.37	0.531608	0.141955	3.74491	0.000180461	0.00307683		758.897	1096.19
Ra_g2273	47.9318	1.30765	0.349207	3.74464	0.000180654	0.00307809		23.3426	56.7949
Ra_g667	112.064	-0.490441	0.131053	-3.74232	0.000182331	0.00310464		143.934	102.108
Ra_g19787	56.4075	1.81856	0.486148	3.74075	0.000183471	0.003122		19.9302	69.2332
Ra_g28440	2.97984	4.46779	1.19442	3.74055	0.000183619	0.00312248		0.5	4.47312
Ra_g30562	3227.7	-0.344716	0.0922047	-3.7386	0.000185049	0.00314475		3840.19	3024.2
Ra_g14434	189.846	-0.47627	0.127435	-3.73736	0.000185965	0.00315824		241.559	173.275
Ra_g25449	701.139	-0.559352	0.149703	-3.73641	0.000186665	0.00316806		924.996	627.187
Ra_g32099	568.699	-0.593894	0.15897	-3.73588	0.000187056	0.00317264		762.396	504.801
Ra_g25137	623.18	-0.368219	0.0985882	-3.73492	0.000187773	0.0031818		751.098	581.207
Ra_g4526	242.409	0.616621	0.165112	3.73457	0.000188035	0.0031818		173.576	266.02
Ra_g10267	957.687	-0.229748	0.0615197	-3.73454	0.000188056	0.0031818		1076.45	918.767
Ra_g36263	37.5302	0.773567	0.207141	3.7345	0.000188091	0.0031818		25.0634	42.3524
Ra_g27226	9.24937	-2.06583	0.553199	-3.73434	0.000188208	0.0031818		22.3381	5.55312
Ra_g22804	4.01202	-2.02012	0.541242	-3.73238	0.000189681	0.00320462		9.69048	2.78587
Ra_g28668	15.1906	3.12327	0.836861	3.73212	0.000189876	0.00320584		2.75323	20.0031
Ra_g839	521.885	-0.407547	0.109212	-3.73171	0.000190184	0.00320896		641.348	482.731
Ra_g12534	797.735	0.257475	0.0690011	3.73146	0.000190375	0.00320943		697	831.98
Ra_g18829	205.825	0.766203	0.205342	3.73135	0.000190459	0.00320943		135.412	229.963
Ra_g11077	39.4519	1.01245	0.271444	3.72986	0.000191582	0.00322627		22.8736	45.6446
Ra_g22129	34.1102	0.95381	0.255743	3.72957	0.000191809	0.00322799		20.5594	39.2938
Ra_g26454	721.495	0.388836	0.104279	3.7288	0.000192395	0.00323419		586.555	767.141
Ra_g27364	2752.1	-0.244454	0.065559	-3.72876	0.000192425	0.00323419		3117.33	2631.03
Ra_g28501	9.12793	2.76447	0.741493	3.72824	0.000192821	0.00323875		2.22336	12.0961
Ra_g710	122.646	-0.519268	0.139309	-3.72744	0.000193433	0.00324693		159.29	111.098
Ra_g14360	42.7306	0.833269	0.223615	3.72635	0.000194269	0.00325887		27.5426	48.4599
Ra_g633	465.453	-0.626535	0.16817	-3.72561	0.000194845	0.00326641		633.344	410.157
Ra_g13822	614.33	-0.411384	0.110426	-3.72543	0.000194986	0.00326668		755.777	567.848
Ra_g36793	247.321	-0.680305	0.182642	-3.72481	0.000195462	0.00327255		344.974	215.437
Ra_g8095	47.1247	0.788286	0.211742	3.72287	0.000196972	0.00329571		31.107	53.1306
Ra_g11163	257.883	-0.370952	0.0996917	-3.72099	0.000198443	0.00331818		311.637	240.632
Ra_g2709	217.666	-0.956789	0.257201	-3.72001	0.000199214	0.00332786		342.673	176.664
Ra_g23731	244.763	0.715632	0.192378	3.71993	0.000199277	0.00332786		165.654	271.8
Ra_g2072	437.439	-0.27068	0.0727903	-3.71863	0.00020031	0.00334295		502.41	416.448
Ra_g29966	46.5905	1.2522	0.336774	3.71822	0.000200628	0.00334582		23.4369	54.9751
Ra_g611	3186.2	-0.500421	0.134591	-3.71808	0.000200739	0.00334582		4084.4	2887.46
Ra_g18650	183.984	-0.523289	0.140748	-3.71792	0.000200867	0.00334582		238.901	166.345
Ra_g20642	34.6686	-0.757471	0.203776	-3.71717	0.000201463	0.0033536		50.205	30.1565
Ra_g19513	128.004	0.607741	0.163508	3.71689	0.000201689	0.00335406		92.3827	140.545
Ra_g8649	24.0584	1.19652	0.321919	3.71682	0.000201749	0.00335406		12.7445	28.4964
Ra_g15614	240.712	0.614282	0.165279	3.71664	0.000201892	0.00335415		172.291	264.185
Ra_g1111	97.8545	-0.46028	0.123848	-3.71649	0.000202012	0.00335415		123.914	89.8345
Ra_g6452	175.746	0.688744	0.185332	3.71627	0.000202186	0.0033549		120.973	194.67
Ra_g32993	1038.13	-0.64358	0.173229	-3.71519	0.000203052	0.00336712		1422.36	910.719
Ra_g15355	476.33	0.598069	0.16101	3.71448	0.000203623	0.00337368		344.322	520.999
Ra_g19907	518.802	-0.417773	0.112475	-3.71437	0.000203707	0.00337368		639.804	479.135
Ra_g22660	1042.78	1.1324	0.304888	3.71415	0.000203888	0.00337453		550.96	1207.38
Ra_g15259	81.966	-0.596573	0.160641	-3.71369	0.000204258	0.0033785		110.095	73.2565
Ra_g10841	447.34	-0.26493	0.0713556	-3.71281	0.000204971	0.00338814		511.539	426.607
Ra_g28221	263.142	1.46307	0.394107	3.71237	0.000205331	0.00339193		114.054	313.504
Ra_g22251	237.475	-0.7164	0.192997	-3.71198	0.000205644	0.00339495		336.185	205.238
Ra_g24687	206.965	-0.349765	0.0942415	-3.71137	0.000206141	0.00340101		247.198	194.221
Ra_g14978	81.0102	0.881187	0.237441	3.71118	0.000206297	0.00340142		50.2403	91.9335
Ra_g3285	28.8091	1.34326	0.362038	3.71029	0.000207023	0.00341123		13.8706	34.4553
Ra_g8330	685.339	-0.650744	0.175428	-3.70946	0.000207705	0.0034203		942.836	600.173
Ra_g27112	16.76	1.16801	0.314898	3.70917	0.000207938	0.00342197		9.18863	19.9504
Ra_g2027	241.675	-0.372897	0.100577	-3.70759	0.000209242	0.00344125		292.185	225.505
Ra_g31914	6.92112	4.90381	1.32276	3.70727	0.000209506	0.00344342		0.743865	9.64687
Ra_g1135	395.527	-0.423795	0.114368	-3.70553	0.000210947	0.00346492		489.77	364.779
Ra_g28392	143.465	0.93743	0.253038	3.7047	0.000211641	0.00347239		85.5664	163.431
Ra_g9852	1361.53	-0.424247	0.114517	-3.70467	0.000211669	0.00347239		1683.16	1254.99
Ra_g23326	468.035	-0.232907	0.0628974	-3.70296	0.000213098	0.00349363		527.629	448.837
Ra_g14918	45.0396	1.46774	0.396451	3.70221	0.000213726	0.00350171		19.8124	54.1153
Ra_g17254	36.6322	1.30557	0.352675	3.70189	0.000213998	0.00350396		17.9066	43.5407
Ra_g4827	162.923	0.631561	0.170632	3.70131	0.000214493	0.00350906		115.688	179.335
Ra_g19939	77.7573	0.707815	0.191239	3.7012	0.000214579	0.00350906		53.0886	86.6469
Ra_g31401	239.431	0.472894	0.127793	3.70048	0.000215192	0.00351687		185.928	257.931
Ra_g22581	386.842	0.313792	0.084834	3.6989	0.000216539	0.00353667		328.384	406.994
Ra_g33878	75.4029	1.0508	0.284152	3.69803	0.000217283	0.00354659		42.3877	87.0747
Ra_g703	435.518	-0.516146	0.139584	-3.69774	0.000217528	0.00354789		562.507	393.855
Ra_g34626	637.968	-0.312817	0.0845996	-3.69761	0.000217635	0.00354789		747.574	602.099
Ra_g21620	1974.84	-0.585477	0.158353	-3.6973	0.000217907	0.00355009		2634.27	1755.7
Ra_g15052	826.314	-0.53289	0.144186	-3.69584	0.000219159	0.00356826		1075.47	743.928
Ra_g3720	111.635	-1.18384	0.320346	-3.69549	0.00021946	0.00357093		193.326	85.0718
Ra_g31177	23.3374	-0.800745	0.21671	-3.695	0.000219887	0.00357565		34.4989	20.2835
Ra_g14219	483.638	0.72053	0.195023	3.69459	0.000220245	0.00357894		325.702	536.951
Ra_g8433	35.6179	1.27402	0.344847	3.69445	0.000220365	0.00357894		17.8004	42.2237
Ra_g24707	28.0851	1.37875	0.373272	3.69369	0.000221023	0.00358738		13.2464	33.698
Ra_g26013	131.477	-0.470222	0.127313	-3.69343	0.000221249	0.00358882		165.809	120.7
Ra_g6607	222.213	-0.57281	0.155119	-3.69271	0.000221875	0.00359673		295.077	198.592
Ra_g10745	23.4025	-0.954277	0.258452	-3.69228	0.000222249	0.00360054		36.9434	19.5556
Ra_g18965	6.64995	2.77189	0.750807	3.69189	0.000222594	0.00360389		1.73563	8.95472
Ra_g17485	41.1535	0.874866	0.236991	3.69156	0.000222881	0.00360629		25.7891	46.9416
Ra_g26415	204.243	0.655267	0.17753	3.69103	0.000223351	0.00361164		143.208	225.254
Ra_g25289	299.074	-0.606845	0.164422	-3.69078	0.00022357	0.00361294		404.255	264.681
Ra_g37400	67.7086	0.981631	0.266009	3.69022	0.000224064	0.00361868		39.7459	77.6961
Ra_g2515	29.3228	0.973129	0.263791	3.68902	0.000225118	0.00363292		17.6496	33.8805
Ra_g15697	131.972	0.580348	0.157323	3.6889	0.000225225	0.00363292		96.8735	144.338
Ra_g18438	214.518	0.621564	0.168518	3.68841	0.000225656	0.00363761		153.342	235.577
Ra_g24244	11.4518	1.92386	0.521738	3.68741	0.00022655	0.00364976		4.24507	14.5207
Ra_g27615	15.354	-1.0968	0.297585	-3.68567	0.000228101	0.00367248		26.3314	12.3615
Ra_g3651	75.8426	-0.508596	0.138061	-3.68386	0.000229732	0.00369646		97.729	69.2138
Ra_g32054	191.953	-1.14733	0.311484	-3.68343	0.000230115	0.00370033		326.24	147.857
Ra_g31147	52.4525	-0.75047	0.203761	-3.68309	0.000230424	0.00370302		75.6449	45.3884
Ra_g3418	319.952	-0.935349	0.254036	-3.68196	0.000231452	0.00371724		499.158	260.883
Ra_g13325	114.067	-1.18931	0.323078	-3.68119	0.000232149	0.00372613		197.566	86.9004
Ra_g3843	208.502	-0.51929	0.141076	-3.68093	0.000232381	0.00372755		269.658	188.783
Ra_g37061	178.268	-0.681872	0.185262	-3.68057	0.000232711	0.00373055		249.084	155.329
Ra_g17912	36.7874	0.959807	0.260813	3.68006	0.000233182	0.00373566		22.018	42.3772
Ra_g279	356.21	1.66818	0.453322	3.67991	0.000233317	0.00373566		135.711	430.377
Ra_g24760	1462.13	-0.554228	0.150626	-3.67951	0.000233683	0.00373922		1922.71	1309.28
Ra_g19070	1476.33	3.25223	0.884178	3.67826	0.000234831	0.00375528		200.096	1902.41
Ra_g26586	22.7567	-0.846188	0.230098	-3.67751	0.000235517	0.00376016		34.4649	19.5206
Ra_g27733	9.7759	2.62449	0.71366	3.6775	0.000235527	0.00376016		2.52163	12.8607
Ra_g8082	77.5469	1.09445	0.297623	3.67731	0.000235707	0.00376016		42.452	89.9118
Ra_g19465	114.348	0.856237	0.232844	3.6773	0.000235714	0.00376016		71.3227	129.357
Ra_g28889	81.4874	-0.740217	0.201341	-3.67643	0.000236521	0.00377071		117.079	70.2904
Ra_g3979	220.548	-1.09992	0.299288	-3.67512	0.000237742	0.00378649		367.915	172.092
Ra_g26397	62.677	3.03002	0.824484	3.67505	0.000237802	0.00378649		10.3332	80.7916
Ra_g28744	520.871	-0.428123	0.116503	-3.67479	0.000238042	0.003788		645.308	480.059
Ra_g25261	288.288	-0.632407	0.172124	-3.67414	0.000238654	0.00379532		393.523	253.877
Ra_g676	613.083	-0.43401	0.11813	-3.67399	0.000238794	0.00379532		761.478	564.285
Ra_g1119	426.731	-0.586903	0.159814	-3.6724	0.000240282	0.00381664		569.545	379.793
Ra_g6977	22.3283	-1.0995	0.299702	-3.66865	0.000243833	0.00387068		37.3844	17.9762
Ra_g7726	38.6303	1.7695	0.482443	3.66778	0.000244663	0.00388149		14.3064	47.4049
Ra_g24905	91.0846	1.09903	0.299685	3.66729	0.000245134	0.00388659		49.4249	105.638
Ra_g26826	47.649	0.966539	0.263594	3.66677	0.00024563	0.00389209		28.1219	54.8247
Ra_g11263	108.547	-0.835854	0.228003	-3.66598	0.000246394	0.00390182		162.245	91.3137
Ra_g15117	135.653	0.648812	0.177016	3.66528	0.000247069	0.00391013		95.7651	149.616
Ra_g21383	241.692	-0.330421	0.0901535	-3.66509	0.000247252	0.00391065		286.598	227.389
Ra_g37151	11.1343	2.22081	0.606197	3.66351	0.000248785	0.0039325		3.46737	14.3567
Ra_g4295	231.767	-0.360186	0.0983288	-3.66308	0.000249205	0.00393674		278.423	216.881
Ra_g5668	498.89	-0.392529	0.10719	-3.66198	0.000250278	0.00395054		607.65	463.304
Ra_g17926	86.6305	0.997015	0.272269	3.66187	0.000250382	0.00395054		50.0978	99.4747
Ra_g765	411.02	0.465291	0.127073	3.66159	0.000250656	0.00395246		320.818	441.754
Ra_g29586	12231.4	-0.521502	0.142442	-3.66116	0.000251072	0.00395638		15834	11031.2
Ra_g32143	148.999	0.900747	0.246037	3.66102	0.000251208	0.00395638		90.8179	169.06
Ra_g3916	1572.45	0.24592	0.0671934	3.65989	0.000252324	0.00397154		1379.92	1637.29
Ra_g15256	457.754	0.482385	0.13182	3.65944	0.000252771	0.00397617		352.946	493.356
Ra_g15138	67.8784	1.12084	0.306356	3.65862	0.000253573	0.00398638		36.5294	78.9947
Ra_g28047	400.254	0.408561	0.111711	3.65731	0.00025488	0.00400451		321.702	427.105
Ra_g7522	980.09	-0.275039	0.0752105	-3.65693	0.000255257	0.00400801		1126.98	931.793
Ra_g26310	27.9118	-1.03227	0.282368	-3.65574	0.000256439	0.00402415		45.9006	22.5822
Ra_g3436	937.975	-0.477708	0.130692	-3.65522	0.000256961	0.00402991		1189.98	854.639
Ra_g34840	240.917	-0.605706	0.165748	-3.65438	0.000257807	0.00403995		324.936	213.577
Ra_g15544	47.1608	1.81	0.495309	3.65427	0.000257912	0.00403995		16.8475	57.9319
Ra_g34259	144.05	0.607065	0.166148	3.65376	0.000258429	0.00404561		103.748	158.151
Ra_g27490	70.5014	1.25872	0.34456	3.65312	0.000259072	0.00405324		35.1012	82.9681
Ra_g21671	571.439	0.457011	0.125128	3.65235	0.00025985	0.00406297		446.985	613.591
Ra_g963	377.059	-0.358843	0.0982656	-3.65177	0.000260442	0.00406978		451.727	352.837
Ra_g12072	23.7789	1.11598	0.305637	3.65133	0.000260884	0.00407423		13.1654	27.9833
Ra_g14324	39.4469	-1.05325	0.288515	-3.65058	0.000261644	0.0040826		65.362	31.4753
Ra_g4806	390.647	-0.418611	0.114672	-3.6505	0.000261734	0.0040826		482.549	360.68
Ra_g10094	32.2436	-1.56803	0.429649	-3.64955	0.000262695	0.00409401		64.7241	22.0834
Ra_g8852	459.34	-0.554327	0.151892	-3.64947	0.000262779	0.00409401		604.56	411.6
Ra_g34650	213.741	0.745996	0.204425	3.64924	0.000263019	0.00409529		142.593	238.123
Ra_g8385	298.283	0.558371	0.153038	3.64858	0.000263691	0.00410329		221.043	324.697
Ra_g18225	464.758	0.361974	0.0992192	3.64822	0.00026406	0.00410658		383.688	492.448
Ra_g9167	91.1945	-1.06386	0.291625	-3.64803	0.00026426	0.00410724		150.469	72.1028
Ra_g6896	400.177	-0.408826	0.1121	-3.64699	0.000265331	0.00412142		492.07	370.212
Ra_g25540	1321.4	0.362331	0.0993564	3.64678	0.00026555	0.00412236		1088.37	1399.75
Ra_g19958	12.0598	5.00204	1.37194	3.64596	0.000266392	0.00413104		0.991436	16.4159
Ra_g29557	367.196	-0.569898	0.156311	-3.64593	0.000266427	0.00413104		486.258	328.176
Ra_g35541	201.199	-0.726796	0.199393	-3.64505	0.000267344	0.00414185		287.3	173.166
Ra_g20314	2.99573	4.42131	1.213	3.64495	0.000267442	0.00414185		0.5	4.49431
Ra_g18152	28.6143	0.987852	0.271099	3.64387	0.000268565	0.00415577		16.9158	33.1804
Ra_g30927	303.769	-0.437203	0.119988	-3.64372	0.000268725	0.00415577		378.547	279.51
Ra_g16198	1224.88	0.477121	0.130949	3.64356	0.000268895	0.00415577		947.37	1318.05
Ra_g22483	1410.45	0.25089	0.0688646	3.64324	0.000269226	0.00415577		1235.54	1469.42
Ra_g15891	67.8599	3.62808	0.995848	3.64321	0.000269257	0.00415577		7.6236	88.6053
Ra_g23010	3.26944	4.5825	1.25787	3.64307	0.000269408	0.00415577		0.5	4.85926
Ra_g21098	430.332	0.291977	0.0801497	3.6429	0.000269587	0.00415577		369.109	451.406
Ra_g1166	542.685	-0.288865	0.0792961	-3.64286	0.000269627	0.00415577		628.068	514.891
Ra_g27459	7.47481	2.65849	0.72981	3.64271	0.000269779	0.00415577		2.00992	9.9631
Ra_g21402	37.0846	3.90448	1.07258	3.64027	0.00027235	0.00419069		3.73061	48.8693
Ra_g8598	38.9246	1.11359	0.30591	3.64026	0.000272367	0.00419069		21.0961	45.5341
Ra_g27573	143.705	-0.650344	0.178685	-3.63961	0.000273054	0.00419878		198.13	126.23
Ra_g14032	2976.53	-0.404238	0.111105	-3.63834	0.000274401	0.00421606		3644.91	2754.41
Ra_g12158	540.77	-0.311487	0.0856147	-3.63824	0.000274502	0.00421606		632.847	510.745
Ra_g12200	379.18	-0.443002	0.12179	-3.63744	0.000275365	0.00422681		473.958	348.254
Ra_g27373	452.194	-0.705025	0.193873	-3.63653	0.000276336	0.00423921		637.516	391.086
Ra_g32262	20.4821	1.43707	0.395307	3.63534	0.000277617	0.0042547		9.46348	24.8217
Ra_g17432	526.869	0.76822	0.211327	3.63522	0.000277749	0.0042547		345.748	587.91
Ra_g12450	54.2215	0.779608	0.214465	3.63512	0.000277847	0.0042547		35.4653	61.1402
Ra_g19557	6.48239	3.48492	0.958718	3.63498	0.000277999	0.0042547		1.24023	8.89644
Ra_g27042	65.8607	-0.752849	0.207196	-3.63352	0.000279583	0.00427643		95.6422	56.6001
Ra_g1913	507.473	-0.374464	0.103087	-3.63252	0.000280669	0.00429051		613.128	472.921
Ra_g18567	325.416	1.43498	0.39516	3.63139	0.000281895	0.00430672		143.244	386.807
Ra_g10264	21.0125	1.17555	0.323743	3.63112	0.000282199	0.00430883		11.1862	24.9546
Ra_g25787	8251.88	-1.83232	0.50482	-3.62964	0.000283812	0.00433093		17915.6	5031.32
Ra_g23505	227.391	0.566769	0.156189	3.62874	0.000284811	0.00434362		167.954	247.87
Ra_g19844	374.623	0.417886	0.115193	3.62771	0.000285941	0.0043583		299.281	400.404
Ra_g18470	263.051	-0.635125	0.175084	-3.62755	0.000286124	0.00435853		359.118	231.695
Ra_g7770	49.8014	1.172	0.323096	3.6274	0.000286293	0.00435856		26.3042	58.3004
Ra_g8705	19.2528	-1.88671	0.520175	-3.62707	0.000286658	0.00436156		42.828	12.061
Ra_g33435	12.3369	-1.90683	0.525987	-3.62525	0.000288684	0.00438982		28.0078	7.77996
Ra_g26449	938.307	0.456456	0.12594	3.62438	0.000289652	0.00440074		733.991	1007.08
Ra_g26350	3947.78	-0.450203	0.124218	-3.6243	0.000289741	0.00440074		4941.94	3617.06
Ra_g8926	118.554	0.643173	0.177476	3.62399	0.00029009	0.00440348		83.9945	130.74
Ra_g34226	13.6763	1.93131	0.532964	3.62372	0.000290392	0.00440549		4.95672	17.2495
Ra_g25962	1329.5	0.606912	0.167516	3.62301	0.000291191	0.00441362		955.12	1454.96
Ra_g18572	571.315	0.443983	0.12255	3.62287	0.000291354	0.00441362		450.318	612.314
Ra_g2997	20.9288	3.04032	0.83922	3.6228	0.000291437	0.00441362		3.77413	27.3137
Ra_g29959	2823.15	-0.360307	0.0994739	-3.62213	0.000292189	0.00441918		3383.46	2637.04
Ra_g31728	9.00145	-1.42836	0.394352	-3.62204	0.000292294	0.00441918		17.392	6.87126
Ra_g13985	1230.67	-0.429107	0.118472	-3.62202	0.000292313	0.00441918		1524.93	1133.25
Ra_g29600	826.986	0.453269	0.125148	3.62186	0.000292497	0.00441939		648.556	887.129
Ra_g8253	113.894	-0.755591	0.208643	-3.62146	0.000292944	0.00442358		164.582	97.6645
Ra_g27482	597.118	0.805037	0.222378	3.62013	0.000294455	0.00444382		383.303	669.056
Ra_g14665	477.864	0.79947	0.220908	3.61902	0.000295716	0.00446026		307.844	535.204
Ra_g33146	741.214	-0.710144	0.196246	-3.61864	0.00029616	0.00446436		1046.07	640.263
Ra_g22363	915.221	0.262671	0.0725961	3.61825	0.000296601	0.00446843		797.097	955.263
Ra_g1805	75.7135	-0.523747	0.144772	-3.61774	0.000297187	0.00447467		98.648	68.7353
Ra_g36579	154.526	0.586987	0.162264	3.61749	0.000297476	0.00447642		113.149	168.985
Ra_g31354	2043.61	1.90649	0.527117	3.61683	0.000298231	0.00448519		668.024	2502.81
Ra_g487	752.268	-0.452986	0.125352	-3.61371	0.000301849	0.00453582		943.528	689.182
Ra_g2578	466.575	-0.357865	0.0990322	-3.61362	0.000301946	0.00453582		558.612	436.562
Ra_g15996	62.9413	1.0616	0.293832	3.61296	0.000302721	0.00454483		35.1187	72.8821
Ra_g13323	624.695	-0.82167	0.227477	-3.6121	0.000303725	0.00455497		926.839	524.647
Ra_g34315	132.912	-0.534931	0.148095	-3.61208	0.000303747	0.00455497		173.185	120.155
Ra_g29667	985.496	-0.616624	0.170719	-3.61192	0.00030394	0.00455525		1333.73	870.086
Ra_g33639	280.522	-0.456972	0.126524	-3.61173	0.000304162	0.00455595		353.105	256.994
Ra_g10511	818.436	-0.686143	0.190022	-3.61086	0.000305179	0.00456675		1143.53	710.736
Ra_g9792	247.451	-0.594084	0.164538	-3.61063	0.000305454	0.00456675		332.017	219.929
Ra_g16090	237.885	0.402961	0.111607	3.61055	0.000305552	0.00456675		191.961	253.86
Ra_g28748	3580.97	-0.512437	0.141929	-3.61052	0.000305585	0.00456675		4616.43	3236.49
Ra_g17679	87.583	0.70268	0.194751	3.60809	0.000308455	0.004607		60.0453	97.429
Ra_g27305	86.1286	-0.648294	0.17971	-3.60745	0.000309223	0.00461363		118.968	75.8487
Ra_g7925	2.95344	4.40647	1.2215	3.60742	0.000309254	0.00461363		0.5	4.43793
Ra_g18357	293.591	-0.688995	0.191018	-3.60696	0.000309811	0.00461929		410.627	255.245
Ra_g17377	161.956	-0.955588	0.265043	-3.60541	0.000311664	0.00464426		254.476	131.783
Ra_g3509	50.9712	-0.629141	0.174511	-3.60516	0.000311955	0.00464594		69.5032	45.4605
Ra_g403	465.196	0.702996	0.195006	3.60499	0.000312162	0.00464636		317.005	515.26
Ra_g34758	36.4832	2.59901	0.721167	3.6039	0.000313482	0.00466334		8.08884	46.6147
Ra_g28775	2.33988	4.11264	1.14141	3.60313	0.000314405	0.00467227		0.5	3.61984
Ra_g24095	634.638	-0.303428	0.084213	-3.6031	0.000314442	0.00467227		740.544	600.003
Ra_g30327	97.3318	-0.546356	0.151687	-3.60186	0.000315949	0.00469199		128.736	87.5303
Ra_g20714	31.3537	1.34075	0.372331	3.60096	0.000317042	0.00470553		15.086	37.4429
Ra_g26321	346.225	0.484754	0.134631	3.6006	0.000317484	0.00470941		266.468	373.478
Ra_g15913	115.389	2.34059	0.65014	3.60013	0.000318058	0.00471523		28.9623	144.865
Ra_g27207	501.41	-0.367623	0.102129	-3.5996	0.000318709	0.0047222		603.389	468.084
Ra_g34148	202.054	-0.561667	0.156067	-3.59889	0.000319583	0.00472731		267.389	180.942
Ra_g9539	1583.7	-0.294446	0.0818169	-3.59884	0.000319642	0.00472731		1838.42	1499.47
Ra_g12691	84.4973	1.16913	0.324874	3.5987	0.000319806	0.00472731		43.9754	98.6713
Ra_g15841	142.711	0.508677	0.141355	3.59859	0.000319951	0.00472731		108.653	154.731
Ra_g17272	718.407	-0.929864	0.258398	-3.59858	0.000319963	0.00472731		1116	586.543
Ra_g28602	12.5586	1.86824	0.519295	3.59765	0.000321106	0.00474151		4.75403	15.8268
Ra_g22177	72.032	1.19037	0.330951	3.59683	0.00032212	0.00475339		37.1317	84.332
Ra_g25785	467.896	-0.494505	0.137488	-3.5967	0.000322276	0.00475339		599.208	424.792
Ra_g1722	173.344	1.59069	0.442335	3.59612	0.000323002	0.0047614		69.6505	208.575
Ra_g19678	122.257	1.19085	0.331199	3.59559	0.000323659	0.00476838		62.6904	142.779
Ra_g33951	11.9318	-1.20825	0.336145	-3.59443	0.0003251	0.0047869		21.3416	9.46184
Ra_g22562	83.9013	4.6278	1.2878	3.59358	0.000326164	0.00479849		4.96221	110.881
Ra_g27837	59.6044	1.67299	0.46556	3.59351	0.000326256	0.00479849		23.0983	72.4398
Ra_g10601	13.2747	1.7052	0.474628	3.5927	0.000327268	0.00480668		5.43267	16.5554
Ra_g9458	20.1356	1.65533	0.46075	3.59268	0.0003273	0.00480668		8.20995	24.7775
Ra_g21387	227.166	0.650176	0.180975	3.59262	0.000327367	0.00480668		159.686	250.327
Ra_g14605	238.231	0.544956	0.151767	3.59073	0.000329748	0.0048371		177.891	259.011
Ra_g28695	175.759	-0.68278	0.190153	-3.59068	0.000329811	0.0048371		244.911	153.375
Ra_g719	2868.08	-0.360705	0.100489	-3.58948	0.000331338	0.00485676		3439.62	2678.23
Ra_g33120	385.462	-0.358146	0.0997865	-3.58912	0.000331796	0.00486073		461.668	360.727
Ra_g24798	113.556	-0.657824	0.183309	-3.58862	0.000332439	0.00486742		157.445	99.5934
Ra_g28011	2.78727	4.31277	1.20186	3.58841	0.000332696	0.00486844		0.5	4.21636
Ra_g36141	38.9664	1.29022	0.359606	3.58787	0.000333392	0.00487589		19.1343	46.2437
Ra_g9234	138.36	-0.510327	0.142269	-3.58706	0.000334424	0.00488823		178.082	125.786
Ra_g20767	17.8844	1.39972	0.390467	3.58473	0.000337428	0.00492937		8.47367	21.688
Ra_g6887	604.552	-0.778004	0.217058	-3.58432	0.000337962	0.0049344		880.171	513.346
Ra_g1368	172.464	-0.4035	0.112592	-3.58374	0.00033871	0.00494254		211	160.286
Ra_g26256	346.967	-0.465988	0.130122	-3.58116	0.00034207	0.00498878		437.252	317.538
Ra_g15853	638.843	0.506769	0.141521	3.58088	0.000342437	0.00499133		486.065	690.436
Ra_g21322	168.456	0.434518	0.121378	3.57987	0.000343769	0.00500794		133.777	180.683
Ra_g30960	937.377	-0.877979	0.245329	-3.57879	0.000345194	0.00502589		1425.08	775.474
Ra_g32925	11.263	1.62116	0.453054	3.5783	0.000345833	0.00503218		4.96995	14.0274
Ra_g5339	3.87502	-2.00592	0.560601	-3.57817	0.000346013	0.00503218		9.1883	2.7706
Ra_g754	250.831	-0.394832	0.110351	-3.57798	0.000346265	0.00503302		306.814	232.837
Ra_g34394	13.7828	-1.1772	0.32904	-3.57769	0.00034665	0.00503497		24.1218	11.0032
Ra_g28865	5.87447	2.93916	0.82155	3.57758	0.000346786	0.00503497		1.50314	7.99825
Ra_g4214	11.8636	-1.58309	0.442576	-3.577	0.000347558	0.00504337		24.1529	8.43381
Ra_g19605	817.539	0.36647	0.10249	3.57568	0.000349318	0.00506573		672.099	866.686
Ra_g17680	43.7464	0.768869	0.215035	3.57555	0.000349488	0.00506573		29.186	49.2665
Ra_g9706	181.182	1.10078	0.307947	3.57458	0.000350789	0.00508175		98.0393	209.563
Ra_g24574	156.728	-0.522657	0.146309	-3.57227	0.000353895	0.0051239		202.963	141.983
Ra_g33637	21.8681	1.09412	0.306325	3.57175	0.000354601	0.00512676		12.3954	25.6923
Ra_g4694	100.979	0.462685	0.129542	3.57171	0.000354659	0.00512676		79.3011	108.872
Ra_g11216	99.8226	-1.10752	0.310083	-3.57169	0.000354684	0.00512676		166.938	78.1173
Ra_g9471	49.9374	-0.833604	0.233403	-3.57152	0.000354913	0.00512722		75.0944	42.2184
Ra_g12403	795.799	0.351452	0.0984112	3.57126	0.000355268	0.0051295		660.112	841.695
Ra_g33978	149.948	0.80026	0.224153	3.57015	0.000356782	0.00514774		97.0627	168.243
Ra_g7665	1017.4	-0.213076	0.0596846	-3.57004	0.000356927	0.00514774		1134.98	978.873
Ra_g8752	607.149	-0.361048	0.101154	-3.56928	0.000357966	0.00515808		728.695	567.301
Ra_g18671	586.4	0.313227	0.0877576	3.56922	0.00035804	0.00515808		496.063	617.179
Ra_g9774	1154.86	0.237371	0.0665129	3.5688	0.000358619	0.00516156		1018.83	1200.87
Ra_g17858	27.7828	0.897761	0.251561	3.56876	0.000358679	0.00516156		17.4348	31.8987
Ra_g14916	447	-0.260695	0.0730539	-3.56853	0.000358993	0.00516261		510.275	426.575
Ra_g19028	45.1882	1.01683	0.284954	3.56841	0.000359148	0.00516261		26.0158	52.2457
Ra_g26103	1440.6	1.34585	0.377266	3.56739	0.000360559	0.00518003		668.535	1698.62
Ra_g19321	1244.63	-0.429569	0.12043	-3.56696	0.000361151	0.00518486		1542.27	1146.09
Ra_g34589	62.8814	-0.735993	0.206342	-3.56685	0.000361294	0.00518486		90.1427	54.461
Ra_g15380	368.504	0.42559	0.119326	3.56663	0.000361597	0.00518635		293.429	394.195
Ra_g21498	1978.15	-0.496518	0.139244	-3.56581	0.000362736	0.00519982		2531.74	1794.29
Ra_g23456	82.2684	0.592777	0.166298	3.56455	0.00036448	0.00522194		60.3352	90.2462
Ra_g31965	3.24163	4.61035	1.29351	3.56422	0.000364947	0.00522575		0.5	4.82218
Ra_g29437	246.959	0.382263	0.107261	3.56386	0.000365438	0.0052269		201.321	262.838
Ra_g23703	124.609	-0.364854	0.10238	-3.56372	0.000365636	0.0052269		149.539	116.965
Ra_g26112	79.2484	0.579977	0.162749	3.56364	0.00036575	0.0052269		58.4293	86.8548
Ra_g14551	1885.55	-0.494597	0.138792	-3.56358	0.000365831	0.0052269		2410.39	1711.27
Ra_g10539	53.3408	2.2275	0.625157	3.5631	0.000366502	0.0052293		14.6792	66.8947
Ra_g2480	336.646	-0.543547	0.152553	-3.563	0.000366636	0.0052293		441.512	302.357
Ra_g8748	96.4621	0.477491	0.134018	3.56289	0.000366793	0.0052293		75.3429	104.168
Ra_g13947	144.635	0.741524	0.208125	3.56288	0.000366803	0.0052293		96.7024	161.279
Ra_g10319	220.964	0.537501	0.150869	3.5627	0.000367061	0.00523012		165.237	240.206
Ra_g2065	266.702	-0.727341	0.204191	-3.56206	0.000367949	0.0052372		380.012	229.599
Ra_g3122	1051.32	-0.330615	0.0928158	-3.56206	0.000367961	0.0052372		1242.36	988.307
Ra_g18487	1177.92	0.744061	0.208976	3.56051	0.000370131	0.00526521		782.318	1310.45
Ra_g34265	296.446	-0.424462	0.119232	-3.55998	0.000370883	0.00527302		367.173	273.538
Ra_g1946	191.588	-0.661588	0.185885	-3.55913	0.000372081	0.00528716		264.883	167.822
Ra_g7529	32.8783	2.8198	0.792452	3.55833	0.000373225	0.00530021		6.42822	42.3617
Ra_g8408	714.266	-0.403431	0.113381	-3.5582	0.000373406	0.00530021		875.542	661.174
Ra_g31181	129.576	-0.583097	0.163935	-3.55687	0.000375301	0.0053242		172.689	115.871
Ra_g21760	1127.82	-0.423027	0.118945	-3.55648	0.000375855	0.00532916		1394.08	1039.74
Ra_g36469	587.534	-0.512578	0.144144	-3.55601	0.000376531	0.00533583		757.453	531.56
Ra_g33932	63.5856	0.796605	0.224064	3.55525	0.000377618	0.00534831		41.4953	71.6157
Ra_g19902	216.96	-0.517686	0.145618	-3.55509	0.000377845	0.00534863		281.005	196.279
Ra_g26019	186.622	-1.64046	0.461572	-3.55407	0.000379325	0.00536666		381.258	122.409
Ra_g34264	13.985	-2.08488	0.587013	-3.55167	0.000382794	0.00541278		33.1307	8.26978
Ra_g19283	19.1191	-1.19858	0.337519	-3.55113	0.000383577	0.00542091		33.7159	14.9201
Ra_g9698	21.4337	1.29601	0.365007	3.55064	0.00038429	0.00542733		10.7077	25.6757
Ra_g24955	810.039	-0.411225	0.115821	-3.55054	0.000384448	0.00542733		995.182	748.992
Ra_g20587	125.014	-0.56106	0.158035	-3.55023	0.000384901	0.00543078		165.268	112.262
Ra_g10774	4.47794	4.30594	1.21337	3.54873	0.00038709	0.00545871		0.75339	6.38612
Ra_g35488	1294.69	-0.798574	0.225045	-3.5485	0.000387431	0.00546055		1901.23	1093.17
Ra_g30896	1321.65	-0.49619	0.139897	-3.54683	0.000389889	0.00549222		1691.19	1199.14
Ra_g7669	915.091	-0.38807	0.109424	-3.54649	0.000390395	0.00549638		1112.71	849.884
Ra_g36273	680.313	-0.647865	0.182694	-3.54617	0.000390877	0.00550019		933.475	596.592
Ra_g2888	441.329	-0.470769	0.132786	-3.54531	0.000392152	0.00551218		558.084	403.078
Ra_g14134	144.337	-0.424736	0.119802	-3.54531	0.000392153	0.00551218		178.834	133.505
Ra_g50	647.832	-0.289402	0.0816386	-3.54492	0.000392733	0.00551235		749.897	614.477
Ra_g2441	188.188	-0.506803	0.142976	-3.54468	0.000393086	0.00551235		242.332	170.807
Ra_g2306	725.604	-0.465266	0.131257	-3.54468	0.000393088	0.00551235		914.729	663.229
Ra_g36526	21.2063	1.99091	0.561673	3.5446	0.000393204	0.00551235		7.05303	26.5907
Ra_g13521	46.9833	1.32994	0.375202	3.54459	0.000393225	0.00551235		22.4635	55.8233
Ra_g31326	11.332	1.88498	0.532046	3.54289	0.000395763	0.00554495		4.21924	14.3695
Ra_g34661	69.0606	0.973826	0.274891	3.54259	0.000396213	0.00554804		40.5022	79.2467
Ra_g24814	920.332	-0.462488	0.130557	-3.54244	0.000396446	0.00554804		1158.83	841.5
Ra_g23938	105.373	-0.473819	0.133762	-3.54225	0.000396733	0.00554804		133.421	96.6899
Ra_g803	151.114	-0.364606	0.102933	-3.54218	0.000396837	0.00554804		182.061	141.465
Ra_g1475	136.104	-0.696295	0.196664	-3.54053	0.000399321	0.00557978		191.449	118.323
Ra_g3035	89.683	-0.626805	0.177073	-3.5398	0.00040043	0.00559227		122.213	79.5062
Ra_g18312	563.53	0.353911	0.100049	3.53738	0.000404123	0.00564082		466.506	596.539
Ra_g35465	238.245	-0.516522	0.146026	-3.53718	0.000404418	0.0056419		308.182	215.6
Ra_g27844	94.3214	0.838051	0.23696	3.53668	0.000405189	0.00564963		59.6704	106.538
Ra_g21269	50.0884	-0.575826	0.162828	-3.53642	0.000405595	0.00565226		66.5542	45.2665
Ra_g6620	1019.53	-0.493767	0.139638	-3.53604	0.000406172	0.00565727		1303.21	925.64
Ra_g32859	4.01465	4.15983	1.17651	3.53572	0.000406661	0.00566106		0.743865	5.77158
Ra_g29219	648.82	-0.350536	0.0991481	-3.53548	0.000407032	0.00566319		775.047	607.41
Ra_g11547	300.607	0.4686	0.132554	3.53516	0.000407533	0.00566557		234.199	323.409
Ra_g29710	129.843	-0.49446	0.139872	-3.53509	0.000407639	0.00566557		167.042	118.11
Ra_g25366	656.751	0.293204	0.0829456	3.53489	0.000407941	0.00566674		561.728	689.092
Ra_g15010	210.581	0.482763	0.136642	3.53306	0.000410774	0.00570305		162.406	227.305
Ra_g21669	387.293	0.302746	0.0857046	3.53243	0.000411755	0.00571363		330.19	406.994
Ra_g1044	355.264	-0.388899	0.110111	-3.53187	0.00041263	0.00572271		431.859	330.4
Ra_g12758	326.017	-0.406077	0.114982	-3.53166	0.000412966	0.00572432		400.638	301.81
Ra_g18415	319.653	0.419635	0.118827	3.53148	0.000413237	0.00572503		255.046	341.855
Ra_g20911	283.306	-0.472327	0.133766	-3.531	0.000413987	0.00573236		358.341	258.961
Ra_g21139	106.518	0.478465	0.13554	3.53006	0.00041547	0.00574492		82.986	115.028
Ra_g13133	46.9491	0.85062	0.240967	3.53003	0.000415507	0.00574492		29.8809	53.3051
Ra_g5432	142.987	0.755217	0.213942	3.53	0.000415556	0.00574492		94.9636	159.662
Ra_g27487	10.8353	1.60773	0.455601	3.52881	0.000417434	0.00576774		4.7789	13.5208
Ra_g18180	240.66	2.26277	0.641252	3.52867	0.00041765	0.00576774		63.0064	300.545
Ra_g11265	9.6821	-1.45018	0.410995	-3.52847	0.000417972	0.00576912		19.1076	7.20694
Ra_g18238	163.22	0.735602	0.208637	3.52575	0.000422281	0.0058255		109.302	181.86
Ra_g22796	263.821	0.378234	0.107292	3.52528	0.000423033	0.00583279		215.94	280.448
Ra_g33990	10.0404	-1.48388	0.421021	-3.52448	0.000424307	0.0058443		19.7887	7.45759
Ra_g31995	156.424	1.10493	0.313512	3.52436	0.000424502	0.0058443		84.5146	181.06
Ra_g13942	235.197	-0.577707	0.163919	-3.52434	0.000424542	0.0058443		312.912	209.959
Ra_g27727	52.3056	1.88208	0.534434	3.52163	0.000428907	0.00590127		17.8308	64.4639
Ra_g12194	7.27186	2.63136	0.747839	3.51862	0.000433795	0.00596415		1.98998	9.69915
Ra_g8822	971.514	-0.256846	0.0729996	-3.51847	0.00043405	0.00596415		1108.69	926.456
Ra_g30036	4.20348	4.94329	1.40499	3.5184	0.000434165	0.00596415		0.5	6.10464
Ra_g21471	304.269	0.46989	0.13359	3.5174	0.000435789	0.00598331		236.587	327.496
Ra_g3130	22	-0.862049	0.245121	-3.51683	0.000436732	0.00599309		33.7548	18.7484
Ra_g35914	73.9095	1.35659	0.385769	3.51659	0.000437132	0.00599541		34.6627	87.6585
Ra_g17934	181.853	0.553079	0.157345	3.51507	0.000439641	0.00602526		135.047	198.121
Ra_g26376	201.683	-0.393373	0.111913	-3.51499	0.000439771	0.00602526		245.994	187.579
Ra_g6602	71.6937	1.01231	0.288032	3.51457	0.000440471	0.00603142		41.3758	82.4664
Ra_g6155	140.313	-0.588743	0.167521	-3.51444	0.000440685	0.00603142		187.696	125.186
Ra_g35087	8.65205	2.2554	0.642125	3.51241	0.00044407	0.00607456		2.76186	11.2821
Ra_g25742	441.882	0.27137	0.0772761	3.51169	0.000445268	0.00608499		382.899	462.21
Ra_g18536	101.86	0.597306	0.170092	3.51167	0.0004453	0.00608499		74.0572	111.794
Ra_g35781	10.6658	1.82462	0.519733	3.51069	0.000446939	0.00610418		4.2487	13.4715
Ra_g24872	58.7373	0.793483	0.226046	3.51027	0.000447647	0.00611064		38.3336	66.2052
Ra_g9330	214.476	-0.446678	0.12729	-3.50913	0.000449573	0.00613308		268.661	197.082
Ra_g1198	50.1178	-1.27608	0.363658	-3.50902	0.000449763	0.00613308		89.953	37.5061
Ra_g28807	5.45887	4.55888	1.29942	3.5084	0.000450809	0.00614414		0.75339	7.69403
Ra_g31496	484.167	0.640244	0.18251	3.50799	0.000451504	0.00615038		341.858	532.27
Ra_g26866	60.8285	1.01002	0.287982	3.50724	0.000452787	0.00616463		34.9206	70.1312
Ra_g33357	2.61857	4.26509	1.21624	3.50677	0.000453579	0.00617218		0.5	3.99143
Ra_g1077	971.362	-0.242621	0.0691935	-3.50642	0.000454182	0.00617716		1099.16	929.431
Ra_g354	102.551	-0.736281	0.209996	-3.50616	0.00045462	0.00617989		146.835	88.4559
Ra_g2566	1098.88	-0.421009	0.120099	-3.50553	0.000455704	0.00619139		1356.96	1013.52
Ra_g2738	231.727	0.560428	0.159883	3.50523	0.000456205	0.00619496		171.792	252.372
Ra_g22686	3.27377	4.5704	1.30419	3.5044	0.000457635	0.00621113		0.5	4.86503
Ra_g10669	3153.92	-0.576383	0.164531	-3.50319	0.000459714	0.0062361		4188.31	2809.79
Ra_g21261	2061.43	0.96918	0.276684	3.50285	0.000460314	0.00623617		1200.09	2349.21
Ra_g18150	854.689	-0.526809	0.150397	-3.50278	0.000460421	0.00623617		1109.49	770.423
Ra_g24853	128.376	-0.892109	0.254686	-3.50278	0.000460438	0.00623617		196.809	106.232
Ra_g17180	521.179	0.695725	0.198647	3.50231	0.000461239	0.00624088		356.608	576.702
Ra_g34258	269.324	-0.355008	0.101369	-3.50213	0.000461555	0.00624088		322.559	252.246
Ra_g9467	332.635	0.517746	0.14784	3.50207	0.00046165	0.00624088		252.041	360.167
Ra_g34145	91.9429	0.893725	0.255203	3.50202	0.000461745	0.00624088		56.3693	104.467
Ra_g7125	142.009	-0.498214	0.142284	-3.50154	0.000462575	0.00624861		182.281	129.252
Ra_g37437	38.4267	0.999337	0.285409	3.50141	0.000462798	0.00624861		22.5006	44.402
Ra_g57	774.208	-0.375797	0.107339	-3.50102	0.000463477	0.00625454		935.455	721.125
Ra_g8650	47.1427	1.33931	0.382605	3.50052	0.000464355	0.00626314		22.5316	56.013
Ra_g24028	5.88406	2.93271	0.837866	3.50022	0.00046488	0.00626697		1.50807	8.00939
Ra_g8736	1375.74	0.955665	0.273047	3.5	0.000465253	0.00626875		807.685	1565.76
Ra_g19886	237.162	-0.460656	0.131648	-3.49915	0.000466742	0.00628555		298.539	217.369
Ra_g2731	569.812	-0.52473	0.149999	-3.49823	0.00046836	0.00630408		739.331	513.973
Ra_g623	13.2236	1.8332	0.524069	3.49802	0.000468729	0.00630579		5.04182	16.6175
Ra_g34431	24.3739	0.993563	0.284096	3.49728	0.000470036	0.00631298		14.3922	28.3678
Ra_g22980	100.651	-1.38327	0.395541	-3.49716	0.000470233	0.00631298		187.75	72.2843
Ra_g34473	14.1824	1.57387	0.450048	3.49712	0.000470318	0.00631298		6.27404	17.4852
Ra_g19730	364.153	0.777339	0.222285	3.49704	0.000470454	0.00631298		237.584	407.01
Ra_g19356	119.266	3.22922	0.923418	3.49703	0.000470477	0.00631298		16.8897	154.058
Ra_g21517	72.3905	0.799994	0.228777	3.49683	0.000470828	0.00631444		47.0712	81.497
Ra_g22329	159.362	-0.424312	0.12135	-3.49659	0.000471247	0.0063168		197.99	147.153
Ra_g17589	94.6442	0.697457	0.199483	3.49633	0.00047171	0.00631975		65.1291	105.149
Ra_g27839	821.943	0.820683	0.234796	3.4953	0.000473532	0.00634089		522.438	922.445
Ra_g19878	20.3857	1.08641	0.310863	3.49483	0.000474363	0.00634876		11.6254	23.9724
Ra_g13439	3.58973	4.67592	1.33811	3.49441	0.000475117	0.00635557		0.5	5.2863
Ra_g19828	228.424	0.476228	0.13629	3.49423	0.000475426	0.00635644		177.061	246.212
Ra_g8322	5679.91	-0.440673	0.126125	-3.49393	0.000475964	0.00636036		7077.4	5214.75
Ra_g10125	254.444	0.602766	0.172633	3.49161	0.000480126	0.00641269		184.007	278.589
Ra_g37796	462.245	-0.527839	0.151197	-3.49107	0.000481093	0.00642231		601.069	416.637
Ra_g31512	7.17709	3.23413	0.926501	3.49069	0.000481769	0.00642804		1.47731	9.74368
Ra_g8680	325.252	-0.376218	0.107791	-3.49027	0.000482538	0.00643499		393.451	303.186
Ra_g10188	94.7161	0.721972	0.206905	3.48938	0.000484134	0.00645298		64.3153	105.516
Ra_g12673	26.8275	1.27245	0.36472	3.48885	0.000485111	0.00646268		13.5327	31.9258
Ra_g34322	3592.9	-0.5849	0.167658	-3.48864	0.000485476	0.00646424		4790.9	3194.23
Ra_g25997	182.469	0.471557	0.13519	3.4881	0.000486462	0.00647405		141.939	196.646
Ra_g29096	193.613	0.446002	0.127876	3.48777	0.00048707	0.00647625		152.702	207.917
Ra_g18094	5.66709	5.3743	1.54091	3.48774	0.000487125	0.00647625		0.5	8.05612
Ra_g19976	126.76	0.590417	0.169318	3.48703	0.000488418	0.00648978		92.1343	138.969
Ra_g3675	44.0244	-1.30932	0.375497	-3.48691	0.000488642	0.00648978		80.2166	32.6271
Ra_g13943	938.823	0.303534	0.0870621	3.48641	0.000489555	0.00649859		799.242	986.017
Ra_g571	69.6835	-0.514778	0.147666	-3.4861	0.000490109	0.00650263		91.0585	63.2251
Ra_g20996	1204.11	-0.56204	0.161244	-3.48566	0.00049093	0.0065102		1589.19	1076.41
Ra_g12216	58.2638	0.680659	0.195294	3.48531	0.000491564	0.00651411		40.5319	64.8411
Ra_g18941	375.643	0.523949	0.150334	3.48522	0.000491726	0.00651411		283.198	407.125
Ra_g2737	292.242	-0.338262	0.0970638	-3.48495	0.000492236	0.0065158		346.797	274.724
Ra_g33294	64.2647	1.36377	0.391338	3.48488	0.000492354	0.0065158		30.1196	76.313
Ra_g4345	397.18	-0.390477	0.112081	-3.48389	0.000494185	0.00653671		484.424	368.765
Ra_g26704	570.666	-0.330132	0.0947637	-3.48374	0.000494461	0.00653704		674.74	536.641
Ra_g14965	1675.64	0.218	0.0625862	3.48319	0.000495479	0.00654632		1493.71	1736.96
Ra_g4410	273.65	0.421939	0.121139	3.48309	0.000495666	0.00654632		218.612	292.663
Ra_g26651	109.338	-0.497473	0.14292	-3.48077	0.000499974	0.00659614		140.974	99.4589
Ra_g18757	63.849	0.649208	0.186517	3.48069	0.000500133	0.00659614		45.3686	70.6758
Ra_g35376	56.7323	-1.43262	0.411595	-3.48065	0.000500199	0.00659614		107.911	40.3395
Ra_g24063	14.2225	2.04685	0.588118	3.48033	0.000500789	0.00660057		4.7802	18.0366
Ra_g3863	662.118	-0.54504	0.156634	-3.4797	0.000501973	0.00661283		866.55	594.64
Ra_g2357	165.188	-0.50796	0.146039	-3.47825	0.000504693	0.00664529		213.317	149.812
Ra_g4378	291.267	-0.548982	0.157848	-3.47791	0.000505344	0.00665051		382.089	261.659
Ra_g37931	73.6077	0.72912	0.209676	3.47736	0.000506384	0.00666082		49.7898	82.2137
Ra_g12202	3.96597	-1.99044	0.572474	-3.4769	0.000507238	0.00666868		9.49877	2.78837
Ra_g17695	90.8354	1.37146	0.39448	3.47662	0.000507776	0.00667238		41.9134	107.809
Ra_g29875	646.654	0.237567	0.0683493	3.47578	0.000509377	0.00669004		571.346	672.424
Ra_g34523	65.0021	0.925534	0.266294	3.47561	0.00050969	0.00669077		39.219	74.2631
Ra_g32111	3.75402	4.80709	1.38324	3.47524	0.000510388	0.00669361		0.5	5.50536
Ra_g2562	98.1809	0.541978	0.155955	3.47521	0.000510451	0.00669361		73.6173	107.035
Ra_g18635	39.8312	1.26959	0.36534	3.47509	0.000510678	0.00669361		19.7364	47.1962
Ra_g1267	1023.75	-0.424048	0.122047	-3.47447	0.00051186	0.00670573		1265.71	943.765
Ra_g14265	38.4504	-0.743719	0.214087	-3.47392	0.000512921	0.0067135		55.6744	33.3757
Ra_g15637	78.3476	0.57465	0.16542	3.47389	0.00051297	0.0067135		57.5929	85.9325
Ra_g14701	21.6425	4.24376	1.22186	3.47321	0.000514282	0.00672729		2.00533	28.8549
Ra_g9511	74.0215	0.689282	0.19853	3.47193	0.000516723	0.00675583		51.4327	82.2177
Ra_g10645	905.298	-0.283692	0.0817158	-3.47169	0.000517188	0.00675851		1044.85	859.446
Ra_g26238	53.1507	1.8685	0.538272	3.4713	0.000517944	0.00676499		18.3162	65.4289
Ra_g34697	97.7765	-0.630665	0.181705	-3.47081	0.000518886	0.0067739		134.294	86.2707
Ra_g14759	724.494	-0.332168	0.0957421	-3.46941	0.000521606	0.00680599		857.303	680.891
Ra_g10402	1474.55	-0.336272	0.0969638	-3.46801	0.000524329	0.00683809		1746.87	1384.44
Ra_g2412	370.563	-0.525924	0.151659	-3.4678	0.000524738	0.00683999		480.281	334.657
Ra_g21629	186.869	-0.531344	0.153237	-3.46747	0.000525374	0.00684486		243.968	168.503
Ra_g2329	207.627	-0.292127	0.0842515	-3.46732	0.00052568	0.00684542		241.682	196.942
Ra_g7104	132.126	-0.634629	0.18306	-3.46678	0.000526729	0.00685564		180.563	116.647
[truncated: 28,113 more rows]
